# Supplementary material for: Systematic analysis of drug combinations against Gram-positive bacteria
Source: Nat Microbiol. 2023 Sep 28;8(11):2196–212. doi: 10.1038/s41564-023-01486-9 (PMC10627819; doi:10.1038/s41564-023-01486-9)
Supplement: Supplementary file 4 — Supplementary Data 1 Source data for Supplementary Fig. 1, Supplementary Data 2 Source data for Supplementary Fig. 2, Supplementary Data 3 Source data for Supplementary Fig. 3, Supplementary Data 4 Source data for Supplementary Fig. 4, Supplementary Data 5 Source data for Supplementary Fig. 5, Supplementary Data 6 Source data for Supplementary Fig. 6, Supplementary Data 7 Source data for Supplementary Fig. 7. [file 41564_2023_1486_MOESM4_ESM.xlsx]

## Sheet: Supplementary_Figure1a
Concentration_horizontal_drug_ug_ml	Drug_horizontal	Concentration_vertical_drug_ug_ml	Drug_vertical	Combination	Replicate	Normalised_fitness	Strain
3	Cefepime	0	Teicoplanin	Cefepime + Teicoplanin	1	0.726127	MRSA-2524
1.3	Cefepime	0	Teicoplanin	Cefepime + Teicoplanin	1	1	MRSA-2524
2.6	Cefepime	0	Teicoplanin	Cefepime + Teicoplanin	1	0.805457	MRSA-2524
0.9	Cefepime	0	Teicoplanin	Cefepime + Teicoplanin	1	1	MRSA-2524
2.2	Cefepime	0	Teicoplanin	Cefepime + Teicoplanin	1	0.813633	MRSA-2524
0.5	Cefepime	0	Teicoplanin	Cefepime + Teicoplanin	1	0.967653	MRSA-2524
1.7	Cefepime	0	Teicoplanin	Cefepime + Teicoplanin	1	0.864236	MRSA-2524
0	Cefepime	0	Teicoplanin	Cefepime + Teicoplanin	1	1	MRSA-2524
3	Cefepime	0.6	Teicoplanin	Cefepime + Teicoplanin	1	0.600391	MRSA-2524
1.3	Cefepime	0.6	Teicoplanin	Cefepime + Teicoplanin	1	1	MRSA-2524
2.6	Cefepime	0.6	Teicoplanin	Cefepime + Teicoplanin	1	0.796397	MRSA-2524
0.9	Cefepime	0.6	Teicoplanin	Cefepime + Teicoplanin	1	1	MRSA-2524
2.2	Cefepime	0.6	Teicoplanin	Cefepime + Teicoplanin	1	0.773857	MRSA-2524
0.5	Cefepime	0.6	Teicoplanin	Cefepime + Teicoplanin	1	1	MRSA-2524
1.7	Cefepime	0.6	Teicoplanin	Cefepime + Teicoplanin	1	0.968979	MRSA-2524
0	Cefepime	0.6	Teicoplanin	Cefepime + Teicoplanin	1	0.857386	MRSA-2524
3	Cefepime	1.2	Teicoplanin	Cefepime + Teicoplanin	1	0.0576747	MRSA-2524
1.3	Cefepime	1.2	Teicoplanin	Cefepime + Teicoplanin	1	0.615639	MRSA-2524
2.6	Cefepime	1.2	Teicoplanin	Cefepime + Teicoplanin	1	0.0791093	MRSA-2524
0.9	Cefepime	1.2	Teicoplanin	Cefepime + Teicoplanin	1	0.753748	MRSA-2524
2.2	Cefepime	1.2	Teicoplanin	Cefepime + Teicoplanin	1	0.222081	MRSA-2524
0.5	Cefepime	1.2	Teicoplanin	Cefepime + Teicoplanin	1	0.839266	MRSA-2524
1.7	Cefepime	1.2	Teicoplanin	Cefepime + Teicoplanin	1	0.140099	MRSA-2524
0	Cefepime	1.2	Teicoplanin	Cefepime + Teicoplanin	1	0.826229	MRSA-2524
3	Cefepime	1.8	Teicoplanin	Cefepime + Teicoplanin	1	0.0128166	MRSA-2524
1.3	Cefepime	1.8	Teicoplanin	Cefepime + Teicoplanin	1	0.0342513	MRSA-2524
2.6	Cefepime	1.8	Teicoplanin	Cefepime + Teicoplanin	1	0.017899	MRSA-2524
0.9	Cefepime	1.8	Teicoplanin	Cefepime + Teicoplanin	1	0.0673976	MRSA-2524
2.2	Cefepime	1.8	Teicoplanin	Cefepime + Teicoplanin	1	0.0234234	MRSA-2524
0.5	Cefepime	1.8	Teicoplanin	Cefepime + Teicoplanin	1	0.223407	MRSA-2524
1.7	Cefepime	1.8	Teicoplanin	Cefepime + Teicoplanin	1	0.018562	MRSA-2524
0	Cefepime	1.8	Teicoplanin	Cefepime + Teicoplanin	1	0.435764	MRSA-2524
3	Cefepime	2.3	Teicoplanin	Cefepime + Teicoplanin	1	0.0152473	MRSA-2524
1.3	Cefepime	2.3	Teicoplanin	Cefepime + Teicoplanin	1	0.00508244	MRSA-2524
2.6	Cefepime	2.3	Teicoplanin	Cefepime + Teicoplanin	1	0.0119327	MRSA-2524
0.9	Cefepime	2.3	Teicoplanin	Cefepime + Teicoplanin	1	0.0214347	MRSA-2524
2.2	Cefepime	2.3	Teicoplanin	Cefepime + Teicoplanin	1	0.0161312	MRSA-2524
0.5	Cefepime	2.3	Teicoplanin	Cefepime + Teicoplanin	1	0.0298317	MRSA-2524
1.7	Cefepime	2.3	Teicoplanin	Cefepime + Teicoplanin	1	0.0145844	MRSA-2524
0	Cefepime	2.3	Teicoplanin	Cefepime + Teicoplanin	1	0.0322625	MRSA-2524
3	Cefepime	2.9	Teicoplanin	Cefepime + Teicoplanin	1	0.00464049	MRSA-2524
1.3	Cefepime	2.9	Teicoplanin	Cefepime + Teicoplanin	1	0.0132585	MRSA-2524
2.6	Cefepime	2.9	Teicoplanin	Cefepime + Teicoplanin	1	0.00928098	MRSA-2524
0.9	Cefepime	2.9	Teicoplanin	Cefepime + Teicoplanin	1	0.0227605	MRSA-2524
2.2	Cefepime	2.9	Teicoplanin	Cefepime + Teicoplanin	1	0.0161312	MRSA-2524
0.5	Cefepime	2.9	Teicoplanin	Cefepime + Teicoplanin	1	0.0103859	MRSA-2524
1.7	Cefepime	2.9	Teicoplanin	Cefepime + Teicoplanin	1	0.0214347	MRSA-2524
0	Cefepime	2.9	Teicoplanin	Cefepime + Teicoplanin	1	0.0119327	MRSA-2524
3	Cefepime	3.4	Teicoplanin	Cefepime + Teicoplanin	1	0.0117117	MRSA-2524
1.3	Cefepime	3.4	Teicoplanin	Cefepime + Teicoplanin	1	0.0125956	MRSA-2524
2.6	Cefepime	3.4	Teicoplanin	Cefepime + Teicoplanin	1	0.00950196	MRSA-2524
0.9	Cefepime	3.4	Teicoplanin	Cefepime + Teicoplanin	1	0.0110488	MRSA-2524
2.2	Cefepime	3.4	Teicoplanin	Cefepime + Teicoplanin	1	0.0123746	MRSA-2524
0.5	Cefepime	3.4	Teicoplanin	Cefepime + Teicoplanin	1	0.0174571	MRSA-2524
1.7	Cefepime	3.4	Teicoplanin	Cefepime + Teicoplanin	1	0.0081761	MRSA-2524
0	Cefepime	3.4	Teicoplanin	Cefepime + Teicoplanin	1	0.0152473	MRSA-2524
3	Cefepime	4	Teicoplanin	Cefepime + Teicoplanin	1	0.00972294	MRSA-2524
1.3	Cefepime	4	Teicoplanin	Cefepime + Teicoplanin	1	0.0132585	MRSA-2524
2.6	Cefepime	4	Teicoplanin	Cefepime + Teicoplanin	1	0.0132585	MRSA-2524
0.9	Cefepime	4	Teicoplanin	Cefepime + Teicoplanin	1	0.0134795	MRSA-2524
2.2	Cefepime	4	Teicoplanin	Cefepime + Teicoplanin	1	0.0137005	MRSA-2524
0.5	Cefepime	4	Teicoplanin	Cefepime + Teicoplanin	1	0.0141425	MRSA-2524
1.7	Cefepime	4	Teicoplanin	Cefepime + Teicoplanin	1	0.018562	MRSA-2524
0	Cefepime	4	Teicoplanin	Cefepime + Teicoplanin	1	0.0117117	MRSA-2524
3	Cefepime	0	Teicoplanin	Cefepime + Teicoplanin	2	0.722353	MRSA-2524
1.3	Cefepime	0	Teicoplanin	Cefepime + Teicoplanin	2	0.976527	MRSA-2524
2.6	Cefepime	0	Teicoplanin	Cefepime + Teicoplanin	2	0.736487	MRSA-2524
0.9	Cefepime	0	Teicoplanin	Cefepime + Teicoplanin	2	1	MRSA-2524
2.2	Cefepime	0	Teicoplanin	Cefepime + Teicoplanin	2	0.788066	MRSA-2524
0.5	Cefepime	0	Teicoplanin	Cefepime + Teicoplanin	2	0.949002	MRSA-2524
1.7	Cefepime	0	Teicoplanin	Cefepime + Teicoplanin	2	0.92842	MRSA-2524
0	Cefepime	0	Teicoplanin	Cefepime + Teicoplanin	2	0.976527	MRSA-2524
3	Cefepime	0.6	Teicoplanin	Cefepime + Teicoplanin	2	0.755333	MRSA-2524
1.3	Cefepime	0.6	Teicoplanin	Cefepime + Teicoplanin	2	1	MRSA-2524
2.6	Cefepime	0.6	Teicoplanin	Cefepime + Teicoplanin	2	0.799721	MRSA-2524
0.9	Cefepime	0.6	Teicoplanin	Cefepime + Teicoplanin	2	1	MRSA-2524
2.2	Cefepime	0.6	Teicoplanin	Cefepime + Teicoplanin	2	0.760541	MRSA-2524
0.5	Cefepime	0.6	Teicoplanin	Cefepime + Teicoplanin	2	0.877089	MRSA-2524
1.7	Cefepime	0.6	Teicoplanin	Cefepime + Teicoplanin	2	0.972312	MRSA-2524
0	Cefepime	0.6	Teicoplanin	Cefepime + Teicoplanin	2	1	MRSA-2524
3	Cefepime	1.2	Teicoplanin	Cefepime + Teicoplanin	2	0.142586	MRSA-2524
1.3	Cefepime	1.2	Teicoplanin	Cefepime + Teicoplanin	2	0.711938	MRSA-2524
2.6	Cefepime	1.2	Teicoplanin	Cefepime + Teicoplanin	2	0.164656	MRSA-2524
0.9	Cefepime	1.2	Teicoplanin	Cefepime + Teicoplanin	2	0.79377	MRSA-2524
2.2	Cefepime	1.2	Teicoplanin	Cefepime + Teicoplanin	2	0.232601	MRSA-2524
0.5	Cefepime	1.2	Teicoplanin	Cefepime + Teicoplanin	2	0.777155	MRSA-2524
1.7	Cefepime	1.2	Teicoplanin	Cefepime + Teicoplanin	2	0.134651	MRSA-2524
0	Cefepime	1.2	Teicoplanin	Cefepime + Teicoplanin	2	0.959169	MRSA-2524
3	Cefepime	1.8	Teicoplanin	Cefepime + Teicoplanin	2	0.0419079	MRSA-2524
1.3	Cefepime	1.8	Teicoplanin	Cefepime + Teicoplanin	2	0.0322368	MRSA-2524
2.6	Cefepime	1.8	Teicoplanin	Cefepime + Teicoplanin	2	0.0399241	MRSA-2524
0.9	Cefepime	1.8	Teicoplanin	Cefepime + Teicoplanin	2	0.0572823	MRSA-2524
2.2	Cefepime	1.8	Teicoplanin	Cefepime + Teicoplanin	2	0.0376923	MRSA-2524
0.5	Cefepime	1.8	Teicoplanin	Cefepime + Teicoplanin	2	0.206564	MRSA-2524
1.7	Cefepime	1.8	Teicoplanin	Cefepime + Teicoplanin	2	0.0238056	MRSA-2524
0	Cefepime	1.8	Teicoplanin	Cefepime + Teicoplanin	2	0.408912	MRSA-2524
3	Cefepime	2.3	Teicoplanin	Cefepime + Teicoplanin	2	0.0354605	MRSA-2524
1.3	Cefepime	2.3	Teicoplanin	Cefepime + Teicoplanin	2	0.0262854	MRSA-2524
2.6	Cefepime	2.3	Teicoplanin	Cefepime + Teicoplanin	2	0.030501	MRSA-2524
0.9	Cefepime	2.3	Teicoplanin	Cefepime + Teicoplanin	2	0.0238056	MRSA-2524
2.2	Cefepime	2.3	Teicoplanin	Cefepime + Teicoplanin	2	0.0238056	MRSA-2524
0.5	Cefepime	2.3	Teicoplanin	Cefepime + Teicoplanin	2	0.0292611	MRSA-2524
1.7	Cefepime	2.3	Teicoplanin	Cefepime + Teicoplanin	2	0.0243016	MRSA-2524
0	Cefepime	2.3	Teicoplanin	Cefepime + Teicoplanin	2	0.0386842	MRSA-2524
3	Cefepime	2.9	Teicoplanin	Cefepime + Teicoplanin	2	0.0208299	MRSA-2524
1.3	Cefepime	2.9	Teicoplanin	Cefepime + Teicoplanin	2	0.0178542	MRSA-2524
2.6	Cefepime	2.9	Teicoplanin	Cefepime + Teicoplanin	2	0.0156225	MRSA-2524
0.9	Cefepime	2.9	Teicoplanin	Cefepime + Teicoplanin	2	0.0218218	MRSA-2524
2.2	Cefepime	2.9	Teicoplanin	Cefepime + Teicoplanin	2	0.0183502	MRSA-2524
0.5	Cefepime	2.9	Teicoplanin	Cefepime + Teicoplanin	2	0.0218218	MRSA-2524
1.7	Cefepime	2.9	Teicoplanin	Cefepime + Teicoplanin	2	0.0230617	MRSA-2524
0	Cefepime	2.9	Teicoplanin	Cefepime + Teicoplanin	2	0.0116548	MRSA-2524
3	Cefepime	3.4	Teicoplanin	Cefepime + Teicoplanin	2	0.0208299	MRSA-2524
1.3	Cefepime	3.4	Teicoplanin	Cefepime + Teicoplanin	2	0.0213259	MRSA-2524
2.6	Cefepime	3.4	Teicoplanin	Cefepime + Teicoplanin	2	0.0223178	MRSA-2524
0.9	Cefepime	3.4	Teicoplanin	Cefepime + Teicoplanin	2	0.0218218	MRSA-2524
2.2	Cefepime	3.4	Teicoplanin	Cefepime + Teicoplanin	2	0.0158704	MRSA-2524
0.5	Cefepime	3.4	Teicoplanin	Cefepime + Teicoplanin	2	0.0183502	MRSA-2524
1.7	Cefepime	3.4	Teicoplanin	Cefepime + Teicoplanin	2	0.0225658	MRSA-2524
0	Cefepime	3.4	Teicoplanin	Cefepime + Teicoplanin	2	0.0185982	MRSA-2524
3	Cefepime	4	Teicoplanin	Cefepime + Teicoplanin	2	0.0178542	MRSA-2524
1.3	Cefepime	4	Teicoplanin	Cefepime + Teicoplanin	2	0.0265334	MRSA-2524
2.6	Cefepime	4	Teicoplanin	Cefepime + Teicoplanin	2	0.0220698	MRSA-2524
0.9	Cefepime	4	Teicoplanin	Cefepime + Teicoplanin	2	0.0156225	MRSA-2524
2.2	Cefepime	4	Teicoplanin	Cefepime + Teicoplanin	2	0.0171103	MRSA-2524
0.5	Cefepime	4	Teicoplanin	Cefepime + Teicoplanin	2	0.0185982	MRSA-2524
1.7	Cefepime	4	Teicoplanin	Cefepime + Teicoplanin	2	0.0151265	MRSA-2524
0	Cefepime	4	Teicoplanin	Cefepime + Teicoplanin	2	0.0146306	MRSA-2524
3	Cefepime	0	Teicoplanin	Cefepime + Teicoplanin	1	0.445585	MRSA-2628 Lzd-R
1.3	Cefepime	0	Teicoplanin	Cefepime + Teicoplanin	1	0.962965	MRSA-2628 Lzd-R
2.6	Cefepime	0	Teicoplanin	Cefepime + Teicoplanin	1	0.786327	MRSA-2628 Lzd-R
0.9	Cefepime	0	Teicoplanin	Cefepime + Teicoplanin	1	0.905985	MRSA-2628 Lzd-R
2.2	Cefepime	0	Teicoplanin	Cefepime + Teicoplanin	1	0.745301	MRSA-2628 Lzd-R
0.5	Cefepime	0	Teicoplanin	Cefepime + Teicoplanin	1	1	MRSA-2628 Lzd-R
1.7	Cefepime	0	Teicoplanin	Cefepime + Teicoplanin	1	0.535614	MRSA-2628 Lzd-R
0	Cefepime	0	Teicoplanin	Cefepime + Teicoplanin	1	0.980059	MRSA-2628 Lzd-R
3	Cefepime	0.6	Teicoplanin	Cefepime + Teicoplanin	1	0.528776	MRSA-2628 Lzd-R
1.3	Cefepime	0.6	Teicoplanin	Cefepime + Teicoplanin	1	1	MRSA-2628 Lzd-R
2.6	Cefepime	0.6	Teicoplanin	Cefepime + Teicoplanin	1	0.663249	MRSA-2628 Lzd-R
0.9	Cefepime	0.6	Teicoplanin	Cefepime + Teicoplanin	1	1	MRSA-2628 Lzd-R
2.2	Cefepime	0.6	Teicoplanin	Cefepime + Teicoplanin	1	0.283761	MRSA-2628 Lzd-R
0.5	Cefepime	0.6	Teicoplanin	Cefepime + Teicoplanin	1	1	MRSA-2628 Lzd-R
1.7	Cefepime	0.6	Teicoplanin	Cefepime + Teicoplanin	1	0.879774	MRSA-2628 Lzd-R
0	Cefepime	0.6	Teicoplanin	Cefepime + Teicoplanin	1	0.986897	MRSA-2628 Lzd-R
3	Cefepime	1.2	Teicoplanin	Cefepime + Teicoplanin	1	0.0216525	MRSA-2628 Lzd-R
1.3	Cefepime	1.2	Teicoplanin	Cefepime + Teicoplanin	1	0.0364673	MRSA-2628 Lzd-R
2.6	Cefepime	1.2	Teicoplanin	Cefepime + Teicoplanin	1	0.0239317	MRSA-2628 Lzd-R
0.9	Cefepime	1.2	Teicoplanin	Cefepime + Teicoplanin	1	0.295157	MRSA-2628 Lzd-R
2.2	Cefepime	1.2	Teicoplanin	Cefepime + Teicoplanin	1	0.100285	MRSA-2628 Lzd-R
0.5	Cefepime	1.2	Teicoplanin	Cefepime + Teicoplanin	1	1	MRSA-2628 Lzd-R
1.7	Cefepime	1.2	Teicoplanin	Cefepime + Teicoplanin	1	0.105983	MRSA-2628 Lzd-R
0	Cefepime	1.2	Teicoplanin	Cefepime + Teicoplanin	1	0.463819	MRSA-2628 Lzd-R
3	Cefepime	1.8	Teicoplanin	Cefepime + Teicoplanin	1	0.0558406	MRSA-2628 Lzd-R
1.3	Cefepime	1.8	Teicoplanin	Cefepime + Teicoplanin	1	0.0319089	MRSA-2628 Lzd-R
2.6	Cefepime	1.8	Teicoplanin	Cefepime + Teicoplanin	1	0.0376069	MRSA-2628 Lzd-R
0.9	Cefepime	1.8	Teicoplanin	Cefepime + Teicoplanin	1	0.049003	MRSA-2628 Lzd-R
2.2	Cefepime	1.8	Teicoplanin	Cefepime + Teicoplanin	1	0.0387465	MRSA-2628 Lzd-R
0.5	Cefepime	1.8	Teicoplanin	Cefepime + Teicoplanin	1	0.0387465	MRSA-2628 Lzd-R
1.7	Cefepime	1.8	Teicoplanin	Cefepime + Teicoplanin	1	0.0626782	MRSA-2628 Lzd-R
0	Cefepime	1.8	Teicoplanin	Cefepime + Teicoplanin	1	0.398861	MRSA-2628 Lzd-R
3	Cefepime	2.3	Teicoplanin	Cefepime + Teicoplanin	1	0.0341881	MRSA-2628 Lzd-R
1.3	Cefepime	2.3	Teicoplanin	Cefepime + Teicoplanin	1	0	MRSA-2628 Lzd-R
2.6	Cefepime	2.3	Teicoplanin	Cefepime + Teicoplanin	1	0.0330485	MRSA-2628 Lzd-R
0.9	Cefepime	2.3	Teicoplanin	Cefepime + Teicoplanin	1	0.0319089	MRSA-2628 Lzd-R
2.2	Cefepime	2.3	Teicoplanin	Cefepime + Teicoplanin	1	0.066097	MRSA-2628 Lzd-R
0.5	Cefepime	2.3	Teicoplanin	Cefepime + Teicoplanin	1	0.0797723	MRSA-2628 Lzd-R
1.7	Cefepime	2.3	Teicoplanin	Cefepime + Teicoplanin	1	0.0501426	MRSA-2628 Lzd-R
0	Cefepime	2.3	Teicoplanin	Cefepime + Teicoplanin	1	0.0433049	MRSA-2628 Lzd-R
3	Cefepime	2.9	Teicoplanin	Cefepime + Teicoplanin	1	0.0148149	MRSA-2628 Lzd-R
1.3	Cefepime	2.9	Teicoplanin	Cefepime + Teicoplanin	1	0.00683762	MRSA-2628 Lzd-R
2.6	Cefepime	2.9	Teicoplanin	Cefepime + Teicoplanin	1	0.0273505	MRSA-2628 Lzd-R
0.9	Cefepime	2.9	Teicoplanin	Cefepime + Teicoplanin	1	0.0900287	MRSA-2628 Lzd-R
2.2	Cefepime	2.9	Teicoplanin	Cefepime + Teicoplanin	1	0.0410257	MRSA-2628 Lzd-R
0.5	Cefepime	2.9	Teicoplanin	Cefepime + Teicoplanin	1	0	MRSA-2628 Lzd-R
1.7	Cefepime	2.9	Teicoplanin	Cefepime + Teicoplanin	1	0.0353277	MRSA-2628 Lzd-R
0	Cefepime	2.9	Teicoplanin	Cefepime + Teicoplanin	1	0.0296297	MRSA-2628 Lzd-R
3	Cefepime	3.4	Teicoplanin	Cefepime + Teicoplanin	1	0.0535614	MRSA-2628 Lzd-R
1.3	Cefepime	3.4	Teicoplanin	Cefepime + Teicoplanin	1	0.0125356	MRSA-2628 Lzd-R
2.6	Cefepime	3.4	Teicoplanin	Cefepime + Teicoplanin	1	0.0341881	MRSA-2628 Lzd-R
0.9	Cefepime	3.4	Teicoplanin	Cefepime + Teicoplanin	1	0.0535614	MRSA-2628 Lzd-R
2.2	Cefepime	3.4	Teicoplanin	Cefepime + Teicoplanin	1	0.0467238	MRSA-2628 Lzd-R
0.5	Cefepime	3.4	Teicoplanin	Cefepime + Teicoplanin	1	0.0615386	MRSA-2628 Lzd-R
1.7	Cefepime	3.4	Teicoplanin	Cefepime + Teicoplanin	1	0.0581198	MRSA-2628 Lzd-R
0	Cefepime	3.4	Teicoplanin	Cefepime + Teicoplanin	1	0.0273505	MRSA-2628 Lzd-R
3	Cefepime	4	Teicoplanin	Cefepime + Teicoplanin	1	0.00911683	MRSA-2628 Lzd-R
1.3	Cefepime	4	Teicoplanin	Cefepime + Teicoplanin	1	0.0786327	MRSA-2628 Lzd-R
2.6	Cefepime	4	Teicoplanin	Cefepime + Teicoplanin	1	0.0626782	MRSA-2628 Lzd-R
0.9	Cefepime	4	Teicoplanin	Cefepime + Teicoplanin	1	0.0581198	MRSA-2628 Lzd-R
2.2	Cefepime	4	Teicoplanin	Cefepime + Teicoplanin	1	0.054701	MRSA-2628 Lzd-R
0.5	Cefepime	4	Teicoplanin	Cefepime + Teicoplanin	1	0	MRSA-2628 Lzd-R
1.7	Cefepime	4	Teicoplanin	Cefepime + Teicoplanin	1	0.0193733	MRSA-2628 Lzd-R
0	Cefepime	4	Teicoplanin	Cefepime + Teicoplanin	1	0.0421653	MRSA-2628 Lzd-R
3	Cefepime	0	Teicoplanin	Cefepime + Teicoplanin	2	1	MRSA-2628 Lzd-R
1.3	Cefepime	0	Teicoplanin	Cefepime + Teicoplanin	2	0.897529	MRSA-2628 Lzd-R
2.6	Cefepime	0	Teicoplanin	Cefepime + Teicoplanin	2	0.558563	MRSA-2628 Lzd-R
0.9	Cefepime	0	Teicoplanin	Cefepime + Teicoplanin	2	1	MRSA-2628 Lzd-R
2.2	Cefepime	0	Teicoplanin	Cefepime + Teicoplanin	2	0.683564	MRSA-2628 Lzd-R
0.5	Cefepime	0	Teicoplanin	Cefepime + Teicoplanin	2	0.627257	MRSA-2628 Lzd-R
1.7	Cefepime	0	Teicoplanin	Cefepime + Teicoplanin	2	0.465094	MRSA-2628 Lzd-R
0	Cefepime	0	Teicoplanin	Cefepime + Teicoplanin	2	0.90316	MRSA-2628 Lzd-R
3	Cefepime	0.6	Teicoplanin	Cefepime + Teicoplanin	2	1	MRSA-2628 Lzd-R
1.3	Cefepime	0.6	Teicoplanin	Cefepime + Teicoplanin	2	1	MRSA-2628 Lzd-R
2.6	Cefepime	0.6	Teicoplanin	Cefepime + Teicoplanin	2	0.750006	MRSA-2628 Lzd-R
0.9	Cefepime	0.6	Teicoplanin	Cefepime + Teicoplanin	2	1	MRSA-2628 Lzd-R
2.2	Cefepime	0.6	Teicoplanin	Cefepime + Teicoplanin	2	1	MRSA-2628 Lzd-R
0.5	Cefepime	0.6	Teicoplanin	Cefepime + Teicoplanin	2	1	MRSA-2628 Lzd-R
1.7	Cefepime	0.6	Teicoplanin	Cefepime + Teicoplanin	2	1	MRSA-2628 Lzd-R
0	Cefepime	0.6	Teicoplanin	Cefepime + Teicoplanin	2	1	MRSA-2628 Lzd-R
3	Cefepime	1.2	Teicoplanin	Cefepime + Teicoplanin	2	0.0450454	MRSA-2628 Lzd-R
1.3	Cefepime	1.2	Teicoplanin	Cefepime + Teicoplanin	2	0.131758	MRSA-2628 Lzd-R
2.6	Cefepime	1.2	Teicoplanin	Cefepime + Teicoplanin	2	0.0371624	MRSA-2628 Lzd-R
0.9	Cefepime	1.2	Teicoplanin	Cefepime + Teicoplanin	2	0.213966	MRSA-2628 Lzd-R
2.2	Cefepime	1.2	Teicoplanin	Cefepime + Teicoplanin	2	0.117118	MRSA-2628 Lzd-R
0.5	Cefepime	1.2	Teicoplanin	Cefepime + Teicoplanin	2	0.773654	MRSA-2628 Lzd-R
1.7	Cefepime	1.2	Teicoplanin	Cefepime + Teicoplanin	2	0.0990998	MRSA-2628 Lzd-R
0	Cefepime	1.2	Teicoplanin	Cefepime + Teicoplanin	2	0.43694	MRSA-2628 Lzd-R
3	Cefepime	1.8	Teicoplanin	Cefepime + Teicoplanin	2	0.0326579	MRSA-2628 Lzd-R
1.3	Cefepime	1.8	Teicoplanin	Cefepime + Teicoplanin	2	0.0675681	MRSA-2628 Lzd-R
2.6	Cefepime	1.8	Teicoplanin	Cefepime + Teicoplanin	2	0.0698203	MRSA-2628 Lzd-R
0.9	Cefepime	1.8	Teicoplanin	Cefepime + Teicoplanin	2	0.0686942	MRSA-2628 Lzd-R
2.2	Cefepime	1.8	Teicoplanin	Cefepime + Teicoplanin	2	0.0292795	MRSA-2628 Lzd-R
0.5	Cefepime	1.8	Teicoplanin	Cefepime + Teicoplanin	2	0.0472977	MRSA-2628 Lzd-R
1.7	Cefepime	1.8	Teicoplanin	Cefepime + Teicoplanin	2	0.0619374	MRSA-2628 Lzd-R
0	Cefepime	1.8	Teicoplanin	Cefepime + Teicoplanin	2	0.632888	MRSA-2628 Lzd-R
3	Cefepime	2.3	Teicoplanin	Cefepime + Teicoplanin	2	0.0304056	MRSA-2628 Lzd-R
1.3	Cefepime	2.3	Teicoplanin	Cefepime + Teicoplanin	2	0	MRSA-2628 Lzd-R
2.6	Cefepime	2.3	Teicoplanin	Cefepime + Teicoplanin	2	0.0461715	MRSA-2628 Lzd-R
0.9	Cefepime	2.3	Teicoplanin	Cefepime + Teicoplanin	2	0.0641897	MRSA-2628 Lzd-R
2.2	Cefepime	2.3	Teicoplanin	Cefepime + Teicoplanin	2	0.0675681	MRSA-2628 Lzd-R
0.5	Cefepime	2.3	Teicoplanin	Cefepime + Teicoplanin	2	0.0394147	MRSA-2628 Lzd-R
1.7	Cefepime	2.3	Teicoplanin	Cefepime + Teicoplanin	2	0.0641897	MRSA-2628 Lzd-R
0	Cefepime	2.3	Teicoplanin	Cefepime + Teicoplanin	2	0.0281534	MRSA-2628 Lzd-R
3	Cefepime	2.9	Teicoplanin	Cefepime + Teicoplanin	2	0	MRSA-2628 Lzd-R
1.3	Cefepime	2.9	Teicoplanin	Cefepime + Teicoplanin	2	0	MRSA-2628 Lzd-R
2.6	Cefepime	2.9	Teicoplanin	Cefepime + Teicoplanin	2	0.0698203	MRSA-2628 Lzd-R
0.9	Cefepime	2.9	Teicoplanin	Cefepime + Teicoplanin	2	0.041667	MRSA-2628 Lzd-R
2.2	Cefepime	2.9	Teicoplanin	Cefepime + Teicoplanin	2	0.0405408	MRSA-2628 Lzd-R
0.5	Cefepime	2.9	Teicoplanin	Cefepime + Teicoplanin	2	0.0472977	MRSA-2628 Lzd-R
1.7	Cefepime	2.9	Teicoplanin	Cefepime + Teicoplanin	2	0.0394147	MRSA-2628 Lzd-R
0	Cefepime	2.9	Teicoplanin	Cefepime + Teicoplanin	2	0.0123875	MRSA-2628 Lzd-R
3	Cefepime	3.4	Teicoplanin	Cefepime + Teicoplanin	2	0.0574329	MRSA-2628 Lzd-R
1.3	Cefepime	3.4	Teicoplanin	Cefepime + Teicoplanin	2	0.0371624	MRSA-2628 Lzd-R
2.6	Cefepime	3.4	Teicoplanin	Cefepime + Teicoplanin	2	0.0495499	MRSA-2628 Lzd-R
0.9	Cefepime	3.4	Teicoplanin	Cefepime + Teicoplanin	2	0.0326579	MRSA-2628 Lzd-R
2.2	Cefepime	3.4	Teicoplanin	Cefepime + Teicoplanin	2	0.0281534	MRSA-2628 Lzd-R
0.5	Cefepime	3.4	Teicoplanin	Cefepime + Teicoplanin	2	0.0495499	MRSA-2628 Lzd-R
1.7	Cefepime	3.4	Teicoplanin	Cefepime + Teicoplanin	2	0.0304056	MRSA-2628 Lzd-R
0	Cefepime	3.4	Teicoplanin	Cefepime + Teicoplanin	2	0.0123875	MRSA-2628 Lzd-R
3	Cefepime	4	Teicoplanin	Cefepime + Teicoplanin	2	0.0506761	MRSA-2628 Lzd-R
1.3	Cefepime	4	Teicoplanin	Cefepime + Teicoplanin	2	0.0630635	MRSA-2628 Lzd-R
2.6	Cefepime	4	Teicoplanin	Cefepime + Teicoplanin	2	0.0461715	MRSA-2628 Lzd-R
0.9	Cefepime	4	Teicoplanin	Cefepime + Teicoplanin	2	0.0371624	MRSA-2628 Lzd-R
2.2	Cefepime	4	Teicoplanin	Cefepime + Teicoplanin	2	0.058559	MRSA-2628 Lzd-R
0.5	Cefepime	4	Teicoplanin	Cefepime + Teicoplanin	2	0.0518022	MRSA-2628 Lzd-R
1.7	Cefepime	4	Teicoplanin	Cefepime + Teicoplanin	2	0.0518022	MRSA-2628 Lzd-R
0	Cefepime	4	Teicoplanin	Cefepime + Teicoplanin	2	0.0180182	MRSA-2628 Lzd-R
3	Cefepime	0	Teicoplanin	Cefepime + Teicoplanin	1	0.722544	MRSA-3434
1.3	Cefepime	0	Teicoplanin	Cefepime + Teicoplanin	1	0.945114	MRSA-3434
2.6	Cefepime	0	Teicoplanin	Cefepime + Teicoplanin	1	0.782361	MRSA-3434
0.9	Cefepime	0	Teicoplanin	Cefepime + Teicoplanin	1	1	MRSA-3434
2.2	Cefepime	0	Teicoplanin	Cefepime + Teicoplanin	1	0.829717	MRSA-3434
0.5	Cefepime	0	Teicoplanin	Cefepime + Teicoplanin	1	1	MRSA-3434
1.7	Cefepime	0	Teicoplanin	Cefepime + Teicoplanin	1	0.851899	MRSA-3434
0	Cefepime	0	Teicoplanin	Cefepime + Teicoplanin	1	0.929163	MRSA-3434
3	Cefepime	0.6	Teicoplanin	Cefepime + Teicoplanin	1	0.820246	MRSA-3434
1.3	Cefepime	0.6	Teicoplanin	Cefepime + Teicoplanin	1	0.896264	MRSA-3434
2.6	Cefepime	0.6	Teicoplanin	Cefepime + Teicoplanin	1	0.82224	MRSA-3434
0.9	Cefepime	0.6	Teicoplanin	Cefepime + Teicoplanin	1	0.963309	MRSA-3434
2.2	Cefepime	0.6	Teicoplanin	Cefepime + Teicoplanin	1	0.860373	MRSA-3434
0.5	Cefepime	0.6	Teicoplanin	Cefepime + Teicoplanin	1	0.914458	MRSA-3434
1.7	Cefepime	0.6	Teicoplanin	Cefepime + Teicoplanin	1	0.865109	MRSA-3434
0	Cefepime	0.6	Teicoplanin	Cefepime + Teicoplanin	1	1	MRSA-3434
3	Cefepime	1.2	Teicoplanin	Cefepime + Teicoplanin	1	0.37012	MRSA-3434
1.3	Cefepime	1.2	Teicoplanin	Cefepime + Teicoplanin	1	0.857382	MRSA-3434
2.6	Cefepime	1.2	Teicoplanin	Cefepime + Teicoplanin	1	0.444892	MRSA-3434
0.9	Cefepime	1.2	Teicoplanin	Cefepime + Teicoplanin	1	0.855388	MRSA-3434
2.2	Cefepime	1.2	Teicoplanin	Cefepime + Teicoplanin	1	0.648021	MRSA-3434
0.5	Cefepime	1.2	Teicoplanin	Cefepime + Teicoplanin	1	0.84816	MRSA-3434
1.7	Cefepime	1.2	Teicoplanin	Cefepime + Teicoplanin	1	0.476545	MRSA-3434
0	Cefepime	1.2	Teicoplanin	Cefepime + Teicoplanin	1	0.968294	MRSA-3434
3	Cefepime	1.8	Teicoplanin	Cefepime + Teicoplanin	1	0.0311549	MRSA-3434
1.3	Cefepime	1.8	Teicoplanin	Cefepime + Teicoplanin	1	0.298588	MRSA-3434
2.6	Cefepime	1.8	Teicoplanin	Cefepime + Teicoplanin	1	0.0887291	MRSA-3434
0.9	Cefepime	1.8	Teicoplanin	Cefepime + Teicoplanin	1	0.532125	MRSA-3434
2.2	Cefepime	1.8	Teicoplanin	Cefepime + Teicoplanin	1	0.109665	MRSA-3434
0.5	Cefepime	1.8	Teicoplanin	Cefepime + Teicoplanin	1	0.644781	MRSA-3434
1.7	Cefepime	1.8	Teicoplanin	Cefepime + Teicoplanin	1	0.0889783	MRSA-3434
0	Cefepime	1.8	Teicoplanin	Cefepime + Teicoplanin	1	0.906981	MRSA-3434
3	Cefepime	2.3	Teicoplanin	Cefepime + Teicoplanin	1	0.0201884	MRSA-3434
1.3	Cefepime	2.3	Teicoplanin	Cefepime + Teicoplanin	1	0.0411244	MRSA-3434
2.6	Cefepime	2.3	Teicoplanin	Cefepime + Teicoplanin	1	0.0309056	MRSA-3434
0.9	Cefepime	2.3	Teicoplanin	Cefepime + Teicoplanin	1	0.0982002	MRSA-3434
2.2	Cefepime	2.3	Teicoplanin	Cefepime + Teicoplanin	1	0.0301579	MRSA-3434
0.5	Cefepime	2.3	Teicoplanin	Cefepime + Teicoplanin	1	0.436916	MRSA-3434
1.7	Cefepime	2.3	Teicoplanin	Cefepime + Teicoplanin	1	0.0476047	MRSA-3434
0	Cefepime	2.3	Teicoplanin	Cefepime + Teicoplanin	1	0.522654	MRSA-3434
3	Cefepime	2.9	Teicoplanin	Cefepime + Teicoplanin	1	0.00772641	MRSA-3434
1.3	Cefepime	2.9	Teicoplanin	Cefepime + Teicoplanin	1	0.0112158	MRSA-3434
2.6	Cefepime	2.9	Teicoplanin	Cefepime + Teicoplanin	1	0.0181944	MRSA-3434
0.9	Cefepime	2.9	Teicoplanin	Cefepime + Teicoplanin	1	0.0328996	MRSA-3434
2.2	Cefepime	2.9	Teicoplanin	Cefepime + Teicoplanin	1	0.00722793	MRSA-3434
0.5	Cefepime	2.9	Teicoplanin	Cefepime + Teicoplanin	1	0.0363889	MRSA-3434
1.7	Cefepime	2.9	Teicoplanin	Cefepime + Teicoplanin	1	0.0261701	MRSA-3434
0	Cefepime	2.9	Teicoplanin	Cefepime + Teicoplanin	1	0.0476047	MRSA-3434
3	Cefepime	3.4	Teicoplanin	Cefepime + Teicoplanin	1	0.0209361	MRSA-3434
1.3	Cefepime	3.4	Teicoplanin	Cefepime + Teicoplanin	1	0.00772641	MRSA-3434
2.6	Cefepime	3.4	Teicoplanin	Cefepime + Teicoplanin	1	0.0231792	MRSA-3434
0.9	Cefepime	3.4	Teicoplanin	Cefepime + Teicoplanin	1	0.0346442	MRSA-3434
2.2	Cefepime	3.4	Teicoplanin	Cefepime + Teicoplanin	1	0.0147051	MRSA-3434
0.5	Cefepime	3.4	Teicoplanin	Cefepime + Teicoplanin	1	0.0296594	MRSA-3434
1.7	Cefepime	3.4	Teicoplanin	Cefepime + Teicoplanin	1	0.0209361	MRSA-3434
0	Cefepime	3.4	Teicoplanin	Cefepime + Teicoplanin	1	0.0251731	MRSA-3434
3	Cefepime	4	Teicoplanin	Cefepime + Teicoplanin	1	0.017696	MRSA-3434
1.3	Cefepime	4	Teicoplanin	Cefepime + Teicoplanin	1	0.0256716	MRSA-3434
2.6	Cefepime	4	Teicoplanin	Cefepime + Teicoplanin	1	0.0284132	MRSA-3434
0.9	Cefepime	4	Teicoplanin	Cefepime + Teicoplanin	1	0.0259209	MRSA-3434
2.2	Cefepime	4	Teicoplanin	Cefepime + Teicoplanin	1	0.0206868	MRSA-3434
0.5	Cefepime	4	Teicoplanin	Cefepime + Teicoplanin	1	0.0127112	MRSA-3434
1.7	Cefepime	4	Teicoplanin	Cefepime + Teicoplanin	1	0.0199391	MRSA-3434
0	Cefepime	4	Teicoplanin	Cefepime + Teicoplanin	1	0.0196899	MRSA-3434
3	Cefepime	0	Teicoplanin	Cefepime + Teicoplanin	2	0.732084	MRSA-3434
1.3	Cefepime	0	Teicoplanin	Cefepime + Teicoplanin	2	0.910413	MRSA-3434
2.6	Cefepime	0	Teicoplanin	Cefepime + Teicoplanin	2	0.739187	MRSA-3434
0.9	Cefepime	0	Teicoplanin	Cefepime + Teicoplanin	2	1	MRSA-3434
2.2	Cefepime	0	Teicoplanin	Cefepime + Teicoplanin	2	0.757705	MRSA-3434
0.5	Cefepime	0	Teicoplanin	Cefepime + Teicoplanin	2	1	MRSA-3434
1.7	Cefepime	0	Teicoplanin	Cefepime + Teicoplanin	2	0.841161	MRSA-3434
0	Cefepime	0	Teicoplanin	Cefepime + Teicoplanin	2	0.959878	MRSA-3434
3	Cefepime	0.6	Teicoplanin	Cefepime + Teicoplanin	2	0.797277	MRSA-3434
1.3	Cefepime	0.6	Teicoplanin	Cefepime + Teicoplanin	2	0.969264	MRSA-3434
2.6	Cefepime	0.6	Teicoplanin	Cefepime + Teicoplanin	2	0.788906	MRSA-3434
0.9	Cefepime	0.6	Teicoplanin	Cefepime + Teicoplanin	2	1	MRSA-3434
2.2	Cefepime	0.6	Teicoplanin	Cefepime + Teicoplanin	2	0.873631	MRSA-3434
0.5	Cefepime	0.6	Teicoplanin	Cefepime + Teicoplanin	2	0.989303	MRSA-3434
1.7	Cefepime	0.6	Teicoplanin	Cefepime + Teicoplanin	2	0.644569	MRSA-3434
0	Cefepime	0.6	Teicoplanin	Cefepime + Teicoplanin	2	1	MRSA-3434
3	Cefepime	1.2	Teicoplanin	Cefepime + Teicoplanin	2	0.424893	MRSA-3434
1.3	Cefepime	1.2	Teicoplanin	Cefepime + Teicoplanin	2	0.673995	MRSA-3434
2.6	Cefepime	1.2	Teicoplanin	Cefepime + Teicoplanin	2	0.470553	MRSA-3434
0.9	Cefepime	1.2	Teicoplanin	Cefepime + Teicoplanin	2	0.876675	MRSA-3434
2.2	Cefepime	1.2	Teicoplanin	Cefepime + Teicoplanin	2	0.646598	MRSA-3434
0.5	Cefepime	1.2	Teicoplanin	Cefepime + Teicoplanin	2	0.942882	MRSA-3434
1.7	Cefepime	1.2	Teicoplanin	Cefepime + Teicoplanin	2	0.612861	MRSA-3434
0	Cefepime	1.2	Teicoplanin	Cefepime + Teicoplanin	2	0.982454	MRSA-3434
3	Cefepime	1.8	Teicoplanin	Cefepime + Teicoplanin	2	0.0263814	MRSA-3434
1.3	Cefepime	1.8	Teicoplanin	Cefepime + Teicoplanin	2	0.18949	MRSA-3434
2.6	Cefepime	1.8	Teicoplanin	Cefepime + Teicoplanin	2	0.0710269	MRSA-3434
0.9	Cefepime	1.8	Teicoplanin	Cefepime + Teicoplanin	2	0.431235	MRSA-3434
2.2	Cefepime	1.8	Teicoplanin	Cefepime + Teicoplanin	2	0.0750856	MRSA-3434
0.5	Cefepime	1.8	Teicoplanin	Cefepime + Teicoplanin	2	0.498457	MRSA-3434
1.7	Cefepime	1.8	Teicoplanin	Cefepime + Teicoplanin	2	0.129117	MRSA-3434
0	Cefepime	1.8	Teicoplanin	Cefepime + Teicoplanin	2	0.878704	MRSA-3434
3	Cefepime	2.3	Teicoplanin	Cefepime + Teicoplanin	2	0.0337378	MRSA-3434
1.3	Cefepime	2.3	Teicoplanin	Cefepime + Teicoplanin	2	0.0509872	MRSA-3434
2.6	Cefepime	2.3	Teicoplanin	Cefepime + Teicoplanin	2	0.0301864	MRSA-3434
0.9	Cefepime	2.3	Teicoplanin	Cefepime + Teicoplanin	2	0.0996913	MRSA-3434
2.2	Cefepime	2.3	Teicoplanin	Cefepime + Teicoplanin	2	0.0410941	MRSA-3434
0.5	Cefepime	2.3	Teicoplanin	Cefepime + Teicoplanin	2	0.133429	MRSA-3434
1.7	Cefepime	2.3	Teicoplanin	Cefepime + Teicoplanin	2	0.0451528	MRSA-3434
0	Cefepime	2.3	Teicoplanin	Cefepime + Teicoplanin	2	0.58166	MRSA-3434
3	Cefepime	2.9	Teicoplanin	Cefepime + Teicoplanin	2	0.0317084	MRSA-3434
1.3	Cefepime	2.9	Teicoplanin	Cefepime + Teicoplanin	2	0.0329768	MRSA-3434
2.6	Cefepime	2.9	Teicoplanin	Cefepime + Teicoplanin	2	0.0383038	MRSA-3434
0.9	Cefepime	2.9	Teicoplanin	Cefepime + Teicoplanin	2	0.0360208	MRSA-3434
2.2	Cefepime	2.9	Teicoplanin	Cefepime + Teicoplanin	2	0.0403331	MRSA-3434
0.5	Cefepime	2.9	Teicoplanin	Cefepime + Teicoplanin	2	0.0342451	MRSA-3434
1.7	Cefepime	2.9	Teicoplanin	Cefepime + Teicoplanin	2	0.0347524	MRSA-3434
0	Cefepime	2.9	Teicoplanin	Cefepime + Teicoplanin	2	0.0299328	MRSA-3434
3	Cefepime	3.4	Teicoplanin	Cefepime + Teicoplanin	2	0.0598655	MRSA-3434
1.3	Cefepime	3.4	Teicoplanin	Cefepime + Teicoplanin	2	0.0240984	MRSA-3434
2.6	Cefepime	3.4	Teicoplanin	Cefepime + Teicoplanin	2	0.0271424	MRSA-3434
0.9	Cefepime	3.4	Teicoplanin	Cefepime + Teicoplanin	2	0.0281571	MRSA-3434
2.2	Cefepime	3.4	Teicoplanin	Cefepime + Teicoplanin	2	0.0281571	MRSA-3434
0.5	Cefepime	3.4	Teicoplanin	Cefepime + Teicoplanin	2	0.0192787	MRSA-3434
1.7	Cefepime	3.4	Teicoplanin	Cefepime + Teicoplanin	2	0.0306938	MRSA-3434
0	Cefepime	3.4	Teicoplanin	Cefepime + Teicoplanin	2	0.0167421	MRSA-3434
3	Cefepime	4	Teicoplanin	Cefepime + Teicoplanin	2	0.0263814	MRSA-3434
1.3	Cefepime	4	Teicoplanin	Cefepime + Teicoplanin	2	0.0279034	MRSA-3434
2.6	Cefepime	4	Teicoplanin	Cefepime + Teicoplanin	2	0.0299328	MRSA-3434
0.9	Cefepime	4	Teicoplanin	Cefepime + Teicoplanin	2	0.0243521	MRSA-3434
2.2	Cefepime	4	Teicoplanin	Cefepime + Teicoplanin	2	0.0218154	MRSA-3434
0.5	Cefepime	4	Teicoplanin	Cefepime + Teicoplanin	2	0.0167421	MRSA-3434
1.7	Cefepime	4	Teicoplanin	Cefepime + Teicoplanin	2	0.0172494	MRSA-3434
0	Cefepime	4	Teicoplanin	Cefepime + Teicoplanin	2	0.011415	MRSA-3434
3	Cefepime	0	Teicoplanin	Cefepime + Teicoplanin	1	0.725817	MRSA-4885
1.3	Cefepime	0	Teicoplanin	Cefepime + Teicoplanin	1	0.848114	MRSA-4885
2.6	Cefepime	0	Teicoplanin	Cefepime + Teicoplanin	1	0.779702	MRSA-4885
0.9	Cefepime	0	Teicoplanin	Cefepime + Teicoplanin	1	0.981188	MRSA-4885
2.2	Cefepime	0	Teicoplanin	Cefepime + Teicoplanin	1	0.768691	MRSA-4885
0.5	Cefepime	0	Teicoplanin	Cefepime + Teicoplanin	1	0.962211	MRSA-4885
1.7	Cefepime	0	Teicoplanin	Cefepime + Teicoplanin	1	0.749245	MRSA-4885
0	Cefepime	0	Teicoplanin	Cefepime + Teicoplanin	1	0.952605	MRSA-4885
3	Cefepime	0.6	Teicoplanin	Cefepime + Teicoplanin	1	0.658342	MRSA-4885
1.3	Cefepime	0.6	Teicoplanin	Cefepime + Teicoplanin	1	0.842491	MRSA-4885
2.6	Cefepime	0.6	Teicoplanin	Cefepime + Teicoplanin	1	0.626011	MRSA-4885
0.9	Cefepime	0.6	Teicoplanin	Cefepime + Teicoplanin	1	0.886537	MRSA-4885
2.2	Cefepime	0.6	Teicoplanin	Cefepime + Teicoplanin	1	0.612423	MRSA-4885
0.5	Cefepime	0.6	Teicoplanin	Cefepime + Teicoplanin	1	0.853737	MRSA-4885
1.7	Cefepime	0.6	Teicoplanin	Cefepime + Teicoplanin	1	0.660685	MRSA-4885
0	Cefepime	0.6	Teicoplanin	Cefepime + Teicoplanin	1	0.987982	MRSA-4885
3	Cefepime	1.2	Teicoplanin	Cefepime + Teicoplanin	1	0.202423	MRSA-4885
1.3	Cefepime	1.2	Teicoplanin	Cefepime + Teicoplanin	1	0.545651	MRSA-4885
2.6	Cefepime	1.2	Teicoplanin	Cefepime + Teicoplanin	1	0.228194	MRSA-4885
0.9	Cefepime	1.2	Teicoplanin	Cefepime + Teicoplanin	1	0.682942	MRSA-4885
2.2	Cefepime	1.2	Teicoplanin	Cefepime + Teicoplanin	1	0.321674	MRSA-4885
0.5	Cefepime	1.2	Teicoplanin	Cefepime + Teicoplanin	1	0.721365	MRSA-4885
1.7	Cefepime	1.2	Teicoplanin	Cefepime + Teicoplanin	1	0.28536	MRSA-4885
0	Cefepime	1.2	Teicoplanin	Cefepime + Teicoplanin	1	0.936908	MRSA-4885
3	Cefepime	1.8	Teicoplanin	Cefepime + Teicoplanin	1	0.01804	MRSA-4885
1.3	Cefepime	1.8	Teicoplanin	Cefepime + Teicoplanin	1	0.164234	MRSA-4885
2.6	Cefepime	1.8	Teicoplanin	Cefepime + Teicoplanin	1	0.0424057	MRSA-4885
0.9	Cefepime	1.8	Teicoplanin	Cefepime + Teicoplanin	1	0.339948	MRSA-4885
2.2	Cefepime	1.8	Teicoplanin	Cefepime + Teicoplanin	1	0.0119486	MRSA-4885
0.5	Cefepime	1.8	Teicoplanin	Cefepime + Teicoplanin	1	0.53628	MRSA-4885
1.7	Cefepime	1.8	Teicoplanin	Cefepime + Teicoplanin	1	0.0215543	MRSA-4885
0	Cefepime	1.8	Teicoplanin	Cefepime + Teicoplanin	1	0.842022	MRSA-4885
3	Cefepime	2.3	Teicoplanin	Cefepime + Teicoplanin	1	0.0171028	MRSA-4885
1.3	Cefepime	2.3	Teicoplanin	Cefepime + Teicoplanin	1	0.0454514	MRSA-4885
2.6	Cefepime	2.3	Teicoplanin	Cefepime + Teicoplanin	1	0.0217886	MRSA-4885
0.9	Cefepime	2.3	Teicoplanin	Cefepime + Teicoplanin	1	0.0309257	MRSA-4885
2.2	Cefepime	2.3	Teicoplanin	Cefepime + Teicoplanin	1	0.0199143	MRSA-4885
0.5	Cefepime	2.3	Teicoplanin	Cefepime + Teicoplanin	1	0.0887942	MRSA-4885
1.7	Cefepime	2.3	Teicoplanin	Cefepime + Teicoplanin	1	0.0168686	MRSA-4885
0	Cefepime	2.3	Teicoplanin	Cefepime + Teicoplanin	1	0.287234	MRSA-4885
3	Cefepime	2.9	Teicoplanin	Cefepime + Teicoplanin	1	0.00632571	MRSA-4885
1.3	Cefepime	2.9	Teicoplanin	Cefepime + Teicoplanin	1	0.0178057	MRSA-4885
2.6	Cefepime	2.9	Teicoplanin	Cefepime + Teicoplanin	1	0.0171028	MRSA-4885
0.9	Cefepime	2.9	Teicoplanin	Cefepime + Teicoplanin	1	0.00421714	MRSA-4885
2.2	Cefepime	2.9	Teicoplanin	Cefepime + Teicoplanin	1	0.0173371	MRSA-4885
0.5	Cefepime	2.9	Teicoplanin	Cefepime + Teicoplanin	1	0.00210857	MRSA-4885
1.7	Cefepime	2.9	Teicoplanin	Cefepime + Teicoplanin	1	0.0194457	MRSA-4885
0	Cefepime	2.9	Teicoplanin	Cefepime + Teicoplanin	1	0.0145257	MRSA-4885
3	Cefepime	3.4	Teicoplanin	Cefepime + Teicoplanin	1	0.0119486	MRSA-4885
1.3	Cefepime	3.4	Teicoplanin	Cefepime + Teicoplanin	1	0.0187428	MRSA-4885
2.6	Cefepime	3.4	Teicoplanin	Cefepime + Teicoplanin	1	0.0152286	MRSA-4885
0.9	Cefepime	3.4	Teicoplanin	Cefepime + Teicoplanin	1	0.0210857	MRSA-4885
2.2	Cefepime	3.4	Teicoplanin	Cefepime + Teicoplanin	1	0.0100743	MRSA-4885
0.5	Cefepime	3.4	Teicoplanin	Cefepime + Teicoplanin	1	0.0246	MRSA-4885
1.7	Cefepime	3.4	Teicoplanin	Cefepime + Teicoplanin	1	0	MRSA-4885
0	Cefepime	3.4	Teicoplanin	Cefepime + Teicoplanin	1	0.0117143	MRSA-4885
3	Cefepime	4	Teicoplanin	Cefepime + Teicoplanin	1	0.0166343	MRSA-4885
1.3	Cefepime	4	Teicoplanin	Cefepime + Teicoplanin	1	0.0234286	MRSA-4885
2.6	Cefepime	4	Teicoplanin	Cefepime + Teicoplanin	1	0.0222571	MRSA-4885
0.9	Cefepime	4	Teicoplanin	Cefepime + Teicoplanin	1	0.0234286	MRSA-4885
2.2	Cefepime	4	Teicoplanin	Cefepime + Teicoplanin	1	0.00773142	MRSA-4885
0.5	Cefepime	4	Teicoplanin	Cefepime + Teicoplanin	1	0.0224914	MRSA-4885
1.7	Cefepime	4	Teicoplanin	Cefepime + Teicoplanin	1	0.0159314	MRSA-4885
0	Cefepime	4	Teicoplanin	Cefepime + Teicoplanin	1	0.01148	MRSA-4885
3	Cefepime	0	Teicoplanin	Cefepime + Teicoplanin	2	0.682358	MRSA-4885
1.3	Cefepime	0	Teicoplanin	Cefepime + Teicoplanin	2	0.919519	MRSA-4885
2.6	Cefepime	0	Teicoplanin	Cefepime + Teicoplanin	2	0.72886	MRSA-4885
0.9	Cefepime	0	Teicoplanin	Cefepime + Teicoplanin	2	1	MRSA-4885
2.2	Cefepime	0	Teicoplanin	Cefepime + Teicoplanin	2	0.743545	MRSA-4885
0.5	Cefepime	0	Teicoplanin	Cefepime + Teicoplanin	2	1	MRSA-4885
1.7	Cefepime	0	Teicoplanin	Cefepime + Teicoplanin	2	0.847563	MRSA-4885
0	Cefepime	0	Teicoplanin	Cefepime + Teicoplanin	2	1	MRSA-4885
3	Cefepime	0.6	Teicoplanin	Cefepime + Teicoplanin	2	0.601836	MRSA-4885
1.3	Cefepime	0.6	Teicoplanin	Cefepime + Teicoplanin	2	0.771202	MRSA-4885
2.6	Cefepime	0.6	Teicoplanin	Cefepime + Teicoplanin	2	0.633408	MRSA-4885
0.9	Cefepime	0.6	Teicoplanin	Cefepime + Teicoplanin	2	0.968224	MRSA-4885
2.2	Cefepime	0.6	Teicoplanin	Cefepime + Teicoplanin	2	0.617744	MRSA-4885
0.5	Cefepime	0.6	Teicoplanin	Cefepime + Teicoplanin	2	0.932491	MRSA-4885
1.7	Cefepime	0.6	Teicoplanin	Cefepime + Teicoplanin	2	0.599633	MRSA-4885
0	Cefepime	0.6	Teicoplanin	Cefepime + Teicoplanin	2	1	MRSA-4885
3	Cefepime	1.2	Teicoplanin	Cefepime + Teicoplanin	2	0.180379	MRSA-4885
1.3	Cefepime	1.2	Teicoplanin	Cefepime + Teicoplanin	2	0.56341	MRSA-4885
2.6	Cefepime	1.2	Teicoplanin	Cefepime + Teicoplanin	2	0.180135	MRSA-4885
0.9	Cefepime	1.2	Teicoplanin	Cefepime + Teicoplanin	2	0.702917	MRSA-4885
2.2	Cefepime	1.2	Teicoplanin	Cefepime + Teicoplanin	2	0.308627	MRSA-4885
0.5	Cefepime	1.2	Teicoplanin	Cefepime + Teicoplanin	2	0.637324	MRSA-4885
1.7	Cefepime	1.2	Teicoplanin	Cefepime + Teicoplanin	2	0.226882	MRSA-4885
0	Cefepime	1.2	Teicoplanin	Cefepime + Teicoplanin	2	1	MRSA-4885
3	Cefepime	1.8	Teicoplanin	Cefepime + Teicoplanin	2	0.0132164	MRSA-4885
1.3	Cefepime	1.8	Teicoplanin	Cefepime + Teicoplanin	2	0.12629	MRSA-4885
2.6	Cefepime	1.8	Teicoplanin	Cefepime + Teicoplanin	2	0.0298593	MRSA-4885
0.9	Cefepime	1.8	Teicoplanin	Cefepime + Teicoplanin	2	0.284153	MRSA-4885
2.2	Cefepime	1.8	Teicoplanin	Cefepime + Teicoplanin	2	0.0117479	MRSA-4885
0.5	Cefepime	1.8	Teicoplanin	Cefepime + Teicoplanin	2	0.304712	MRSA-4885
1.7	Cefepime	1.8	Teicoplanin	Cefepime + Teicoplanin	2	0.0210483	MRSA-4885
0	Cefepime	1.8	Teicoplanin	Cefepime + Teicoplanin	2	0.741587	MRSA-4885
3	Cefepime	2.3	Teicoplanin	Cefepime + Teicoplanin	2	0.0176219	MRSA-4885
1.3	Cefepime	2.3	Teicoplanin	Cefepime + Teicoplanin	2	0.0266776	MRSA-4885
2.6	Cefepime	2.3	Teicoplanin	Cefepime + Teicoplanin	2	0.0168876	MRSA-4885
0.9	Cefepime	2.3	Teicoplanin	Cefepime + Teicoplanin	2	0.0242301	MRSA-4885
2.2	Cefepime	2.3	Teicoplanin	Cefepime + Teicoplanin	2	0.0176219	MRSA-4885
0.5	Cefepime	2.3	Teicoplanin	Cefepime + Teicoplanin	2	0.0462574	MRSA-4885
1.7	Cefepime	2.3	Teicoplanin	Cefepime + Teicoplanin	2	0.0166429	MRSA-4885
0	Cefepime	2.3	Teicoplanin	Cefepime + Teicoplanin	2	0.235693	MRSA-4885
3	Cefepime	2.9	Teicoplanin	Cefepime + Teicoplanin	2	0.0070977	MRSA-4885
1.3	Cefepime	2.9	Teicoplanin	Cefepime + Teicoplanin	2	0.0124822	MRSA-4885
2.6	Cefepime	2.9	Teicoplanin	Cefepime + Teicoplanin	2	0.0102794	MRSA-4885
0.9	Cefepime	2.9	Teicoplanin	Cefepime + Teicoplanin	2	0.0146849	MRSA-4885
2.2	Cefepime	2.9	Teicoplanin	Cefepime + Teicoplanin	2	0.0159086	MRSA-4885
0.5	Cefepime	2.9	Teicoplanin	Cefepime + Teicoplanin	2	0.00636345	MRSA-4885
1.7	Cefepime	2.9	Teicoplanin	Cefepime + Teicoplanin	2	0.0193351	MRSA-4885
0	Cefepime	2.9	Teicoplanin	Cefepime + Teicoplanin	2	0.0141954	MRSA-4885
3	Cefepime	3.4	Teicoplanin	Cefepime + Teicoplanin	2	0.0066082	MRSA-4885
1.3	Cefepime	3.4	Teicoplanin	Cefepime + Teicoplanin	2	0.00734245	MRSA-4885
2.6	Cefepime	3.4	Teicoplanin	Cefepime + Teicoplanin	2	0.0124822	MRSA-4885
0.9	Cefepime	3.4	Teicoplanin	Cefepime + Teicoplanin	2	0.0119927	MRSA-4885
2.2	Cefepime	3.4	Teicoplanin	Cefepime + Teicoplanin	2	0.0066082	MRSA-4885
0.5	Cefepime	3.4	Teicoplanin	Cefepime + Teicoplanin	2	0.0139506	MRSA-4885
1.7	Cefepime	3.4	Teicoplanin	Cefepime + Teicoplanin	2	0.00636345	MRSA-4885
0	Cefepime	3.4	Teicoplanin	Cefepime + Teicoplanin	2	0.00734245	MRSA-4885
3	Cefepime	4	Teicoplanin	Cefepime + Teicoplanin	2	0.0137059	MRSA-4885
1.3	Cefepime	4	Teicoplanin	Cefepime + Teicoplanin	2	0.0115032	MRSA-4885
2.6	Cefepime	4	Teicoplanin	Cefepime + Teicoplanin	2	0.0115032	MRSA-4885
0.9	Cefepime	4	Teicoplanin	Cefepime + Teicoplanin	2	0.0119927	MRSA-4885
2.2	Cefepime	4	Teicoplanin	Cefepime + Teicoplanin	2	0.0070977	MRSA-4885
0.5	Cefepime	4	Teicoplanin	Cefepime + Teicoplanin	2	0.0134612	MRSA-4885
1.7	Cefepime	4	Teicoplanin	Cefepime + Teicoplanin	2	0.0154191	MRSA-4885
0	Cefepime	4	Teicoplanin	Cefepime + Teicoplanin	2	0.0107689	MRSA-4885
3	Cefepime	0	Teicoplanin	Cefepime + Teicoplanin	1	0.958189	MRSA-5438 Tig-R
1.3	Cefepime	0	Teicoplanin	Cefepime + Teicoplanin	1	1	MRSA-5438 Tig-R
2.6	Cefepime	0	Teicoplanin	Cefepime + Teicoplanin	1	0.944205	MRSA-5438 Tig-R
0.9	Cefepime	0	Teicoplanin	Cefepime + Teicoplanin	1	1	MRSA-5438 Tig-R
2.2	Cefepime	0	Teicoplanin	Cefepime + Teicoplanin	1	0.940289	MRSA-5438 Tig-R
0.5	Cefepime	0	Teicoplanin	Cefepime + Teicoplanin	1	1	MRSA-5438 Tig-R
1.7	Cefepime	0	Teicoplanin	Cefepime + Teicoplanin	1	1	MRSA-5438 Tig-R
0	Cefepime	0	Teicoplanin	Cefepime + Teicoplanin	1	0.964342	MRSA-5438 Tig-R
3	Cefepime	0.6	Teicoplanin	Cefepime + Teicoplanin	1	0.900015	MRSA-5438 Tig-R
1.3	Cefepime	0.6	Teicoplanin	Cefepime + Teicoplanin	1	1	MRSA-5438 Tig-R
2.6	Cefepime	0.6	Teicoplanin	Cefepime + Teicoplanin	1	1	MRSA-5438 Tig-R
0.9	Cefepime	0.6	Teicoplanin	Cefepime + Teicoplanin	1	1	MRSA-5438 Tig-R
2.2	Cefepime	0.6	Teicoplanin	Cefepime + Teicoplanin	1	0.8603	MRSA-5438 Tig-R
0.5	Cefepime	0.6	Teicoplanin	Cefepime + Teicoplanin	1	1	MRSA-5438 Tig-R
1.7	Cefepime	0.6	Teicoplanin	Cefepime + Teicoplanin	1	0.929941	MRSA-5438 Tig-R
0	Cefepime	0.6	Teicoplanin	Cefepime + Teicoplanin	1	1	MRSA-5438 Tig-R
3	Cefepime	1.2	Teicoplanin	Cefepime + Teicoplanin	1	0.166131	MRSA-5438 Tig-R
1.3	Cefepime	1.2	Teicoplanin	Cefepime + Teicoplanin	1	0.408335	MRSA-5438 Tig-R
2.6	Cefepime	1.2	Teicoplanin	Cefepime + Teicoplanin	1	0.111034	MRSA-5438 Tig-R
0.9	Cefepime	1.2	Teicoplanin	Cefepime + Teicoplanin	1	0.824501	MRSA-5438 Tig-R
2.2	Cefepime	1.2	Teicoplanin	Cefepime + Teicoplanin	1	0.23689	MRSA-5438 Tig-R
0.5	Cefepime	1.2	Teicoplanin	Cefepime + Teicoplanin	1	0.907846	MRSA-5438 Tig-R
1.7	Cefepime	1.2	Teicoplanin	Cefepime + Teicoplanin	1	0.114949	MRSA-5438 Tig-R
0	Cefepime	1.2	Teicoplanin	Cefepime + Teicoplanin	1	1	MRSA-5438 Tig-R
3	Cefepime	1.8	Teicoplanin	Cefepime + Teicoplanin	1	0.0198574	MRSA-5438 Tig-R
1.3	Cefepime	1.8	Teicoplanin	Cefepime + Teicoplanin	1	0.0240526	MRSA-5438 Tig-R
2.6	Cefepime	1.8	Teicoplanin	Cefepime + Teicoplanin	1	0.0167809	MRSA-5438 Tig-R
0.9	Cefepime	1.8	Teicoplanin	Cefepime + Teicoplanin	1	0.025451	MRSA-5438 Tig-R
2.2	Cefepime	1.8	Teicoplanin	Cefepime + Teicoplanin	1	0.0181793	MRSA-5438 Tig-R
0.5	Cefepime	1.8	Teicoplanin	Cefepime + Teicoplanin	1	0.238848	MRSA-5438 Tig-R
1.7	Cefepime	1.8	Teicoplanin	Cefepime + Teicoplanin	1	0.0285275	MRSA-5438 Tig-R
0	Cefepime	1.8	Teicoplanin	Cefepime + Teicoplanin	1	0.458678	MRSA-5438 Tig-R
3	Cefepime	2.3	Teicoplanin	Cefepime + Teicoplanin	1	0.0215355	MRSA-5438 Tig-R
1.3	Cefepime	2.3	Teicoplanin	Cefepime + Teicoplanin	1	0.0142638	MRSA-5438 Tig-R
2.6	Cefepime	2.3	Teicoplanin	Cefepime + Teicoplanin	1	0.0153825	MRSA-5438 Tig-R
0.9	Cefepime	2.3	Teicoplanin	Cefepime + Teicoplanin	1	0.0190183	MRSA-5438 Tig-R
2.2	Cefepime	2.3	Teicoplanin	Cefepime + Teicoplanin	1	0.0248917	MRSA-5438 Tig-R
0.5	Cefepime	2.3	Teicoplanin	Cefepime + Teicoplanin	1	0.000839045	MRSA-5438 Tig-R
1.7	Cefepime	2.3	Teicoplanin	Cefepime + Teicoplanin	1	0.013145	MRSA-5438 Tig-R
0	Cefepime	2.3	Teicoplanin	Cefepime + Teicoplanin	1	0.0134247	MRSA-5438 Tig-R
3	Cefepime	2.9	Teicoplanin	Cefepime + Teicoplanin	1	0.0125857	MRSA-5438 Tig-R
1.3	Cefepime	2.9	Teicoplanin	Cefepime + Teicoplanin	1	0.0151028	MRSA-5438 Tig-R
2.6	Cefepime	2.9	Teicoplanin	Cefepime + Teicoplanin	1	0.0162215	MRSA-5438 Tig-R
0.9	Cefepime	2.9	Teicoplanin	Cefepime + Teicoplanin	1	0.00922949	MRSA-5438 Tig-R
2.2	Cefepime	2.9	Teicoplanin	Cefepime + Teicoplanin	1	0.0165012	MRSA-5438 Tig-R
0.5	Cefepime	2.9	Teicoplanin	Cefepime + Teicoplanin	1	0	MRSA-5438 Tig-R
1.7	Cefepime	2.9	Teicoplanin	Cefepime + Teicoplanin	1	0.0176199	MRSA-5438 Tig-R
0	Cefepime	2.9	Teicoplanin	Cefepime + Teicoplanin	1	0.0151028	MRSA-5438 Tig-R
3	Cefepime	3.4	Teicoplanin	Cefepime + Teicoplanin	1	0.0103482	MRSA-5438 Tig-R
1.3	Cefepime	3.4	Teicoplanin	Cefepime + Teicoplanin	1	0.0181793	MRSA-5438 Tig-R
2.6	Cefepime	3.4	Teicoplanin	Cefepime + Teicoplanin	1	0.0198574	MRSA-5438 Tig-R
0.9	Cefepime	3.4	Teicoplanin	Cefepime + Teicoplanin	1	0.0165012	MRSA-5438 Tig-R
2.2	Cefepime	3.4	Teicoplanin	Cefepime + Teicoplanin	1	0.00894981	MRSA-5438 Tig-R
0.5	Cefepime	3.4	Teicoplanin	Cefepime + Teicoplanin	1	0.0204168	MRSA-5438 Tig-R
1.7	Cefepime	3.4	Teicoplanin	Cefepime + Teicoplanin	1	0.0139841	MRSA-5438 Tig-R
0	Cefepime	3.4	Teicoplanin	Cefepime + Teicoplanin	1	0.0128654	MRSA-5438 Tig-R
3	Cefepime	4	Teicoplanin	Cefepime + Teicoplanin	1	0.0159418	MRSA-5438 Tig-R
1.3	Cefepime	4	Teicoplanin	Cefepime + Teicoplanin	1	0.0165012	MRSA-5438 Tig-R
2.6	Cefepime	4	Teicoplanin	Cefepime + Teicoplanin	1	0.0134247	MRSA-5438 Tig-R
0.9	Cefepime	4	Teicoplanin	Cefepime + Teicoplanin	1	0.0204168	MRSA-5438 Tig-R
2.2	Cefepime	4	Teicoplanin	Cefepime + Teicoplanin	1	0.00531395	MRSA-5438 Tig-R
0.5	Cefepime	4	Teicoplanin	Cefepime + Teicoplanin	1	0.0167809	MRSA-5438 Tig-R
1.7	Cefepime	4	Teicoplanin	Cefepime + Teicoplanin	1	0.0268494	MRSA-5438 Tig-R
0	Cefepime	4	Teicoplanin	Cefepime + Teicoplanin	1	0.0137044	MRSA-5438 Tig-R
3	Cefepime	0	Teicoplanin	Cefepime + Teicoplanin	2	0.885877	MRSA-5438 Tig-R
1.3	Cefepime	0	Teicoplanin	Cefepime + Teicoplanin	2	1	MRSA-5438 Tig-R
2.6	Cefepime	0	Teicoplanin	Cefepime + Teicoplanin	2	0.927551	MRSA-5438 Tig-R
0.9	Cefepime	0	Teicoplanin	Cefepime + Teicoplanin	2	1	MRSA-5438 Tig-R
2.2	Cefepime	0	Teicoplanin	Cefepime + Teicoplanin	2	0.964595	MRSA-5438 Tig-R
0.5	Cefepime	0	Teicoplanin	Cefepime + Teicoplanin	2	1	MRSA-5438 Tig-R
1.7	Cefepime	0	Teicoplanin	Cefepime + Teicoplanin	2	0.979355	MRSA-5438 Tig-R
0	Cefepime	0	Teicoplanin	Cefepime + Teicoplanin	2	1	MRSA-5438 Tig-R
3	Cefepime	0.6	Teicoplanin	Cefepime + Teicoplanin	2	0.916554	MRSA-5438 Tig-R
1.3	Cefepime	0.6	Teicoplanin	Cefepime + Teicoplanin	2	1	MRSA-5438 Tig-R
2.6	Cefepime	0.6	Teicoplanin	Cefepime + Teicoplanin	2	0.965174	MRSA-5438 Tig-R
0.9	Cefepime	0.6	Teicoplanin	Cefepime + Teicoplanin	2	1	MRSA-5438 Tig-R
2.2	Cefepime	0.6	Teicoplanin	Cefepime + Teicoplanin	2	0.935365	MRSA-5438 Tig-R
0.5	Cefepime	0.6	Teicoplanin	Cefepime + Teicoplanin	2	1	MRSA-5438 Tig-R
1.7	Cefepime	0.6	Teicoplanin	Cefepime + Teicoplanin	2	0.919737	MRSA-5438 Tig-R
0	Cefepime	0.6	Teicoplanin	Cefepime + Teicoplanin	2	1	MRSA-5438 Tig-R
3	Cefepime	1.2	Teicoplanin	Cefepime + Teicoplanin	2	0.287382	MRSA-5438 Tig-R
1.3	Cefepime	1.2	Teicoplanin	Cefepime + Teicoplanin	2	0.740015	MRSA-5438 Tig-R
2.6	Cefepime	1.2	Teicoplanin	Cefepime + Teicoplanin	2	0.378835	MRSA-5438 Tig-R
0.9	Cefepime	1.2	Teicoplanin	Cefepime + Teicoplanin	2	0.905267	MRSA-5438 Tig-R
2.2	Cefepime	1.2	Teicoplanin	Cefepime + Teicoplanin	2	0.491703	MRSA-5438 Tig-R
0.5	Cefepime	1.2	Teicoplanin	Cefepime + Teicoplanin	2	0.968068	MRSA-5438 Tig-R
1.7	Cefepime	1.2	Teicoplanin	Cefepime + Teicoplanin	2	0.414142	MRSA-5438 Tig-R
0	Cefepime	1.2	Teicoplanin	Cefepime + Teicoplanin	2	1	MRSA-5438 Tig-R
3	Cefepime	1.8	Teicoplanin	Cefepime + Teicoplanin	2	0.00318348	MRSA-5438 Tig-R
1.3	Cefepime	1.8	Teicoplanin	Cefepime + Teicoplanin	2	0.0318348	MRSA-5438 Tig-R
2.6	Cefepime	1.8	Teicoplanin	Cefepime + Teicoplanin	2	0.00955045	MRSA-5438 Tig-R
0.9	Cefepime	1.8	Teicoplanin	Cefepime + Teicoplanin	2	0.101003	MRSA-5438 Tig-R
2.2	Cefepime	1.8	Teicoplanin	Cefepime + Teicoplanin	2	0.0167856	MRSA-5438 Tig-R
0.5	Cefepime	1.8	Teicoplanin	Cefepime + Teicoplanin	2	0.163515	MRSA-5438 Tig-R
1.7	Cefepime	1.8	Teicoplanin	Cefepime + Teicoplanin	2	0.0176539	MRSA-5438 Tig-R
0	Cefepime	1.8	Teicoplanin	Cefepime + Teicoplanin	2	0.64017	MRSA-5438 Tig-R
3	Cefepime	2.3	Teicoplanin	Cefepime + Teicoplanin	2	0.0130233	MRSA-5438 Tig-R
1.3	Cefepime	2.3	Teicoplanin	Cefepime + Teicoplanin	2	0.00955045	MRSA-5438 Tig-R
2.6	Cefepime	2.3	Teicoplanin	Cefepime + Teicoplanin	2	0.00810341	MRSA-5438 Tig-R
0.9	Cefepime	2.3	Teicoplanin	Cefepime + Teicoplanin	2	0.00607756	MRSA-5438 Tig-R
2.2	Cefepime	2.3	Teicoplanin	Cefepime + Teicoplanin	2	0.00549874	MRSA-5438 Tig-R
0.5	Cefepime	2.3	Teicoplanin	Cefepime + Teicoplanin	2	0.00434111	MRSA-5438 Tig-R
1.7	Cefepime	2.3	Teicoplanin	Cefepime + Teicoplanin	2	0.00549874	MRSA-5438 Tig-R
0	Cefepime	2.3	Teicoplanin	Cefepime + Teicoplanin	2	0	MRSA-5438 Tig-R
3	Cefepime	2.9	Teicoplanin	Cefepime + Teicoplanin	2	0.00289408	MRSA-5438 Tig-R
1.3	Cefepime	2.9	Teicoplanin	Cefepime + Teicoplanin	2	0.00665637	MRSA-5438 Tig-R
2.6	Cefepime	2.9	Teicoplanin	Cefepime + Teicoplanin	2	0	MRSA-5438 Tig-R
0.9	Cefepime	2.9	Teicoplanin	Cefepime + Teicoplanin	2	0.000289408	MRSA-5438 Tig-R
2.2	Cefepime	2.9	Teicoplanin	Cefepime + Teicoplanin	2	0.000868223	MRSA-5438 Tig-R
0.5	Cefepime	2.9	Teicoplanin	Cefepime + Teicoplanin	2	0.00144704	MRSA-5438 Tig-R
1.7	Cefepime	2.9	Teicoplanin	Cefepime + Teicoplanin	2	0.00202585	MRSA-5438 Tig-R
0	Cefepime	2.9	Teicoplanin	Cefepime + Teicoplanin	2	0.00318348	MRSA-5438 Tig-R
3	Cefepime	3.4	Teicoplanin	Cefepime + Teicoplanin	2	0.0176539	MRSA-5438 Tig-R
1.3	Cefepime	3.4	Teicoplanin	Cefepime + Teicoplanin	2	0.0037623	MRSA-5438 Tig-R
2.6	Cefepime	3.4	Teicoplanin	Cefepime + Teicoplanin	2	0.00520934	MRSA-5438 Tig-R
0.9	Cefepime	3.4	Teicoplanin	Cefepime + Teicoplanin	2	0.00926104	MRSA-5438 Tig-R
2.2	Cefepime	3.4	Teicoplanin	Cefepime + Teicoplanin	2	0.00173645	MRSA-5438 Tig-R
0.5	Cefepime	3.4	Teicoplanin	Cefepime + Teicoplanin	2	0.0075246	MRSA-5438 Tig-R
1.7	Cefepime	3.4	Teicoplanin	Cefepime + Teicoplanin	2	0.00115763	MRSA-5438 Tig-R
0	Cefepime	3.4	Teicoplanin	Cefepime + Teicoplanin	2	0	MRSA-5438 Tig-R
3	Cefepime	4	Teicoplanin	Cefepime + Teicoplanin	2	0.00810341	MRSA-5438 Tig-R
1.3	Cefepime	4	Teicoplanin	Cefepime + Teicoplanin	2	0.0144704	MRSA-5438 Tig-R
2.6	Cefepime	4	Teicoplanin	Cefepime + Teicoplanin	2	0.00115763	MRSA-5438 Tig-R
0.9	Cefepime	4	Teicoplanin	Cefepime + Teicoplanin	2	0.00723519	MRSA-5438 Tig-R
2.2	Cefepime	4	Teicoplanin	Cefepime + Teicoplanin	2	0.000289408	MRSA-5438 Tig-R
0.5	Cefepime	4	Teicoplanin	Cefepime + Teicoplanin	2	0.007814	MRSA-5438 Tig-R
1.7	Cefepime	4	Teicoplanin	Cefepime + Teicoplanin	2	0.0075246	MRSA-5438 Tig-R
0	Cefepime	4	Teicoplanin	Cefepime + Teicoplanin	2	0.0112869	MRSA-5438 Tig-R
3	Cefepime	0	Teicoplanin	Cefepime + Teicoplanin	1	0.155317	S. aureus DSM 20231
1.3	Cefepime	0	Teicoplanin	Cefepime + Teicoplanin	1	0.574908	S. aureus DSM 20231
2.6	Cefepime	0	Teicoplanin	Cefepime + Teicoplanin	1	0.267155	S. aureus DSM 20231
0.9	Cefepime	0	Teicoplanin	Cefepime + Teicoplanin	1	0.724986	S. aureus DSM 20231
2.2	Cefepime	0	Teicoplanin	Cefepime + Teicoplanin	1	0.355683	S. aureus DSM 20231
0.5	Cefepime	0	Teicoplanin	Cefepime + Teicoplanin	1	0.783132	S. aureus DSM 20231
1.7	Cefepime	0	Teicoplanin	Cefepime + Teicoplanin	1	0.448402	S. aureus DSM 20231
0	Cefepime	0	Teicoplanin	Cefepime + Teicoplanin	1	1	S. aureus DSM 20231
3	Cefepime	0.6	Teicoplanin	Cefepime + Teicoplanin	1	0.315348	S. aureus DSM 20231
1.3	Cefepime	0.6	Teicoplanin	Cefepime + Teicoplanin	1	0.503928	S. aureus DSM 20231
2.6	Cefepime	0.6	Teicoplanin	Cefepime + Teicoplanin	1	0.248821	S. aureus DSM 20231
0.9	Cefepime	0.6	Teicoplanin	Cefepime + Teicoplanin	1	0.677841	S. aureus DSM 20231
2.2	Cefepime	0.6	Teicoplanin	Cefepime + Teicoplanin	1	0.236249	S. aureus DSM 20231
0.5	Cefepime	0.6	Teicoplanin	Cefepime + Teicoplanin	1	0.853326	S. aureus DSM 20231
1.7	Cefepime	0.6	Teicoplanin	Cefepime + Teicoplanin	1	0.36485	S. aureus DSM 20231
0	Cefepime	0.6	Teicoplanin	Cefepime + Teicoplanin	1	1	S. aureus DSM 20231
3	Cefepime	1.2	Teicoplanin	Cefepime + Teicoplanin	1	0.0345731	S. aureus DSM 20231
1.3	Cefepime	1.2	Teicoplanin	Cefepime + Teicoplanin	1	0.0680984	S. aureus DSM 20231
2.6	Cefepime	1.2	Teicoplanin	Cefepime + Teicoplanin	1	0.0301205	S. aureus DSM 20231
0.9	Cefepime	1.2	Teicoplanin	Cefepime + Teicoplanin	1	0.387899	S. aureus DSM 20231
2.2	Cefepime	1.2	Teicoplanin	Cefepime + Teicoplanin	1	0.0309062	S. aureus DSM 20231
0.5	Cefepime	1.2	Teicoplanin	Cefepime + Teicoplanin	1	0.634101	S. aureus DSM 20231
1.7	Cefepime	1.2	Teicoplanin	Cefepime + Teicoplanin	1	0.0466212	S. aureus DSM 20231
0	Cefepime	1.2	Teicoplanin	Cefepime + Teicoplanin	1	0.954688	S. aureus DSM 20231
3	Cefepime	1.8	Teicoplanin	Cefepime + Teicoplanin	1	0.0261917	S. aureus DSM 20231
1.3	Cefepime	1.8	Teicoplanin	Cefepime + Teicoplanin	1	0.0366684	S. aureus DSM 20231
2.6	Cefepime	1.8	Teicoplanin	Cefepime + Teicoplanin	1	0.018858	S. aureus DSM 20231
0.9	Cefepime	1.8	Teicoplanin	Cefepime + Teicoplanin	1	0.0570979	S. aureus DSM 20231
2.2	Cefepime	1.8	Teicoplanin	Cefepime + Teicoplanin	1	0.0180723	S. aureus DSM 20231
0.5	Cefepime	1.8	Teicoplanin	Cefepime + Teicoplanin	1	0.29649	S. aureus DSM 20231
1.7	Cefepime	1.8	Teicoplanin	Cefepime + Teicoplanin	1	0.00785751	S. aureus DSM 20231
0	Cefepime	1.8	Teicoplanin	Cefepime + Teicoplanin	1	0.851492	S. aureus DSM 20231
3	Cefepime	2.3	Teicoplanin	Cefepime + Teicoplanin	1	0.0144054	S. aureus DSM 20231
1.3	Cefepime	2.3	Teicoplanin	Cefepime + Teicoplanin	1	0.0112624	S. aureus DSM 20231
2.6	Cefepime	2.3	Teicoplanin	Cefepime + Teicoplanin	1	0.0180723	S. aureus DSM 20231
0.9	Cefepime	2.3	Teicoplanin	Cefepime + Teicoplanin	1	0.00785751	S. aureus DSM 20231
2.2	Cefepime	2.3	Teicoplanin	Cefepime + Teicoplanin	1	0.0141435	S. aureus DSM 20231
0.5	Cefepime	2.3	Teicoplanin	Cefepime + Teicoplanin	1	0.0350969	S. aureus DSM 20231
1.7	Cefepime	2.3	Teicoplanin	Cefepime + Teicoplanin	1	0.0172865	S. aureus DSM 20231
0	Cefepime	2.3	Teicoplanin	Cefepime + Teicoplanin	1	0.44264	S. aureus DSM 20231
3	Cefepime	2.9	Teicoplanin	Cefepime + Teicoplanin	1	0.0102148	S. aureus DSM 20231
1.3	Cefepime	2.9	Teicoplanin	Cefepime + Teicoplanin	1	0.0193819	S. aureus DSM 20231
2.6	Cefepime	2.9	Teicoplanin	Cefepime + Teicoplanin	1	0.0107386	S. aureus DSM 20231
0.9	Cefepime	2.9	Teicoplanin	Cefepime + Teicoplanin	1	0.0180723	S. aureus DSM 20231
2.2	Cefepime	2.9	Teicoplanin	Cefepime + Teicoplanin	1	0.0107386	S. aureus DSM 20231
0.5	Cefepime	2.9	Teicoplanin	Cefepime + Teicoplanin	1	0.0180723	S. aureus DSM 20231
1.7	Cefepime	2.9	Teicoplanin	Cefepime + Teicoplanin	1	0.0159769	S. aureus DSM 20231
0	Cefepime	2.9	Teicoplanin	Cefepime + Teicoplanin	1	0.0130959	S. aureus DSM 20231
3	Cefepime	3.4	Teicoplanin	Cefepime + Teicoplanin	1	0.0112624	S. aureus DSM 20231
1.3	Cefepime	3.4	Teicoplanin	Cefepime + Teicoplanin	1	0.0206914	S. aureus DSM 20231
2.6	Cefepime	3.4	Teicoplanin	Cefepime + Teicoplanin	1	0.018858	S. aureus DSM 20231
0.9	Cefepime	3.4	Teicoplanin	Cefepime + Teicoplanin	1	0.00942901	S. aureus DSM 20231
2.2	Cefepime	3.4	Teicoplanin	Cefepime + Teicoplanin	1	0.0141435	S. aureus DSM 20231
0.5	Cefepime	3.4	Teicoplanin	Cefepime + Teicoplanin	1	0.00864326	S. aureus DSM 20231
1.7	Cefepime	3.4	Teicoplanin	Cefepime + Teicoplanin	1	0.0170246	S. aureus DSM 20231
0	Cefepime	3.4	Teicoplanin	Cefepime + Teicoplanin	1	0.0112624	S. aureus DSM 20231
3	Cefepime	4	Teicoplanin	Cefepime + Teicoplanin	1	0.0123101	S. aureus DSM 20231
1.3	Cefepime	4	Teicoplanin	Cefepime + Teicoplanin	1	0.0091671	S. aureus DSM 20231
2.6	Cefepime	4	Teicoplanin	Cefepime + Teicoplanin	1	0.0110005	S. aureus DSM 20231
0.9	Cefepime	4	Teicoplanin	Cefepime + Teicoplanin	1	0.0201676	S. aureus DSM 20231
2.2	Cefepime	4	Teicoplanin	Cefepime + Teicoplanin	1	0.0149293	S. aureus DSM 20231
0.5	Cefepime	4	Teicoplanin	Cefepime + Teicoplanin	1	0.0146674	S. aureus DSM 20231
1.7	Cefepime	4	Teicoplanin	Cefepime + Teicoplanin	1	0.0110005	S. aureus DSM 20231
0	Cefepime	4	Teicoplanin	Cefepime + Teicoplanin	1	0.0112624	S. aureus DSM 20231
3	Cefepime	0	Teicoplanin	Cefepime + Teicoplanin	2	0.1229	S. aureus DSM 20231
1.3	Cefepime	0	Teicoplanin	Cefepime + Teicoplanin	2	0.568972	S. aureus DSM 20231
2.6	Cefepime	0	Teicoplanin	Cefepime + Teicoplanin	2	0.350279	S. aureus DSM 20231
0.9	Cefepime	0	Teicoplanin	Cefepime + Teicoplanin	2	0.733453	S. aureus DSM 20231
2.2	Cefepime	0	Teicoplanin	Cefepime + Teicoplanin	2	0.430019	S. aureus DSM 20231
0.5	Cefepime	0	Teicoplanin	Cefepime + Teicoplanin	2	0.839247	S. aureus DSM 20231
1.7	Cefepime	0	Teicoplanin	Cefepime + Teicoplanin	2	0.510286	S. aureus DSM 20231
0	Cefepime	0	Teicoplanin	Cefepime + Teicoplanin	2	1	S. aureus DSM 20231
3	Cefepime	0.6	Teicoplanin	Cefepime + Teicoplanin	2	0.300276	S. aureus DSM 20231
1.3	Cefepime	0.6	Teicoplanin	Cefepime + Teicoplanin	2	0.550287	S. aureus DSM 20231
2.6	Cefepime	0.6	Teicoplanin	Cefepime + Teicoplanin	2	0.285276	S. aureus DSM 20231
0.9	Cefepime	0.6	Teicoplanin	Cefepime + Teicoplanin	2	0.716874	S. aureus DSM 20231
2.2	Cefepime	0.6	Teicoplanin	Cefepime + Teicoplanin	2	0.195272	S. aureus DSM 20231
0.5	Cefepime	0.6	Teicoplanin	Cefepime + Teicoplanin	2	0.884512	S. aureus DSM 20231
1.7	Cefepime	0.6	Teicoplanin	Cefepime + Teicoplanin	2	0.454494	S. aureus DSM 20231
0	Cefepime	0.6	Teicoplanin	Cefepime + Teicoplanin	2	1	S. aureus DSM 20231
3	Cefepime	1.2	Teicoplanin	Cefepime + Teicoplanin	2	0.013948	S. aureus DSM 20231
1.3	Cefepime	1.2	Teicoplanin	Cefepime + Teicoplanin	2	0.0550024	S. aureus DSM 20231
2.6	Cefepime	1.2	Teicoplanin	Cefepime + Teicoplanin	2	0.0360542	S. aureus DSM 20231
0.9	Cefepime	1.2	Teicoplanin	Cefepime + Teicoplanin	2	0.337383	S. aureus DSM 20231
2.2	Cefepime	1.2	Teicoplanin	Cefepime + Teicoplanin	2	0.0305277	S. aureus DSM 20231
0.5	Cefepime	1.2	Teicoplanin	Cefepime + Teicoplanin	2	0.668187	S. aureus DSM 20231
1.7	Cefepime	1.2	Teicoplanin	Cefepime + Teicoplanin	2	0.0394754	S. aureus DSM 20231
0	Cefepime	1.2	Teicoplanin	Cefepime + Teicoplanin	2	0.977148	S. aureus DSM 20231
3	Cefepime	1.8	Teicoplanin	Cefepime + Teicoplanin	2	0.0152638	S. aureus DSM 20231
1.3	Cefepime	1.8	Teicoplanin	Cefepime + Teicoplanin	2	0.0244748	S. aureus DSM 20231
2.6	Cefepime	1.8	Teicoplanin	Cefepime + Teicoplanin	2	0.0226326	S. aureus DSM 20231
0.9	Cefepime	1.8	Teicoplanin	Cefepime + Teicoplanin	2	0.0523707	S. aureus DSM 20231
2.2	Cefepime	1.8	Teicoplanin	Cefepime + Teicoplanin	2	0.0194745	S. aureus DSM 20231
0.5	Cefepime	1.8	Teicoplanin	Cefepime + Teicoplanin	2	0.399754	S. aureus DSM 20231
1.7	Cefepime	1.8	Teicoplanin	Cefepime + Teicoplanin	2	0.0257906	S. aureus DSM 20231
0	Cefepime	1.8	Teicoplanin	Cefepime + Teicoplanin	2	0.831352	S. aureus DSM 20231
3	Cefepime	2.3	Teicoplanin	Cefepime + Teicoplanin	2	0.0152638	S. aureus DSM 20231
1.3	Cefepime	2.3	Teicoplanin	Cefepime + Teicoplanin	2	0.0102636	S. aureus DSM 20231
2.6	Cefepime	2.3	Teicoplanin	Cefepime + Teicoplanin	2	0.0200009	S. aureus DSM 20231
0.9	Cefepime	2.3	Teicoplanin	Cefepime + Teicoplanin	2	0.0228957	S. aureus DSM 20231
2.2	Cefepime	2.3	Teicoplanin	Cefepime + Teicoplanin	2	0.0194745	S. aureus DSM 20231
0.5	Cefepime	2.3	Teicoplanin	Cefepime + Teicoplanin	2	0.0384227	S. aureus DSM 20231
1.7	Cefepime	2.3	Teicoplanin	Cefepime + Teicoplanin	2	0.0231589	S. aureus DSM 20231
0	Cefepime	2.3	Teicoplanin	Cefepime + Teicoplanin	2	0.419492	S. aureus DSM 20231
3	Cefepime	2.9	Teicoplanin	Cefepime + Teicoplanin	2	0.0192114	S. aureus DSM 20231
1.3	Cefepime	2.9	Teicoplanin	Cefepime + Teicoplanin	2	0.0142111	S. aureus DSM 20231
2.6	Cefepime	2.9	Teicoplanin	Cefepime + Teicoplanin	2	0.0192114	S. aureus DSM 20231
0.9	Cefepime	2.9	Teicoplanin	Cefepime + Teicoplanin	2	0.015527	S. aureus DSM 20231
2.2	Cefepime	2.9	Teicoplanin	Cefepime + Teicoplanin	2	0.0100004	S. aureus DSM 20231
0.5	Cefepime	2.9	Teicoplanin	Cefepime + Teicoplanin	2	0.00578973	S. aureus DSM 20231
1.7	Cefepime	2.9	Teicoplanin	Cefepime + Teicoplanin	2	0.0213167	S. aureus DSM 20231
0	Cefepime	2.9	Teicoplanin	Cefepime + Teicoplanin	2	0.0163165	S. aureus DSM 20231
3	Cefepime	3.4	Teicoplanin	Cefepime + Teicoplanin	2	0.0223694	S. aureus DSM 20231
1.3	Cefepime	3.4	Teicoplanin	Cefepime + Teicoplanin	2	0.0107899	S. aureus DSM 20231
2.6	Cefepime	3.4	Teicoplanin	Cefepime + Teicoplanin	2	0.0152638	S. aureus DSM 20231
0.9	Cefepime	3.4	Teicoplanin	Cefepime + Teicoplanin	2	0.0144743	S. aureus DSM 20231
2.2	Cefepime	3.4	Teicoplanin	Cefepime + Teicoplanin	2	0.0147375	S. aureus DSM 20231
0.5	Cefepime	3.4	Teicoplanin	Cefepime + Teicoplanin	2	0.0107899	S. aureus DSM 20231
1.7	Cefepime	3.4	Teicoplanin	Cefepime + Teicoplanin	2	0.0142111	S. aureus DSM 20231
0	Cefepime	3.4	Teicoplanin	Cefepime + Teicoplanin	2	0.0107899	S. aureus DSM 20231
3	Cefepime	4	Teicoplanin	Cefepime + Teicoplanin	2	0.013948	S. aureus DSM 20231
1.3	Cefepime	4	Teicoplanin	Cefepime + Teicoplanin	2	0.0168428	S. aureus DSM 20231
2.6	Cefepime	4	Teicoplanin	Cefepime + Teicoplanin	2	0.0094741	S. aureus DSM 20231
0.9	Cefepime	4	Teicoplanin	Cefepime + Teicoplanin	2	0.0121058	S. aureus DSM 20231
2.2	Cefepime	4	Teicoplanin	Cefepime + Teicoplanin	2	0.0131585	S. aureus DSM 20231
0.5	Cefepime	4	Teicoplanin	Cefepime + Teicoplanin	2	0.017106	S. aureus DSM 20231
1.7	Cefepime	4	Teicoplanin	Cefepime + Teicoplanin	2	0.0144743	S. aureus DSM 20231
0	Cefepime	4	Teicoplanin	Cefepime + Teicoplanin	2	0.0115795	S. aureus DSM 20231
3	Cefepime	0	Teicoplanin	Cefepime + Teicoplanin	1	0.0277929	S. aureus Newman
1.3	Cefepime	0	Teicoplanin	Cefepime + Teicoplanin	1	0.571224	S. aureus Newman
2.6	Cefepime	0	Teicoplanin	Cefepime + Teicoplanin	1	0.0980662	S. aureus Newman
0.9	Cefepime	0	Teicoplanin	Cefepime + Teicoplanin	1	0.610541	S. aureus Newman
2.2	Cefepime	0	Teicoplanin	Cefepime + Teicoplanin	1	0.0555859	S. aureus Newman
0.5	Cefepime	0	Teicoplanin	Cefepime + Teicoplanin	1	0.544787	S. aureus Newman
1.7	Cefepime	0	Teicoplanin	Cefepime + Teicoplanin	1	0.338938	S. aureus Newman
0	Cefepime	0	Teicoplanin	Cefepime + Teicoplanin	1	1	S. aureus Newman
3	Cefepime	0.6	Teicoplanin	Cefepime + Teicoplanin	1	0.0422543	S. aureus Newman
1.3	Cefepime	0.6	Teicoplanin	Cefepime + Teicoplanin	1	0.60331	S. aureus Newman
2.6	Cefepime	0.6	Teicoplanin	Cefepime + Teicoplanin	1	0.0562638	S. aureus Newman
0.9	Cefepime	0.6	Teicoplanin	Cefepime + Teicoplanin	1	0.508182	S. aureus Newman
2.2	Cefepime	0.6	Teicoplanin	Cefepime + Teicoplanin	1	0.103489	S. aureus Newman
0.5	Cefepime	0.6	Teicoplanin	Cefepime + Teicoplanin	1	0.642401	S. aureus Newman
1.7	Cefepime	0.6	Teicoplanin	Cefepime + Teicoplanin	1	0.442653	S. aureus Newman
0	Cefepime	0.6	Teicoplanin	Cefepime + Teicoplanin	1	0.838985	S. aureus Newman
3	Cefepime	1.2	Teicoplanin	Cefepime + Teicoplanin	1	0.136931	S. aureus Newman
1.3	Cefepime	1.2	Teicoplanin	Cefepime + Teicoplanin	1	0.331482	S. aureus Newman
2.6	Cefepime	1.2	Teicoplanin	Cefepime + Teicoplanin	1	0.215339	S. aureus Newman
0.9	Cefepime	1.2	Teicoplanin	Cefepime + Teicoplanin	1	0.42887	S. aureus Newman
2.2	Cefepime	1.2	Teicoplanin	Cefepime + Teicoplanin	1	0.190709	S. aureus Newman
0.5	Cefepime	1.2	Teicoplanin	Cefepime + Teicoplanin	1	0.494172	S. aureus Newman
1.7	Cefepime	1.2	Teicoplanin	Cefepime + Teicoplanin	1	0.128119	S. aureus Newman
0	Cefepime	1.2	Teicoplanin	Cefepime + Teicoplanin	1	0.702054	S. aureus Newman
3	Cefepime	1.8	Teicoplanin	Cefepime + Teicoplanin	1	0.00338938	S. aureus Newman
1.3	Cefepime	1.8	Teicoplanin	Cefepime + Teicoplanin	1	0.0558118	S. aureus Newman
2.6	Cefepime	1.8	Teicoplanin	Cefepime + Teicoplanin	1	0.00994219	S. aureus Newman
0.9	Cefepime	1.8	Teicoplanin	Cefepime + Teicoplanin	1	0.0637204	S. aureus Newman
2.2	Cefepime	1.8	Teicoplanin	Cefepime + Teicoplanin	1	0.00949027	S. aureus Newman
0.5	Cefepime	1.8	Teicoplanin	Cefepime + Teicoplanin	1	0.23093	S. aureus Newman
1.7	Cefepime	1.8	Teicoplanin	Cefepime + Teicoplanin	1	0.0207882	S. aureus Newman
0	Cefepime	1.8	Teicoplanin	Cefepime + Teicoplanin	1	0.635622	S. aureus Newman
3	Cefepime	2.3	Teicoplanin	Cefepime + Teicoplanin	1	0.0038413	S. aureus Newman
1.3	Cefepime	2.3	Teicoplanin	Cefepime + Teicoplanin	1	0.0112979	S. aureus Newman
2.6	Cefepime	2.3	Teicoplanin	Cefepime + Teicoplanin	1	0.00632685	S. aureus Newman
0.9	Cefepime	2.3	Teicoplanin	Cefepime + Teicoplanin	1	0.0173988	S. aureus Newman
2.2	Cefepime	2.3	Teicoplanin	Cefepime + Teicoplanin	1	0.00971623	S. aureus Newman
0.5	Cefepime	2.3	Teicoplanin	Cefepime + Teicoplanin	1	0.0397688	S. aureus Newman
1.7	Cefepime	2.3	Teicoplanin	Cefepime + Teicoplanin	1	0.0115239	S. aureus Newman
0	Cefepime	2.3	Teicoplanin	Cefepime + Teicoplanin	1	0.439942	S. aureus Newman
3	Cefepime	2.9	Teicoplanin	Cefepime + Teicoplanin	1	0.00248555	S. aureus Newman
1.3	Cefepime	2.9	Teicoplanin	Cefepime + Teicoplanin	1	0.00926431	S. aureus Newman
2.6	Cefepime	2.9	Teicoplanin	Cefepime + Teicoplanin	1	0.00406726	S. aureus Newman
0.9	Cefepime	2.9	Teicoplanin	Cefepime + Teicoplanin	1	0.00994219	S. aureus Newman
2.2	Cefepime	2.9	Teicoplanin	Cefepime + Teicoplanin	1	0.00293747	S. aureus Newman
0.5	Cefepime	2.9	Teicoplanin	Cefepime + Teicoplanin	1	0.0106201	S. aureus Newman
1.7	Cefepime	2.9	Teicoplanin	Cefepime + Teicoplanin	1	0.00655281	S. aureus Newman
0	Cefepime	2.9	Teicoplanin	Cefepime + Teicoplanin	1	0.0643983	S. aureus Newman
3	Cefepime	3.4	Teicoplanin	Cefepime + Teicoplanin	1	0.00474514	S. aureus Newman
1.3	Cefepime	3.4	Teicoplanin	Cefepime + Teicoplanin	1	0.00926431	S. aureus Newman
2.6	Cefepime	3.4	Teicoplanin	Cefepime + Teicoplanin	1	0.00248555	S. aureus Newman
0.9	Cefepime	3.4	Teicoplanin	Cefepime + Teicoplanin	1	0.00994219	S. aureus Newman
2.2	Cefepime	3.4	Teicoplanin	Cefepime + Teicoplanin	1	0.00180767	S. aureus Newman
0.5	Cefepime	3.4	Teicoplanin	Cefepime + Teicoplanin	1	0.00655281	S. aureus Newman
1.7	Cefepime	3.4	Teicoplanin	Cefepime + Teicoplanin	1	0.00474514	S. aureus Newman
0	Cefepime	3.4	Teicoplanin	Cefepime + Teicoplanin	1	0.00723068	S. aureus Newman
3	Cefepime	4	Teicoplanin	Cefepime + Teicoplanin	1	0.00610089	S. aureus Newman
1.3	Cefepime	4	Teicoplanin	Cefepime + Teicoplanin	1	0.00858644	S. aureus Newman
2.6	Cefepime	4	Teicoplanin	Cefepime + Teicoplanin	1	0.00406726	S. aureus Newman
0.9	Cefepime	4	Teicoplanin	Cefepime + Teicoplanin	1	0.010846	S. aureus Newman
2.2	Cefepime	4	Teicoplanin	Cefepime + Teicoplanin	1	0.00542301	S. aureus Newman
0.5	Cefepime	4	Teicoplanin	Cefepime + Teicoplanin	1	0.00451918	S. aureus Newman
1.7	Cefepime	4	Teicoplanin	Cefepime + Teicoplanin	1	0.0101682	S. aureus Newman
0	Cefepime	4	Teicoplanin	Cefepime + Teicoplanin	1	0.00587493	S. aureus Newman
3	Cefepime	0	Teicoplanin	Cefepime + Teicoplanin	2	0.0533087	S. aureus Newman
1.3	Cefepime	0	Teicoplanin	Cefepime + Teicoplanin	2	0.554935	S. aureus Newman
2.6	Cefepime	0	Teicoplanin	Cefepime + Teicoplanin	2	0.15359	S. aureus Newman
0.9	Cefepime	0	Teicoplanin	Cefepime + Teicoplanin	2	0.567826	S. aureus Newman
2.2	Cefepime	0	Teicoplanin	Cefepime + Teicoplanin	2	0.0834588	S. aureus Newman
0.5	Cefepime	0	Teicoplanin	Cefepime + Teicoplanin	2	0.554061	S. aureus Newman
1.7	Cefepime	0	Teicoplanin	Cefepime + Teicoplanin	2	0.332087	S. aureus Newman
0	Cefepime	0	Teicoplanin	Cefepime + Teicoplanin	2	1	S. aureus Newman
3	Cefepime	0.6	Teicoplanin	Cefepime + Teicoplanin	2	0.406151	S. aureus Newman
1.3	Cefepime	0.6	Teicoplanin	Cefepime + Teicoplanin	2	0.532651	S. aureus Newman
2.6	Cefepime	0.6	Teicoplanin	Cefepime + Teicoplanin	2	0.358742	S. aureus Newman
0.9	Cefepime	0.6	Teicoplanin	Cefepime + Teicoplanin	2	0.517357	S. aureus Newman
2.2	Cefepime	0.6	Teicoplanin	Cefepime + Teicoplanin	2	0.386925	S. aureus Newman
0.5	Cefepime	0.6	Teicoplanin	Cefepime + Teicoplanin	2	0.582682	S. aureus Newman
1.7	Cefepime	0.6	Teicoplanin	Cefepime + Teicoplanin	2	0.460771	S. aureus Newman
0	Cefepime	0.6	Teicoplanin	Cefepime + Teicoplanin	2	0.88746	S. aureus Newman
3	Cefepime	1.2	Teicoplanin	Cefepime + Teicoplanin	2	0.142448	S. aureus Newman
1.3	Cefepime	1.2	Teicoplanin	Cefepime + Teicoplanin	2	0.145944	S. aureus Newman
2.6	Cefepime	1.2	Teicoplanin	Cefepime + Teicoplanin	2	0.090887	S. aureus Newman
0.9	Cefepime	1.2	Teicoplanin	Cefepime + Teicoplanin	2	0.240763	S. aureus Newman
2.2	Cefepime	1.2	Teicoplanin	Cefepime + Teicoplanin	2	0.206025	S. aureus Newman
0.5	Cefepime	1.2	Teicoplanin	Cefepime + Teicoplanin	2	0.385178	S. aureus Newman
1.7	Cefepime	1.2	Teicoplanin	Cefepime + Teicoplanin	2	0.182211	S. aureus Newman
0	Cefepime	1.2	Teicoplanin	Cefepime + Teicoplanin	2	0.682308	S. aureus Newman
3	Cefepime	1.8	Teicoplanin	Cefepime + Teicoplanin	2	0.0113609	S. aureus Newman
1.3	Cefepime	1.8	Teicoplanin	Cefepime + Teicoplanin	2	0.0253435	S. aureus Newman
2.6	Cefepime	1.8	Teicoplanin	Cefepime + Teicoplanin	2	0.0131087	S. aureus Newman
0.9	Cefepime	1.8	Teicoplanin	Cefepime + Teicoplanin	2	0.0458805	S. aureus Newman
2.2	Cefepime	1.8	Teicoplanin	Cefepime + Teicoplanin	2	0.00699131	S. aureus Newman
0.5	Cefepime	1.8	Teicoplanin	Cefepime + Teicoplanin	2	0.0786523	S. aureus Newman
1.7	Cefepime	1.8	Teicoplanin	Cefepime + Teicoplanin	2	0.0131087	S. aureus Newman
0	Cefepime	1.8	Teicoplanin	Cefepime + Teicoplanin	2	0.530903	S. aureus Newman
3	Cefepime	2.3	Teicoplanin	Cefepime + Teicoplanin	2	0.0120163	S. aureus Newman
1.3	Cefepime	2.3	Teicoplanin	Cefepime + Teicoplanin	2	0.0179152	S. aureus Newman
2.6	Cefepime	2.3	Teicoplanin	Cefepime + Teicoplanin	2	0.0174783	S. aureus Newman
0.9	Cefepime	2.3	Teicoplanin	Cefepime + Teicoplanin	2	0.0161674	S. aureus Newman
2.2	Cefepime	2.3	Teicoplanin	Cefepime + Teicoplanin	2	0.00633588	S. aureus Newman
0.5	Cefepime	2.3	Teicoplanin	Cefepime + Teicoplanin	2	0.0117978	S. aureus Newman
1.7	Cefepime	2.3	Teicoplanin	Cefepime + Teicoplanin	2	0.0146381	S. aureus Newman
0	Cefepime	2.3	Teicoplanin	Cefepime + Teicoplanin	2	0.213235	S. aureus Newman
3	Cefepime	2.9	Teicoplanin	Cefepime + Teicoplanin	2	0.00786523	S. aureus Newman
1.3	Cefepime	2.9	Teicoplanin	Cefepime + Teicoplanin	2	0.0148565	S. aureus Newman
2.6	Cefepime	2.9	Teicoplanin	Cefepime + Teicoplanin	2	0.00852066	S. aureus Newman
0.9	Cefepime	2.9	Teicoplanin	Cefepime + Teicoplanin	2	0.0122348	S. aureus Newman
2.2	Cefepime	2.9	Teicoplanin	Cefepime + Teicoplanin	2	0.0115794	S. aureus Newman
0.5	Cefepime	2.9	Teicoplanin	Cefepime + Teicoplanin	2	0.00699131	S. aureus Newman
1.7	Cefepime	2.9	Teicoplanin	Cefepime + Teicoplanin	2	0.0124533	S. aureus Newman
0	Cefepime	2.9	Teicoplanin	Cefepime + Teicoplanin	2	0.0482837	S. aureus Newman
3	Cefepime	3.4	Teicoplanin	Cefepime + Teicoplanin	2	0.00436957	S. aureus Newman
1.3	Cefepime	3.4	Teicoplanin	Cefepime + Teicoplanin	2	0.00720979	S. aureus Newman
2.6	Cefepime	3.4	Teicoplanin	Cefepime + Teicoplanin	2	0.0148565	S. aureus Newman
0.9	Cefepime	3.4	Teicoplanin	Cefepime + Teicoplanin	2	0.00633588	S. aureus Newman
2.2	Cefepime	3.4	Teicoplanin	Cefepime + Teicoplanin	2	0.0135457	S. aureus Newman
0.5	Cefepime	3.4	Teicoplanin	Cefepime + Teicoplanin	2	0.00961305	S. aureus Newman
1.7	Cefepime	3.4	Teicoplanin	Cefepime + Teicoplanin	2	0.0113609	S. aureus Newman
0	Cefepime	3.4	Teicoplanin	Cefepime + Teicoplanin	2	0.0142011	S. aureus Newman
3	Cefepime	4	Teicoplanin	Cefepime + Teicoplanin	2	0.00677283	S. aureus Newman
1.3	Cefepime	4	Teicoplanin	Cefepime + Teicoplanin	2	0.00174783	S. aureus Newman
2.6	Cefepime	4	Teicoplanin	Cefepime + Teicoplanin	2	0.00742827	S. aureus Newman
0.9	Cefepime	4	Teicoplanin	Cefepime + Teicoplanin	2	0.0124533	S. aureus Newman
2.2	Cefepime	4	Teicoplanin	Cefepime + Teicoplanin	2	0.0133272	S. aureus Newman
0.5	Cefepime	4	Teicoplanin	Cefepime + Teicoplanin	2	0.0102685	S. aureus Newman
1.7	Cefepime	4	Teicoplanin	Cefepime + Teicoplanin	2	0.0115794	S. aureus Newman
0	Cefepime	4	Teicoplanin	Cefepime + Teicoplanin	2	0.00873914	S. aureus Newman
3	Cefepime	0	Teicoplanin	Cefepime + Teicoplanin	1	0.587635	MRSA-USA300
1.3	Cefepime	0	Teicoplanin	Cefepime + Teicoplanin	1	0.836103	MRSA-USA300
2.6	Cefepime	0	Teicoplanin	Cefepime + Teicoplanin	1	0.587127	MRSA-USA300
0.9	Cefepime	0	Teicoplanin	Cefepime + Teicoplanin	1	1	MRSA-USA300
2.2	Cefepime	0	Teicoplanin	Cefepime + Teicoplanin	1	0.612533	MRSA-USA300
0.5	Cefepime	0	Teicoplanin	Cefepime + Teicoplanin	1	1	MRSA-USA300
1.7	Cefepime	0	Teicoplanin	Cefepime + Teicoplanin	1	0.805362	MRSA-USA300
0	Cefepime	0	Teicoplanin	Cefepime + Teicoplanin	1	0.986505	MRSA-USA300
3	Cefepime	0.6	Teicoplanin	Cefepime + Teicoplanin	1	0.558164	MRSA-USA300
1.3	Cefepime	0.6	Teicoplanin	Cefepime + Teicoplanin	1	0.768524	MRSA-USA300
2.6	Cefepime	0.6	Teicoplanin	Cefepime + Teicoplanin	1	0.51472	MRSA-USA300
0.9	Cefepime	0.6	Teicoplanin	Cefepime + Teicoplanin	1	0.902666	MRSA-USA300
2.2	Cefepime	0.6	Teicoplanin	Cefepime + Teicoplanin	1	0.515483	MRSA-USA300
0.5	Cefepime	0.6	Teicoplanin	Cefepime + Teicoplanin	1	0.730161	MRSA-USA300
1.7	Cefepime	0.6	Teicoplanin	Cefepime + Teicoplanin	1	0.651403	MRSA-USA300
0	Cefepime	0.6	Teicoplanin	Cefepime + Teicoplanin	1	1	MRSA-USA300
3	Cefepime	1.2	Teicoplanin	Cefepime + Teicoplanin	1	0.0401411	MRSA-USA300
1.3	Cefepime	1.2	Teicoplanin	Cefepime + Teicoplanin	1	0.436471	MRSA-USA300
2.6	Cefepime	1.2	Teicoplanin	Cefepime + Teicoplanin	1	0.0401411	MRSA-USA300
0.9	Cefepime	1.2	Teicoplanin	Cefepime + Teicoplanin	1	0.603386	MRSA-USA300
2.2	Cefepime	1.2	Teicoplanin	Cefepime + Teicoplanin	1	0.0805362	MRSA-USA300
0.5	Cefepime	1.2	Teicoplanin	Cefepime + Teicoplanin	1	0.58357	MRSA-USA300
1.7	Cefepime	1.2	Teicoplanin	Cefepime + Teicoplanin	1	0.0825687	MRSA-USA300
0	Cefepime	1.2	Teicoplanin	Cefepime + Teicoplanin	1	0.90419	MRSA-USA300
3	Cefepime	1.8	Teicoplanin	Cefepime + Teicoplanin	1	0.035314	MRSA-USA300
1.3	Cefepime	1.8	Teicoplanin	Cefepime + Teicoplanin	1	0.0218489	MRSA-USA300
2.6	Cefepime	1.8	Teicoplanin	Cefepime + Teicoplanin	1	0.01753	MRSA-USA300
0.9	Cefepime	1.8	Teicoplanin	Cefepime + Teicoplanin	1	0.0503034	MRSA-USA300
2.2	Cefepime	1.8	Teicoplanin	Cefepime + Teicoplanin	1	0.026422	MRSA-USA300
0.5	Cefepime	1.8	Teicoplanin	Cefepime + Teicoplanin	1	0.0467466	MRSA-USA300
1.7	Cefepime	1.8	Teicoplanin	Cefepime + Teicoplanin	1	0.0205787	MRSA-USA300
0	Cefepime	1.8	Teicoplanin	Cefepime + Teicoplanin	1	0.0472547	MRSA-USA300
3	Cefepime	2.3	Teicoplanin	Cefepime + Teicoplanin	1	0.0223571	MRSA-USA300
1.3	Cefepime	2.3	Teicoplanin	Cefepime + Teicoplanin	1	0.0228652	MRSA-USA300
2.6	Cefepime	2.3	Teicoplanin	Cefepime + Teicoplanin	1	0.0147353	MRSA-USA300
0.9	Cefepime	2.3	Teicoplanin	Cefepime + Teicoplanin	1	0.01753	MRSA-USA300
2.2	Cefepime	2.3	Teicoplanin	Cefepime + Teicoplanin	1	0.0147353	MRSA-USA300
0.5	Cefepime	2.3	Teicoplanin	Cefepime + Teicoplanin	1	0.0243895	MRSA-USA300
1.7	Cefepime	2.3	Teicoplanin	Cefepime + Teicoplanin	1	0.0180381	MRSA-USA300
0	Cefepime	2.3	Teicoplanin	Cefepime + Teicoplanin	1	0.0157516	MRSA-USA300
3	Cefepime	2.9	Teicoplanin	Cefepime + Teicoplanin	1	0.0104164	MRSA-USA300
1.3	Cefepime	2.9	Teicoplanin	Cefepime + Teicoplanin	1	0.0205787	MRSA-USA300
2.6	Cefepime	2.9	Teicoplanin	Cefepime + Teicoplanin	1	0.0182921	MRSA-USA300
0.9	Cefepime	2.9	Teicoplanin	Cefepime + Teicoplanin	1	0.0218489	MRSA-USA300
2.2	Cefepime	2.9	Teicoplanin	Cefepime + Teicoplanin	1	0.0160056	MRSA-USA300
0.5	Cefepime	2.9	Teicoplanin	Cefepime + Teicoplanin	1	0.00914607	MRSA-USA300
1.7	Cefepime	2.9	Teicoplanin	Cefepime + Teicoplanin	1	0.00990824	MRSA-USA300
0	Cefepime	2.9	Teicoplanin	Cefepime + Teicoplanin	1	0.0165137	MRSA-USA300
3	Cefepime	3.4	Teicoplanin	Cefepime + Teicoplanin	1	0.0205787	MRSA-USA300
1.3	Cefepime	3.4	Teicoplanin	Cefepime + Teicoplanin	1	0.0101623	MRSA-USA300
2.6	Cefepime	3.4	Teicoplanin	Cefepime + Teicoplanin	1	0.0162597	MRSA-USA300
0.9	Cefepime	3.4	Teicoplanin	Cefepime + Teicoplanin	1	0.0208327	MRSA-USA300
2.2	Cefepime	3.4	Teicoplanin	Cefepime + Teicoplanin	1	0.013211	MRSA-USA300
0.5	Cefepime	3.4	Teicoplanin	Cefepime + Teicoplanin	1	0.0241355	MRSA-USA300
1.7	Cefepime	3.4	Teicoplanin	Cefepime + Teicoplanin	1	0.0205787	MRSA-USA300
0	Cefepime	3.4	Teicoplanin	Cefepime + Teicoplanin	1	0.00914607	MRSA-USA300
3	Cefepime	4	Teicoplanin	Cefepime + Teicoplanin	1	0.0147353	MRSA-USA300
1.3	Cefepime	4	Teicoplanin	Cefepime + Teicoplanin	1	0.0241355	MRSA-USA300
2.6	Cefepime	4	Teicoplanin	Cefepime + Teicoplanin	1	0.0149894	MRSA-USA300
0.9	Cefepime	4	Teicoplanin	Cefepime + Teicoplanin	1	0.0198165	MRSA-USA300
2.2	Cefepime	4	Teicoplanin	Cefepime + Teicoplanin	1	0.0200705	MRSA-USA300
0.5	Cefepime	4	Teicoplanin	Cefepime + Teicoplanin	1	0.0208327	MRSA-USA300
1.7	Cefepime	4	Teicoplanin	Cefepime + Teicoplanin	1	0.0208327	MRSA-USA300
0	Cefepime	4	Teicoplanin	Cefepime + Teicoplanin	1	0.0170218	MRSA-USA300
3	Cefepime	0	Teicoplanin	Cefepime + Teicoplanin	2	0.501891	MRSA-USA300
1.3	Cefepime	0	Teicoplanin	Cefepime + Teicoplanin	2	0.77501	MRSA-USA300
2.6	Cefepime	0	Teicoplanin	Cefepime + Teicoplanin	2	0.517803	MRSA-USA300
0.9	Cefepime	0	Teicoplanin	Cefepime + Teicoplanin	2	1	MRSA-USA300
2.2	Cefepime	0	Teicoplanin	Cefepime + Teicoplanin	2	0.55928	MRSA-USA300
0.5	Cefepime	0	Teicoplanin	Cefepime + Teicoplanin	2	0.925264	MRSA-USA300
1.7	Cefepime	0	Teicoplanin	Cefepime + Teicoplanin	2	0.725447	MRSA-USA300
0	Cefepime	0	Teicoplanin	Cefepime + Teicoplanin	2	1	MRSA-USA300
3	Cefepime	0.6	Teicoplanin	Cefepime + Teicoplanin	2	0.443459	MRSA-USA300
1.3	Cefepime	0.6	Teicoplanin	Cefepime + Teicoplanin	2	0.733272	MRSA-USA300
2.6	Cefepime	0.6	Teicoplanin	Cefepime + Teicoplanin	2	0.444502	MRSA-USA300
0.9	Cefepime	0.6	Teicoplanin	Cefepime + Teicoplanin	2	0.740315	MRSA-USA300
2.2	Cefepime	0.6	Teicoplanin	Cefepime + Teicoplanin	2	0.425199	MRSA-USA300
0.5	Cefepime	0.6	Teicoplanin	Cefepime + Teicoplanin	2	0.830312	MRSA-USA300
1.7	Cefepime	0.6	Teicoplanin	Cefepime + Teicoplanin	2	0.565801	MRSA-USA300
0	Cefepime	0.6	Teicoplanin	Cefepime + Teicoplanin	2	1	MRSA-USA300
3	Cefepime	1.2	Teicoplanin	Cefepime + Teicoplanin	2	0.0266075	MRSA-USA300
1.3	Cefepime	1.2	Teicoplanin	Cefepime + Teicoplanin	2	0.244685	MRSA-USA300
2.6	Cefepime	1.2	Teicoplanin	Cefepime + Teicoplanin	2	0.0352159	MRSA-USA300
0.9	Cefepime	1.2	Teicoplanin	Cefepime + Teicoplanin	2	0.452328	MRSA-USA300
2.2	Cefepime	1.2	Teicoplanin	Cefepime + Teicoplanin	2	0.0485196	MRSA-USA300
0.5	Cefepime	1.2	Teicoplanin	Cefepime + Teicoplanin	2	0.518064	MRSA-USA300
1.7	Cefepime	1.2	Teicoplanin	Cefepime + Teicoplanin	2	0.0659971	MRSA-USA300
0	Cefepime	1.2	Teicoplanin	Cefepime + Teicoplanin	2	0.929959	MRSA-USA300
3	Cefepime	1.8	Teicoplanin	Cefepime + Teicoplanin	2	0.0161732	MRSA-USA300
1.3	Cefepime	1.8	Teicoplanin	Cefepime + Teicoplanin	2	0.0255641	MRSA-USA300
2.6	Cefepime	1.8	Teicoplanin	Cefepime + Teicoplanin	2	0.0326073	MRSA-USA300
0.9	Cefepime	1.8	Teicoplanin	Cefepime + Teicoplanin	2	0.0328681	MRSA-USA300
2.2	Cefepime	1.8	Teicoplanin	Cefepime + Teicoplanin	2	0.0237381	MRSA-USA300
0.5	Cefepime	1.8	Teicoplanin	Cefepime + Teicoplanin	2	0.040433	MRSA-USA300
1.7	Cefepime	1.8	Teicoplanin	Cefepime + Teicoplanin	2	0.0273901	MRSA-USA300
0	Cefepime	1.8	Teicoplanin	Cefepime + Teicoplanin	2	0.0498239	MRSA-USA300
3	Cefepime	2.3	Teicoplanin	Cefepime + Teicoplanin	2	0.0187818	MRSA-USA300
1.3	Cefepime	2.3	Teicoplanin	Cefepime + Teicoplanin	2	0.0125212	MRSA-USA300
2.6	Cefepime	2.3	Teicoplanin	Cefepime + Teicoplanin	2	0.00913004	MRSA-USA300
0.9	Cefepime	2.3	Teicoplanin	Cefepime + Teicoplanin	2	0.0198252	MRSA-USA300
2.2	Cefepime	2.3	Teicoplanin	Cefepime + Teicoplanin	2	0.0177384	MRSA-USA300
0.5	Cefepime	2.3	Teicoplanin	Cefepime + Teicoplanin	2	0.0122603	MRSA-USA300
1.7	Cefepime	2.3	Teicoplanin	Cefepime + Teicoplanin	2	0.010956	MRSA-USA300
0	Cefepime	2.3	Teicoplanin	Cefepime + Teicoplanin	2	0.00965175	MRSA-USA300
3	Cefepime	2.9	Teicoplanin	Cefepime + Teicoplanin	2	0.0130429	MRSA-USA300
1.3	Cefepime	2.9	Teicoplanin	Cefepime + Teicoplanin	2	0.0119995	MRSA-USA300
2.6	Cefepime	2.9	Teicoplanin	Cefepime + Teicoplanin	2	0.0140863	MRSA-USA300
0.9	Cefepime	2.9	Teicoplanin	Cefepime + Teicoplanin	2	0.0193035	MRSA-USA300
2.2	Cefepime	2.9	Teicoplanin	Cefepime + Teicoplanin	2	0.0138255	MRSA-USA300
0.5	Cefepime	2.9	Teicoplanin	Cefepime + Teicoplanin	2	0.0114778	MRSA-USA300
1.7	Cefepime	2.9	Teicoplanin	Cefepime + Teicoplanin	2	0.0138255	MRSA-USA300
0	Cefepime	2.9	Teicoplanin	Cefepime + Teicoplanin	2	0.0146081	MRSA-USA300
3	Cefepime	3.4	Teicoplanin	Cefepime + Teicoplanin	2	0.0135646	MRSA-USA300
1.3	Cefepime	3.4	Teicoplanin	Cefepime + Teicoplanin	2	0.0153906	MRSA-USA300
2.6	Cefepime	3.4	Teicoplanin	Cefepime + Teicoplanin	2	0.0172166	MRSA-USA300
0.9	Cefepime	3.4	Teicoplanin	Cefepime + Teicoplanin	2	0.0216512	MRSA-USA300
2.2	Cefepime	3.4	Teicoplanin	Cefepime + Teicoplanin	2	0.00965175	MRSA-USA300
0.5	Cefepime	3.4	Teicoplanin	Cefepime + Teicoplanin	2	0.0133038	MRSA-USA300
1.7	Cefepime	3.4	Teicoplanin	Cefepime + Teicoplanin	2	0.0185209	MRSA-USA300
0	Cefepime	3.4	Teicoplanin	Cefepime + Teicoplanin	2	0.00704317	MRSA-USA300
3	Cefepime	4	Teicoplanin	Cefepime + Teicoplanin	2	0.0151298	MRSA-USA300
1.3	Cefepime	4	Teicoplanin	Cefepime + Teicoplanin	2	0.0190426	MRSA-USA300
2.6	Cefepime	4	Teicoplanin	Cefepime + Teicoplanin	2	0.0106952	MRSA-USA300
0.9	Cefepime	4	Teicoplanin	Cefepime + Teicoplanin	2	0.0172166	MRSA-USA300
2.2	Cefepime	4	Teicoplanin	Cefepime + Teicoplanin	2	0.0185209	MRSA-USA300
0.5	Cefepime	4	Teicoplanin	Cefepime + Teicoplanin	2	0.0080866	MRSA-USA300
1.7	Cefepime	4	Teicoplanin	Cefepime + Teicoplanin	2	0.0138255	MRSA-USA300
0	Cefepime	4	Teicoplanin	Cefepime + Teicoplanin	2	0.0127821	MRSA-USA300

## Sheet: Supplementary_Figure1b
Concentration_horizontal_drug_ug_ml	Drug_horizontal	Concentration_vertical_drug_ug_ml	Drug_vertical	Combination	Replicate	Normalised_fitness	Strain
1	Trimethoprim	0	Teicoplanin	Trimethoprim + Teicoplanin	1	0.055023	MRSA-2524
0.9	Trimethoprim	0	Teicoplanin	Trimethoprim + Teicoplanin	1	0.0207717	MRSA-2524
0.7	Trimethoprim	0	Teicoplanin	Trimethoprim + Teicoplanin	1	0.0296108	MRSA-2524
0.6	Trimethoprim	0	Teicoplanin	Trimethoprim + Teicoplanin	1	0.0311576	MRSA-2524
0.4	Trimethoprim	0	Teicoplanin	Trimethoprim + Teicoplanin	1	0.228489	MRSA-2524
0.3	Trimethoprim	0	Teicoplanin	Trimethoprim + Teicoplanin	1	0.658508	MRSA-2524
0.2	Trimethoprim	0	Teicoplanin	Trimethoprim + Teicoplanin	1	1	MRSA-2524
0	Trimethoprim	0	Teicoplanin	Trimethoprim + Teicoplanin	1	1	MRSA-2524
1	Trimethoprim	0.6	Teicoplanin	Trimethoprim + Teicoplanin	1	0.0293898	MRSA-2524
0.9	Trimethoprim	0.6	Teicoplanin	Trimethoprim + Teicoplanin	1	0.0174571	MRSA-2524
0.7	Trimethoprim	0.6	Teicoplanin	Trimethoprim + Teicoplanin	1	0.0320415	MRSA-2524
0.6	Trimethoprim	0.6	Teicoplanin	Trimethoprim + Teicoplanin	1	0.0587796	MRSA-2524
0.4	Trimethoprim	0.6	Teicoplanin	Trimethoprim + Teicoplanin	1	0.0685025	MRSA-2524
0.3	Trimethoprim	0.6	Teicoplanin	Trimethoprim + Teicoplanin	1	0.0702703	MRSA-2524
0.2	Trimethoprim	0.6	Teicoplanin	Trimethoprim + Teicoplanin	1	0.827996	MRSA-2524
0	Trimethoprim	0.6	Teicoplanin	Trimethoprim + Teicoplanin	1	1	MRSA-2524
1	Trimethoprim	1.2	Teicoplanin	Trimethoprim + Teicoplanin	1	0	MRSA-2524
0.9	Trimethoprim	1.2	Teicoplanin	Trimethoprim + Teicoplanin	1	0.0245283	MRSA-2524
0.7	Trimethoprim	1.2	Teicoplanin	Trimethoprim + Teicoplanin	1	0.0170151	MRSA-2524
0.6	Trimethoprim	1.2	Teicoplanin	Trimethoprim + Teicoplanin	1	0.0196668	MRSA-2524
0.4	Trimethoprim	1.2	Teicoplanin	Trimethoprim + Teicoplanin	1	0.027843	MRSA-2524
0.3	Trimethoprim	1.2	Teicoplanin	Trimethoprim + Teicoplanin	1	0.0159103	MRSA-2524
0.2	Trimethoprim	1.2	Teicoplanin	Trimethoprim + Teicoplanin	1	0.0386708	MRSA-2524
0	Trimethoprim	1.2	Teicoplanin	Trimethoprim + Teicoplanin	1	1	MRSA-2524
1	Trimethoprim	1.8	Teicoplanin	Trimethoprim + Teicoplanin	1	0.0190039	MRSA-2524
0.9	Trimethoprim	1.8	Teicoplanin	Trimethoprim + Teicoplanin	1	0.027401	MRSA-2524
0.7	Trimethoprim	1.8	Teicoplanin	Trimethoprim + Teicoplanin	1	0.0159103	MRSA-2524
0.6	Trimethoprim	1.8	Teicoplanin	Trimethoprim + Teicoplanin	1	0.0128166	MRSA-2524
0.4	Trimethoprim	1.8	Teicoplanin	Trimethoprim + Teicoplanin	1	0.0055244	MRSA-2524
0.3	Trimethoprim	1.8	Teicoplanin	Trimethoprim + Teicoplanin	1	0.0152473	MRSA-2524
0.2	Trimethoprim	1.8	Teicoplanin	Trimethoprim + Teicoplanin	1	0.027843	MRSA-2524
0	Trimethoprim	1.8	Teicoplanin	Trimethoprim + Teicoplanin	1	0.589563	MRSA-2524
1	Trimethoprim	2.3	Teicoplanin	Trimethoprim + Teicoplanin	1	0.00618732	MRSA-2524
0.9	Trimethoprim	2.3	Teicoplanin	Trimethoprim + Teicoplanin	1	0.0190039	MRSA-2524
0.7	Trimethoprim	2.3	Teicoplanin	Trimethoprim + Teicoplanin	1	0.0141425	MRSA-2524
0.6	Trimethoprim	2.3	Teicoplanin	Trimethoprim + Teicoplanin	1	0.00574537	MRSA-2524
0.4	Trimethoprim	2.3	Teicoplanin	Trimethoprim + Teicoplanin	1	0.0134795	MRSA-2524
0.3	Trimethoprim	2.3	Teicoplanin	Trimethoprim + Teicoplanin	1	0.0143634	MRSA-2524
0.2	Trimethoprim	2.3	Teicoplanin	Trimethoprim + Teicoplanin	1	0.018562	MRSA-2524
0	Trimethoprim	2.3	Teicoplanin	Trimethoprim + Teicoplanin	1	0.0402176	MRSA-2524
1	Trimethoprim	2.9	Teicoplanin	Trimethoprim + Teicoplanin	1	0.0148054	MRSA-2524
0.9	Trimethoprim	2.9	Teicoplanin	Trimethoprim + Teicoplanin	1	0.0150264	MRSA-2524
0.7	Trimethoprim	2.9	Teicoplanin	Trimethoprim + Teicoplanin	1	0.0130376	MRSA-2524
0.6	Trimethoprim	2.9	Teicoplanin	Trimethoprim + Teicoplanin	1	0.00309366	MRSA-2524
0.4	Trimethoprim	2.9	Teicoplanin	Trimethoprim + Teicoplanin	1	0.017899	MRSA-2524
0.3	Trimethoprim	2.9	Teicoplanin	Trimethoprim + Teicoplanin	1	0.00994391	MRSA-2524
0.2	Trimethoprim	2.9	Teicoplanin	Trimethoprim + Teicoplanin	1	0.00972294	MRSA-2524
0	Trimethoprim	2.9	Teicoplanin	Trimethoprim + Teicoplanin	1	0.0176781	MRSA-2524
1	Trimethoprim	3.4	Teicoplanin	Trimethoprim + Teicoplanin	1	0.0137005	MRSA-2524
0.9	Trimethoprim	3.4	Teicoplanin	Trimethoprim + Teicoplanin	1	0.0125956	MRSA-2524
0.7	Trimethoprim	3.4	Teicoplanin	Trimethoprim + Teicoplanin	1	0.0234234	MRSA-2524
0.6	Trimethoprim	3.4	Teicoplanin	Trimethoprim + Teicoplanin	1	0.0128166	MRSA-2524
0.4	Trimethoprim	3.4	Teicoplanin	Trimethoprim + Teicoplanin	1	0.00994391	MRSA-2524
0.3	Trimethoprim	3.4	Teicoplanin	Trimethoprim + Teicoplanin	1	0.00707123	MRSA-2524
0.2	Trimethoprim	3.4	Teicoplanin	Trimethoprim + Teicoplanin	1	0.0154683	MRSA-2524
0	Trimethoprim	3.4	Teicoplanin	Trimethoprim + Teicoplanin	1	0.018341	MRSA-2524
1	Trimethoprim	4	Teicoplanin	Trimethoprim + Teicoplanin	1	0.01812	MRSA-2524
0.9	Trimethoprim	4	Teicoplanin	Trimethoprim + Teicoplanin	1	0.0114907	MRSA-2524
0.7	Trimethoprim	4	Teicoplanin	Trimethoprim + Teicoplanin	1	0.0148054	MRSA-2524
0.6	Trimethoprim	4	Teicoplanin	Trimethoprim + Teicoplanin	1	0	MRSA-2524
0.4	Trimethoprim	4	Teicoplanin	Trimethoprim + Teicoplanin	1	0.00707123	MRSA-2524
0.3	Trimethoprim	4	Teicoplanin	Trimethoprim + Teicoplanin	1	0.00685025	MRSA-2524
0.2	Trimethoprim	4	Teicoplanin	Trimethoprim + Teicoplanin	1	0.0170151	MRSA-2524
0	Trimethoprim	4	Teicoplanin	Trimethoprim + Teicoplanin	1	0.00685025	MRSA-2524
1	Trimethoprim	0	Teicoplanin	Trimethoprim + Teicoplanin	2	0.146801	MRSA-2524
0.9	Trimethoprim	0	Teicoplanin	Trimethoprim + Teicoplanin	2	0.246736	MRSA-2524
0.7	Trimethoprim	0	Teicoplanin	Trimethoprim + Teicoplanin	2	0.185734	MRSA-2524
0.6	Trimethoprim	0	Teicoplanin	Trimethoprim + Teicoplanin	2	0.129691	MRSA-2524
0.4	Trimethoprim	0	Teicoplanin	Trimethoprim + Teicoplanin	2	0.289387	MRSA-2524
0.3	Trimethoprim	0	Teicoplanin	Trimethoprim + Teicoplanin	2	0.836421	MRSA-2524
0.2	Trimethoprim	0	Teicoplanin	Trimethoprim + Teicoplanin	2	1	MRSA-2524
0	Trimethoprim	0	Teicoplanin	Trimethoprim + Teicoplanin	2	1	MRSA-2524
1	Trimethoprim	0.6	Teicoplanin	Trimethoprim + Teicoplanin	2	0.0848076	MRSA-2524
0.9	Trimethoprim	0.6	Teicoplanin	Trimethoprim + Teicoplanin	2	0.103406	MRSA-2524
0.7	Trimethoprim	0.6	Teicoplanin	Trimethoprim + Teicoplanin	2	0.0969584	MRSA-2524
0.6	Trimethoprim	0.6	Teicoplanin	Trimethoprim + Teicoplanin	2	0.0758805	MRSA-2524
0.4	Trimethoprim	0.6	Teicoplanin	Trimethoprim + Teicoplanin	2	0.130683	MRSA-2524
0.3	Trimethoprim	0.6	Teicoplanin	Trimethoprim + Teicoplanin	2	0.164656	MRSA-2524
0.2	Trimethoprim	0.6	Teicoplanin	Trimethoprim + Teicoplanin	2	0.889984	MRSA-2524
0	Trimethoprim	0.6	Teicoplanin	Trimethoprim + Teicoplanin	2	1	MRSA-2524
1	Trimethoprim	1.2	Teicoplanin	Trimethoprim + Teicoplanin	2	0.0354605	MRSA-2524
0.9	Trimethoprim	1.2	Teicoplanin	Trimethoprim + Teicoplanin	2	0.0166144	MRSA-2524
0.7	Trimethoprim	1.2	Teicoplanin	Trimethoprim + Teicoplanin	2	0.0411639	MRSA-2524
0.6	Trimethoprim	1.2	Teicoplanin	Trimethoprim + Teicoplanin	2	0.0265334	MRSA-2524
0.4	Trimethoprim	1.2	Teicoplanin	Trimethoprim + Teicoplanin	2	0.0456275	MRSA-2524
0.3	Trimethoprim	1.2	Teicoplanin	Trimethoprim + Teicoplanin	2	0.070425	MRSA-2524
0.2	Trimethoprim	1.2	Teicoplanin	Trimethoprim + Teicoplanin	2	0.0753845	MRSA-2524
0	Trimethoprim	1.2	Teicoplanin	Trimethoprim + Teicoplanin	2	1	MRSA-2524
1	Trimethoprim	1.8	Teicoplanin	Trimethoprim + Teicoplanin	2	0.0243016	MRSA-2524
0.9	Trimethoprim	1.8	Teicoplanin	Trimethoprim + Teicoplanin	2	0.0252935	MRSA-2524
0.7	Trimethoprim	1.8	Teicoplanin	Trimethoprim + Teicoplanin	2	0.0238056	MRSA-2524
0.6	Trimethoprim	1.8	Teicoplanin	Trimethoprim + Teicoplanin	2	0.0332287	MRSA-2524
0.4	Trimethoprim	1.8	Teicoplanin	Trimethoprim + Teicoplanin	2	0.0280212	MRSA-2524
0.3	Trimethoprim	1.8	Teicoplanin	Trimethoprim + Teicoplanin	2	0.0243016	MRSA-2524
0.2	Trimethoprim	1.8	Teicoplanin	Trimethoprim + Teicoplanin	2	0.0411639	MRSA-2524
0	Trimethoprim	1.8	Teicoplanin	Trimethoprim + Teicoplanin	2	0.393785	MRSA-2524
1	Trimethoprim	2.3	Teicoplanin	Trimethoprim + Teicoplanin	2	0.0225658	MRSA-2524
0.9	Trimethoprim	2.3	Teicoplanin	Trimethoprim + Teicoplanin	2	0.0181022	MRSA-2524
0.7	Trimethoprim	2.3	Teicoplanin	Trimethoprim + Teicoplanin	2	0.010167	MRSA-2524
0.6	Trimethoprim	2.3	Teicoplanin	Trimethoprim + Teicoplanin	2	0.0133907	MRSA-2524
0.4	Trimethoprim	2.3	Teicoplanin	Trimethoprim + Teicoplanin	2	0.0265334	MRSA-2524
0.3	Trimethoprim	2.3	Teicoplanin	Trimethoprim + Teicoplanin	2	0.0185982	MRSA-2524
0.2	Trimethoprim	2.3	Teicoplanin	Trimethoprim + Teicoplanin	2	0.0277733	MRSA-2524
0	Trimethoprim	2.3	Teicoplanin	Trimethoprim + Teicoplanin	2	0.0332287	MRSA-2524
1	Trimethoprim	2.9	Teicoplanin	Trimethoprim + Teicoplanin	2	0.010167	MRSA-2524
0.9	Trimethoprim	2.9	Teicoplanin	Trimethoprim + Teicoplanin	2	0.0228137	MRSA-2524
0.7	Trimethoprim	2.9	Teicoplanin	Trimethoprim + Teicoplanin	2	0.00793522	MRSA-2524
0.6	Trimethoprim	2.9	Teicoplanin	Trimethoprim + Teicoplanin	2	0.00793522	MRSA-2524
0.4	Trimethoprim	2.9	Teicoplanin	Trimethoprim + Teicoplanin	2	0.010167	MRSA-2524
0.3	Trimethoprim	2.9	Teicoplanin	Trimethoprim + Teicoplanin	2	0.0133907	MRSA-2524
0.2	Trimethoprim	2.9	Teicoplanin	Trimethoprim + Teicoplanin	2	0.0123988	MRSA-2524
0	Trimethoprim	2.9	Teicoplanin	Trimethoprim + Teicoplanin	2	0.0233097	MRSA-2524
1	Trimethoprim	3.4	Teicoplanin	Trimethoprim + Teicoplanin	2	0.0128947	MRSA-2524
0.9	Trimethoprim	3.4	Teicoplanin	Trimethoprim + Teicoplanin	2	0.0193421	MRSA-2524
0.7	Trimethoprim	3.4	Teicoplanin	Trimethoprim + Teicoplanin	2	0.0116548	MRSA-2524
0.6	Trimethoprim	3.4	Teicoplanin	Trimethoprim + Teicoplanin	2	0.0119028	MRSA-2524
0.4	Trimethoprim	3.4	Teicoplanin	Trimethoprim + Teicoplanin	2	0.0138866	MRSA-2524
0.3	Trimethoprim	3.4	Teicoplanin	Trimethoprim + Teicoplanin	2	0.0116548	MRSA-2524
0.2	Trimethoprim	3.4	Teicoplanin	Trimethoprim + Teicoplanin	2	0.0136387	MRSA-2524
0	Trimethoprim	3.4	Teicoplanin	Trimethoprim + Teicoplanin	2	0.0176063	MRSA-2524
1	Trimethoprim	4	Teicoplanin	Trimethoprim + Teicoplanin	2	0.0173583	MRSA-2524
0.9	Trimethoprim	4	Teicoplanin	Trimethoprim + Teicoplanin	2	0.0133907	MRSA-2524
0.7	Trimethoprim	4	Teicoplanin	Trimethoprim + Teicoplanin	2	0.00669534	MRSA-2524
0.6	Trimethoprim	4	Teicoplanin	Trimethoprim + Teicoplanin	2	0.0148785	MRSA-2524
0.4	Trimethoprim	4	Teicoplanin	Trimethoprim + Teicoplanin	2	0.010415	MRSA-2524
0.3	Trimethoprim	4	Teicoplanin	Trimethoprim + Teicoplanin	2	0.00867914	MRSA-2524
0.2	Trimethoprim	4	Teicoplanin	Trimethoprim + Teicoplanin	2	0.0163664	MRSA-2524
0	Trimethoprim	4	Teicoplanin	Trimethoprim + Teicoplanin	2	0.0119028	MRSA-2524
1	Trimethoprim	0	Teicoplanin	Trimethoprim + Teicoplanin	1	0.532195	MRSA-2628 Lzd-R
0.9	Trimethoprim	0	Teicoplanin	Trimethoprim + Teicoplanin	1	0.185755	MRSA-2628 Lzd-R
0.7	Trimethoprim	0	Teicoplanin	Trimethoprim + Teicoplanin	1	0.193733	MRSA-2628 Lzd-R
0.6	Trimethoprim	0	Teicoplanin	Trimethoprim + Teicoplanin	1	0.401141	MRSA-2628 Lzd-R
0.4	Trimethoprim	0	Teicoplanin	Trimethoprim + Teicoplanin	1	1	MRSA-2628 Lzd-R
0.3	Trimethoprim	0	Teicoplanin	Trimethoprim + Teicoplanin	1	1	MRSA-2628 Lzd-R
0.2	Trimethoprim	0	Teicoplanin	Trimethoprim + Teicoplanin	1	1	MRSA-2628 Lzd-R
0	Trimethoprim	0	Teicoplanin	Trimethoprim + Teicoplanin	1	0.774931	MRSA-2628 Lzd-R
1	Trimethoprim	0.6	Teicoplanin	Trimethoprim + Teicoplanin	1	0.118519	MRSA-2628 Lzd-R
0.9	Trimethoprim	0.6	Teicoplanin	Trimethoprim + Teicoplanin	1	0.153847	MRSA-2628 Lzd-R
0.7	Trimethoprim	0.6	Teicoplanin	Trimethoprim + Teicoplanin	1	0.0706554	MRSA-2628 Lzd-R
0.6	Trimethoprim	0.6	Teicoplanin	Trimethoprim + Teicoplanin	1	0.167522	MRSA-2628 Lzd-R
0.4	Trimethoprim	0.6	Teicoplanin	Trimethoprim + Teicoplanin	1	1	MRSA-2628 Lzd-R
0.3	Trimethoprim	0.6	Teicoplanin	Trimethoprim + Teicoplanin	1	1	MRSA-2628 Lzd-R
0.2	Trimethoprim	0.6	Teicoplanin	Trimethoprim + Teicoplanin	1	1	MRSA-2628 Lzd-R
0	Trimethoprim	0.6	Teicoplanin	Trimethoprim + Teicoplanin	1	1	MRSA-2628 Lzd-R
1	Trimethoprim	1.2	Teicoplanin	Trimethoprim + Teicoplanin	1	0.0809119	MRSA-2628 Lzd-R
0.9	Trimethoprim	1.2	Teicoplanin	Trimethoprim + Teicoplanin	1	0.00911683	MRSA-2628 Lzd-R
0.7	Trimethoprim	1.2	Teicoplanin	Trimethoprim + Teicoplanin	1	0.066097	MRSA-2628 Lzd-R
0.6	Trimethoprim	1.2	Teicoplanin	Trimethoprim + Teicoplanin	1	0.120798	MRSA-2628 Lzd-R
0.4	Trimethoprim	1.2	Teicoplanin	Trimethoprim + Teicoplanin	1	0.0478634	MRSA-2628 Lzd-R
0.3	Trimethoprim	1.2	Teicoplanin	Trimethoprim + Teicoplanin	1	0.111681	MRSA-2628 Lzd-R
0.2	Trimethoprim	1.2	Teicoplanin	Trimethoprim + Teicoplanin	1	0.572081	MRSA-2628 Lzd-R
0	Trimethoprim	1.2	Teicoplanin	Trimethoprim + Teicoplanin	1	1	MRSA-2628 Lzd-R
1	Trimethoprim	1.8	Teicoplanin	Trimethoprim + Teicoplanin	1	0.0934475	MRSA-2628 Lzd-R
0.9	Trimethoprim	1.8	Teicoplanin	Trimethoprim + Teicoplanin	1	0	MRSA-2628 Lzd-R
0.7	Trimethoprim	1.8	Teicoplanin	Trimethoprim + Teicoplanin	1	0.0250713	MRSA-2628 Lzd-R
0.6	Trimethoprim	1.8	Teicoplanin	Trimethoprim + Teicoplanin	1	0.00797723	MRSA-2628 Lzd-R
0.4	Trimethoprim	1.8	Teicoplanin	Trimethoprim + Teicoplanin	1	0.00569802	MRSA-2628 Lzd-R
0.3	Trimethoprim	1.8	Teicoplanin	Trimethoprim + Teicoplanin	1	0.0205129	MRSA-2628 Lzd-R
0.2	Trimethoprim	1.8	Teicoplanin	Trimethoprim + Teicoplanin	1	0.0433049	MRSA-2628 Lzd-R
0	Trimethoprim	1.8	Teicoplanin	Trimethoprim + Teicoplanin	1	0.369232	MRSA-2628 Lzd-R
1	Trimethoprim	2.3	Teicoplanin	Trimethoprim + Teicoplanin	1	0.0319089	MRSA-2628 Lzd-R
0.9	Trimethoprim	2.3	Teicoplanin	Trimethoprim + Teicoplanin	1	0.0809119	MRSA-2628 Lzd-R
0.7	Trimethoprim	2.3	Teicoplanin	Trimethoprim + Teicoplanin	1	0.0170941	MRSA-2628 Lzd-R
0.6	Trimethoprim	2.3	Teicoplanin	Trimethoprim + Teicoplanin	1	0	MRSA-2628 Lzd-R
0.4	Trimethoprim	2.3	Teicoplanin	Trimethoprim + Teicoplanin	1	0.0512822	MRSA-2628 Lzd-R
0.3	Trimethoprim	2.3	Teicoplanin	Trimethoprim + Teicoplanin	1	0.0296297	MRSA-2628 Lzd-R
0.2	Trimethoprim	2.3	Teicoplanin	Trimethoprim + Teicoplanin	1	0	MRSA-2628 Lzd-R
0	Trimethoprim	2.3	Teicoplanin	Trimethoprim + Teicoplanin	1	0.0307693	MRSA-2628 Lzd-R
1	Trimethoprim	2.9	Teicoplanin	Trimethoprim + Teicoplanin	1	0	MRSA-2628 Lzd-R
0.9	Trimethoprim	2.9	Teicoplanin	Trimethoprim + Teicoplanin	1	0.0638178	MRSA-2628 Lzd-R
0.7	Trimethoprim	2.9	Teicoplanin	Trimethoprim + Teicoplanin	1	0.0193733	MRSA-2628 Lzd-R
0.6	Trimethoprim	2.9	Teicoplanin	Trimethoprim + Teicoplanin	1	0.0330485	MRSA-2628 Lzd-R
0.4	Trimethoprim	2.9	Teicoplanin	Trimethoprim + Teicoplanin	1	0.0364673	MRSA-2628 Lzd-R
0.3	Trimethoprim	2.9	Teicoplanin	Trimethoprim + Teicoplanin	1	0.0341881	MRSA-2628 Lzd-R
0.2	Trimethoprim	2.9	Teicoplanin	Trimethoprim + Teicoplanin	1	0.0193733	MRSA-2628 Lzd-R
0	Trimethoprim	2.9	Teicoplanin	Trimethoprim + Teicoplanin	1	0.0341881	MRSA-2628 Lzd-R
1	Trimethoprim	3.4	Teicoplanin	Trimethoprim + Teicoplanin	1	0.011396	MRSA-2628 Lzd-R
0.9	Trimethoprim	3.4	Teicoplanin	Trimethoprim + Teicoplanin	1	0.0649574	MRSA-2628 Lzd-R
0.7	Trimethoprim	3.4	Teicoplanin	Trimethoprim + Teicoplanin	1	0.0170941	MRSA-2628 Lzd-R
0.6	Trimethoprim	3.4	Teicoplanin	Trimethoprim + Teicoplanin	1	0	MRSA-2628 Lzd-R
0.4	Trimethoprim	3.4	Teicoplanin	Trimethoprim + Teicoplanin	1	0.0182337	MRSA-2628 Lzd-R
0.3	Trimethoprim	3.4	Teicoplanin	Trimethoprim + Teicoplanin	1	0.0159545	MRSA-2628 Lzd-R
0.2	Trimethoprim	3.4	Teicoplanin	Trimethoprim + Teicoplanin	1	0.0410257	MRSA-2628 Lzd-R
0	Trimethoprim	3.4	Teicoplanin	Trimethoprim + Teicoplanin	1	0.060399	MRSA-2628 Lzd-R
1	Trimethoprim	4	Teicoplanin	Trimethoprim + Teicoplanin	1	0.0182337	MRSA-2628 Lzd-R
0.9	Trimethoprim	4	Teicoplanin	Trimethoprim + Teicoplanin	1	0.00683762	MRSA-2628 Lzd-R
0.7	Trimethoprim	4	Teicoplanin	Trimethoprim + Teicoplanin	1	0.0170941	MRSA-2628 Lzd-R
0.6	Trimethoprim	4	Teicoplanin	Trimethoprim + Teicoplanin	1	0	MRSA-2628 Lzd-R
0.4	Trimethoprim	4	Teicoplanin	Trimethoprim + Teicoplanin	1	0.0239317	MRSA-2628 Lzd-R
0.3	Trimethoprim	4	Teicoplanin	Trimethoprim + Teicoplanin	1	0.0216525	MRSA-2628 Lzd-R
0.2	Trimethoprim	4	Teicoplanin	Trimethoprim + Teicoplanin	1	0.0102564	MRSA-2628 Lzd-R
0	Trimethoprim	4	Teicoplanin	Trimethoprim + Teicoplanin	1	0.0478634	MRSA-2628 Lzd-R
1	Trimethoprim	0	Teicoplanin	Trimethoprim + Teicoplanin	2	0.832213	MRSA-2628 Lzd-R
0.9	Trimethoprim	0	Teicoplanin	Trimethoprim + Teicoplanin	2	0.604734	MRSA-2628 Lzd-R
0.7	Trimethoprim	0	Teicoplanin	Trimethoprim + Teicoplanin	2	0.259011	MRSA-2628 Lzd-R
0.6	Trimethoprim	0	Teicoplanin	Trimethoprim + Teicoplanin	2	0.525905	MRSA-2628 Lzd-R
0.4	Trimethoprim	0	Teicoplanin	Trimethoprim + Teicoplanin	2	0.921178	MRSA-2628 Lzd-R
0.3	Trimethoprim	0	Teicoplanin	Trimethoprim + Teicoplanin	2	1	MRSA-2628 Lzd-R
0.2	Trimethoprim	0	Teicoplanin	Trimethoprim + Teicoplanin	2	1	MRSA-2628 Lzd-R
0	Trimethoprim	0	Teicoplanin	Trimethoprim + Teicoplanin	2	0.924557	MRSA-2628 Lzd-R
1	Trimethoprim	0.6	Teicoplanin	Trimethoprim + Teicoplanin	2	0.595725	MRSA-2628 Lzd-R
0.9	Trimethoprim	0.6	Teicoplanin	Trimethoprim + Teicoplanin	2	0.597977	MRSA-2628 Lzd-R
0.7	Trimethoprim	0.6	Teicoplanin	Trimethoprim + Teicoplanin	2	0.075451	MRSA-2628 Lzd-R
0.6	Trimethoprim	0.6	Teicoplanin	Trimethoprim + Teicoplanin	2	0.0698203	MRSA-2628 Lzd-R
0.4	Trimethoprim	0.6	Teicoplanin	Trimethoprim + Teicoplanin	2	0.948205	MRSA-2628 Lzd-R
0.3	Trimethoprim	0.6	Teicoplanin	Trimethoprim + Teicoplanin	2	1	MRSA-2628 Lzd-R
0.2	Trimethoprim	0.6	Teicoplanin	Trimethoprim + Teicoplanin	2	1	MRSA-2628 Lzd-R
0	Trimethoprim	0.6	Teicoplanin	Trimethoprim + Teicoplanin	2	1	MRSA-2628 Lzd-R
1	Trimethoprim	1.2	Teicoplanin	Trimethoprim + Teicoplanin	2	0.0720726	MRSA-2628 Lzd-R
0.9	Trimethoprim	1.2	Teicoplanin	Trimethoprim + Teicoplanin	2	0.0394147	MRSA-2628 Lzd-R
0.7	Trimethoprim	1.2	Teicoplanin	Trimethoprim + Teicoplanin	2	0.0540545	MRSA-2628 Lzd-R
0.6	Trimethoprim	1.2	Teicoplanin	Trimethoprim + Teicoplanin	2	0.0213966	MRSA-2628 Lzd-R
0.4	Trimethoprim	1.2	Teicoplanin	Trimethoprim + Teicoplanin	2	0.0608113	MRSA-2628 Lzd-R
0.3	Trimethoprim	1.2	Teicoplanin	Trimethoprim + Teicoplanin	2	0.0157659	MRSA-2628 Lzd-R
0.2	Trimethoprim	1.2	Teicoplanin	Trimethoprim + Teicoplanin	2	0.146398	MRSA-2628 Lzd-R
0	Trimethoprim	1.2	Teicoplanin	Trimethoprim + Teicoplanin	2	0.966224	MRSA-2628 Lzd-R
1	Trimethoprim	1.8	Teicoplanin	Trimethoprim + Teicoplanin	2	0.101352	MRSA-2628 Lzd-R
0.9	Trimethoprim	1.8	Teicoplanin	Trimethoprim + Teicoplanin	2	0	MRSA-2628 Lzd-R
0.7	Trimethoprim	1.8	Teicoplanin	Trimethoprim + Teicoplanin	2	0.0112613	MRSA-2628 Lzd-R
0.6	Trimethoprim	1.8	Teicoplanin	Trimethoprim + Teicoplanin	2	0.016892	MRSA-2628 Lzd-R
0.4	Trimethoprim	1.8	Teicoplanin	Trimethoprim + Teicoplanin	2	0.0394147	MRSA-2628 Lzd-R
0.3	Trimethoprim	1.8	Teicoplanin	Trimethoprim + Teicoplanin	2	0	MRSA-2628 Lzd-R
0.2	Trimethoprim	1.8	Teicoplanin	Trimethoprim + Teicoplanin	2	0.058559	MRSA-2628 Lzd-R
0	Trimethoprim	1.8	Teicoplanin	Trimethoprim + Teicoplanin	2	0.139641	MRSA-2628 Lzd-R
1	Trimethoprim	2.3	Teicoplanin	Trimethoprim + Teicoplanin	2	0.0315318	MRSA-2628 Lzd-R
0.9	Trimethoprim	2.3	Teicoplanin	Trimethoprim + Teicoplanin	2	0	MRSA-2628 Lzd-R
0.7	Trimethoprim	2.3	Teicoplanin	Trimethoprim + Teicoplanin	2	0.0033784	MRSA-2628 Lzd-R
0.6	Trimethoprim	2.3	Teicoplanin	Trimethoprim + Teicoplanin	2	0	MRSA-2628 Lzd-R
0.4	Trimethoprim	2.3	Teicoplanin	Trimethoprim + Teicoplanin	2	0.0349102	MRSA-2628 Lzd-R
0.3	Trimethoprim	2.3	Teicoplanin	Trimethoprim + Teicoplanin	2	0	MRSA-2628 Lzd-R
0.2	Trimethoprim	2.3	Teicoplanin	Trimethoprim + Teicoplanin	2	0.0371624	MRSA-2628 Lzd-R
0	Trimethoprim	2.3	Teicoplanin	Trimethoprim + Teicoplanin	2	0.0135136	MRSA-2628 Lzd-R
1	Trimethoprim	2.9	Teicoplanin	Trimethoprim + Teicoplanin	2	0	MRSA-2628 Lzd-R
0.9	Trimethoprim	2.9	Teicoplanin	Trimethoprim + Teicoplanin	2	0.0146398	MRSA-2628 Lzd-R
0.7	Trimethoprim	2.9	Teicoplanin	Trimethoprim + Teicoplanin	2	0.0135136	MRSA-2628 Lzd-R
0.6	Trimethoprim	2.9	Teicoplanin	Trimethoprim + Teicoplanin	2	0	MRSA-2628 Lzd-R
0.4	Trimethoprim	2.9	Teicoplanin	Trimethoprim + Teicoplanin	2	0	MRSA-2628 Lzd-R
0.3	Trimethoprim	2.9	Teicoplanin	Trimethoprim + Teicoplanin	2	0	MRSA-2628 Lzd-R
0.2	Trimethoprim	2.9	Teicoplanin	Trimethoprim + Teicoplanin	2	0.0180182	MRSA-2628 Lzd-R
0	Trimethoprim	2.9	Teicoplanin	Trimethoprim + Teicoplanin	2	0.00225227	MRSA-2628 Lzd-R
1	Trimethoprim	3.4	Teicoplanin	Trimethoprim + Teicoplanin	2	0.0213966	MRSA-2628 Lzd-R
0.9	Trimethoprim	3.4	Teicoplanin	Trimethoprim + Teicoplanin	2	0.0101352	MRSA-2628 Lzd-R
0.7	Trimethoprim	3.4	Teicoplanin	Trimethoprim + Teicoplanin	2	0.0540545	MRSA-2628 Lzd-R
0.6	Trimethoprim	3.4	Teicoplanin	Trimethoprim + Teicoplanin	2	0.033784	MRSA-2628 Lzd-R
0.4	Trimethoprim	3.4	Teicoplanin	Trimethoprim + Teicoplanin	2	0.0270272	MRSA-2628 Lzd-R
0.3	Trimethoprim	3.4	Teicoplanin	Trimethoprim + Teicoplanin	2	0	MRSA-2628 Lzd-R
0.2	Trimethoprim	3.4	Teicoplanin	Trimethoprim + Teicoplanin	2	0.0270272	MRSA-2628 Lzd-R
0	Trimethoprim	3.4	Teicoplanin	Trimethoprim + Teicoplanin	2	0.0304056	MRSA-2628 Lzd-R
1	Trimethoprim	4	Teicoplanin	Trimethoprim + Teicoplanin	2	0.0304056	MRSA-2628 Lzd-R
0.9	Trimethoprim	4	Teicoplanin	Trimethoprim + Teicoplanin	2	0.0495499	MRSA-2628 Lzd-R
0.7	Trimethoprim	4	Teicoplanin	Trimethoprim + Teicoplanin	2	0	MRSA-2628 Lzd-R
0.6	Trimethoprim	4	Teicoplanin	Trimethoprim + Teicoplanin	2	0.0191443	MRSA-2628 Lzd-R
0.4	Trimethoprim	4	Teicoplanin	Trimethoprim + Teicoplanin	2	0.00788294	MRSA-2628 Lzd-R
0.3	Trimethoprim	4	Teicoplanin	Trimethoprim + Teicoplanin	2	0.0202704	MRSA-2628 Lzd-R
0.2	Trimethoprim	4	Teicoplanin	Trimethoprim + Teicoplanin	2	0.0619374	MRSA-2628 Lzd-R
0	Trimethoprim	4	Teicoplanin	Trimethoprim + Teicoplanin	2	0.0135136	MRSA-2628 Lzd-R
1	Trimethoprim	0	Teicoplanin	Trimethoprim + Teicoplanin	1	0.0819996	MRSA-3434
0.9	Trimethoprim	0	Teicoplanin	Trimethoprim + Teicoplanin	1	0.0842428	MRSA-3434
0.7	Trimethoprim	0	Teicoplanin	Trimethoprim + Teicoplanin	1	0.200637	MRSA-3434
0.6	Trimethoprim	0	Teicoplanin	Trimethoprim + Teicoplanin	1	0.258212	MRSA-3434
0.4	Trimethoprim	0	Teicoplanin	Trimethoprim + Teicoplanin	1	0.850653	MRSA-3434
0.3	Trimethoprim	0	Teicoplanin	Trimethoprim + Teicoplanin	1	0.893023	MRSA-3434
0.2	Trimethoprim	0	Teicoplanin	Trimethoprim + Teicoplanin	1	0.902993	MRSA-3434
0	Trimethoprim	0	Teicoplanin	Trimethoprim + Teicoplanin	1	1	MRSA-3434
1	Trimethoprim	0.6	Teicoplanin	Trimethoprim + Teicoplanin	1	0.0864859	MRSA-3434
0.9	Trimethoprim	0.6	Teicoplanin	Trimethoprim + Teicoplanin	1	0.0543341	MRSA-3434
0.7	Trimethoprim	0.6	Teicoplanin	Trimethoprim + Teicoplanin	1	0.0433676	MRSA-3434
0.6	Trimethoprim	0.6	Teicoplanin	Trimethoprim + Teicoplanin	1	0.0608143	MRSA-3434
0.4	Trimethoprim	0.6	Teicoplanin	Trimethoprim + Teicoplanin	1	0.611633	MRSA-3434
0.3	Trimethoprim	0.6	Teicoplanin	Trimethoprim + Teicoplanin	1	0.84168	MRSA-3434
0.2	Trimethoprim	0.6	Teicoplanin	Trimethoprim + Teicoplanin	1	0.942622	MRSA-3434
0	Trimethoprim	0.6	Teicoplanin	Trimethoprim + Teicoplanin	1	1	MRSA-3434
1	Trimethoprim	1.2	Teicoplanin	Trimethoprim + Teicoplanin	1	0.00922184	MRSA-3434
0.9	Trimethoprim	1.2	Teicoplanin	Trimethoprim + Teicoplanin	1	0.0199391	MRSA-3434
0.7	Trimethoprim	1.2	Teicoplanin	Trimethoprim + Teicoplanin	1	0.0139574	MRSA-3434
0.6	Trimethoprim	1.2	Teicoplanin	Trimethoprim + Teicoplanin	1	0.0463585	MRSA-3434
0.4	Trimethoprim	1.2	Teicoplanin	Trimethoprim + Teicoplanin	1	0.0254224	MRSA-3434
0.3	Trimethoprim	1.2	Teicoplanin	Trimethoprim + Teicoplanin	1	0.085489	MRSA-3434
0.2	Trimethoprim	1.2	Teicoplanin	Trimethoprim + Teicoplanin	1	0.828471	MRSA-3434
0	Trimethoprim	1.2	Teicoplanin	Trimethoprim + Teicoplanin	1	0.910221	MRSA-3434
1	Trimethoprim	1.8	Teicoplanin	Trimethoprim + Teicoplanin	1	0.021933	MRSA-3434
0.9	Trimethoprim	1.8	Teicoplanin	Trimethoprim + Teicoplanin	1	0.0284132	MRSA-3434
0.7	Trimethoprim	1.8	Teicoplanin	Trimethoprim + Teicoplanin	1	0.0157021	MRSA-3434
0.6	Trimethoprim	1.8	Teicoplanin	Trimethoprim + Teicoplanin	1	0.0181944	MRSA-3434
0.4	Trimethoprim	1.8	Teicoplanin	Trimethoprim + Teicoplanin	1	0.00722793	MRSA-3434
0.3	Trimethoprim	1.8	Teicoplanin	Trimethoprim + Teicoplanin	1	0.0196899	MRSA-3434
0.2	Trimethoprim	1.8	Teicoplanin	Trimethoprim + Teicoplanin	1	0.1964	MRSA-3434
0	Trimethoprim	1.8	Teicoplanin	Trimethoprim + Teicoplanin	1	0.882555	MRSA-3434
1	Trimethoprim	2.3	Teicoplanin	Trimethoprim + Teicoplanin	1	0.00772641	MRSA-3434
0.9	Trimethoprim	2.3	Teicoplanin	Trimethoprim + Teicoplanin	1	0.0276655	MRSA-3434
0.7	Trimethoprim	2.3	Teicoplanin	Trimethoprim + Teicoplanin	1	0.00722793	MRSA-3434
0.6	Trimethoprim	2.3	Teicoplanin	Trimethoprim + Teicoplanin	1	0	MRSA-3434
0.4	Trimethoprim	2.3	Teicoplanin	Trimethoprim + Teicoplanin	1	0.0256716	MRSA-3434
0.3	Trimethoprim	2.3	Teicoplanin	Trimethoprim + Teicoplanin	1	0.0269178	MRSA-3434
0.2	Trimethoprim	2.3	Teicoplanin	Trimethoprim + Teicoplanin	1	0.0261701	MRSA-3434
0	Trimethoprim	2.3	Teicoplanin	Trimethoprim + Teicoplanin	1	0.514928	MRSA-3434
1	Trimethoprim	2.9	Teicoplanin	Trimethoprim + Teicoplanin	1	0.00972032	MRSA-3434
0.9	Trimethoprim	2.9	Teicoplanin	Trimethoprim + Teicoplanin	1	0.00722793	MRSA-3434
0.7	Trimethoprim	2.9	Teicoplanin	Trimethoprim + Teicoplanin	1	0.00872337	MRSA-3434
0.6	Trimethoprim	2.9	Teicoplanin	Trimethoprim + Teicoplanin	1	0.00324011	MRSA-3434
0.4	Trimethoprim	2.9	Teicoplanin	Trimethoprim + Teicoplanin	1	0.0174467	MRSA-3434
0.3	Trimethoprim	2.9	Teicoplanin	Trimethoprim + Teicoplanin	1	0.0179452	MRSA-3434
0.2	Trimethoprim	2.9	Teicoplanin	Trimethoprim + Teicoplanin	1	0.0234285	MRSA-3434
0	Trimethoprim	2.9	Teicoplanin	Trimethoprim + Teicoplanin	1	0.117142	MRSA-3434
1	Trimethoprim	3.4	Teicoplanin	Trimethoprim + Teicoplanin	1	0.0209361	MRSA-3434
0.9	Trimethoprim	3.4	Teicoplanin	Trimethoprim + Teicoplanin	1	0.0171975	MRSA-3434
0.7	Trimethoprim	3.4	Teicoplanin	Trimethoprim + Teicoplanin	1	0.0142066	MRSA-3434
0.6	Trimethoprim	3.4	Teicoplanin	Trimethoprim + Teicoplanin	1	0.02293	MRSA-3434
0.4	Trimethoprim	3.4	Teicoplanin	Trimethoprim + Teicoplanin	1	0.0191914	MRSA-3434
0.3	Trimethoprim	3.4	Teicoplanin	Trimethoprim + Teicoplanin	1	0.0164498	MRSA-3434
0.2	Trimethoprim	3.4	Teicoplanin	Trimethoprim + Teicoplanin	1	0.017696	MRSA-3434
0	Trimethoprim	3.4	Teicoplanin	Trimethoprim + Teicoplanin	1	0.0286625	MRSA-3434
1	Trimethoprim	4	Teicoplanin	Trimethoprim + Teicoplanin	1	0.0209361	MRSA-3434
0.9	Trimethoprim	4	Teicoplanin	Trimethoprim + Teicoplanin	1	0.0102188	MRSA-3434
0.7	Trimethoprim	4	Teicoplanin	Trimethoprim + Teicoplanin	1	0.0142066	MRSA-3434
0.6	Trimethoprim	4	Teicoplanin	Trimethoprim + Teicoplanin	1	0.0112158	MRSA-3434
0.4	Trimethoprim	4	Teicoplanin	Trimethoprim + Teicoplanin	1	0.0129604	MRSA-3434
0.3	Trimethoprim	4	Teicoplanin	Trimethoprim + Teicoplanin	1	0.0102188	MRSA-3434
0.2	Trimethoprim	4	Teicoplanin	Trimethoprim + Teicoplanin	1	0.0132097	MRSA-3434
0	Trimethoprim	4	Teicoplanin	Trimethoprim + Teicoplanin	1	0.0112158	MRSA-3434
1	Trimethoprim	0	Teicoplanin	Trimethoprim + Teicoplanin	2	0.205217	MRSA-3434
0.9	Trimethoprim	0	Teicoplanin	Trimethoprim + Teicoplanin	2	0.309474	MRSA-3434
0.7	Trimethoprim	0	Teicoplanin	Trimethoprim + Teicoplanin	2	0.35209	MRSA-3434
0.6	Trimethoprim	0	Teicoplanin	Trimethoprim + Teicoplanin	2	0.37695	MRSA-3434
0.4	Trimethoprim	0	Teicoplanin	Trimethoprim + Teicoplanin	2	0.751617	MRSA-3434
0.3	Trimethoprim	0	Teicoplanin	Trimethoprim + Teicoplanin	2	0.794233	MRSA-3434
0.2	Trimethoprim	0	Teicoplanin	Trimethoprim + Teicoplanin	2	0.932228	MRSA-3434
0	Trimethoprim	0	Teicoplanin	Trimethoprim + Teicoplanin	2	1	MRSA-3434
1	Trimethoprim	0.6	Teicoplanin	Trimethoprim + Teicoplanin	2	0.139771	MRSA-3434
0.9	Trimethoprim	0.6	Teicoplanin	Trimethoprim + Teicoplanin	2	0.172494	MRSA-3434
0.7	Trimethoprim	0.6	Teicoplanin	Trimethoprim + Teicoplanin	2	0.206232	MRSA-3434
0.6	Trimethoprim	0.6	Teicoplanin	Trimethoprim + Teicoplanin	2	0.131907	MRSA-3434
0.4	Trimethoprim	0.6	Teicoplanin	Trimethoprim + Teicoplanin	2	0.466241	MRSA-3434
0.3	Trimethoprim	0.6	Teicoplanin	Trimethoprim + Teicoplanin	2	0.892656	MRSA-3434
0.2	Trimethoprim	0.6	Teicoplanin	Trimethoprim + Teicoplanin	2	1	MRSA-3434
0	Trimethoprim	0.6	Teicoplanin	Trimethoprim + Teicoplanin	2	1	MRSA-3434
1	Trimethoprim	1.2	Teicoplanin	Trimethoprim + Teicoplanin	2	0.0367818	MRSA-3434
0.9	Trimethoprim	1.2	Teicoplanin	Trimethoprim + Teicoplanin	2	0.0629095	MRSA-3434
0.7	Trimethoprim	1.2	Teicoplanin	Trimethoprim + Teicoplanin	2	0.149156	MRSA-3434
0.6	Trimethoprim	1.2	Teicoplanin	Trimethoprim + Teicoplanin	2	0.0903056	MRSA-3434
0.4	Trimethoprim	1.2	Teicoplanin	Trimethoprim + Teicoplanin	2	0.0839639	MRSA-3434
0.3	Trimethoprim	1.2	Teicoplanin	Trimethoprim + Teicoplanin	2	0.0558069	MRSA-3434
0.2	Trimethoprim	1.2	Teicoplanin	Trimethoprim + Teicoplanin	2	0.830507	MRSA-3434
0	Trimethoprim	1.2	Teicoplanin	Trimethoprim + Teicoplanin	2	1	MRSA-3434
1	Trimethoprim	1.8	Teicoplanin	Trimethoprim + Teicoplanin	2	0.0306938	MRSA-3434
0.9	Trimethoprim	1.8	Teicoplanin	Trimethoprim + Teicoplanin	2	0.0223227	MRSA-3434
0.7	Trimethoprim	1.8	Teicoplanin	Trimethoprim + Teicoplanin	2	0.0400795	MRSA-3434
0.6	Trimethoprim	1.8	Teicoplanin	Trimethoprim + Teicoplanin	2	0.0276498	MRSA-3434
0.4	Trimethoprim	1.8	Teicoplanin	Trimethoprim + Teicoplanin	2	0.0413478	MRSA-3434
0.3	Trimethoprim	1.8	Teicoplanin	Trimethoprim + Teicoplanin	2	0.0682366	MRSA-3434
0.2	Trimethoprim	1.8	Teicoplanin	Trimethoprim + Teicoplanin	2	0.122014	MRSA-3434
0	Trimethoprim	1.8	Teicoplanin	Trimethoprim + Teicoplanin	2	0.963937	MRSA-3434
1	Trimethoprim	2.3	Teicoplanin	Trimethoprim + Teicoplanin	2	0.0205471	MRSA-3434
0.9	Trimethoprim	2.3	Teicoplanin	Trimethoprim + Teicoplanin	2	0.0284108	MRSA-3434
0.7	Trimethoprim	2.3	Teicoplanin	Trimethoprim + Teicoplanin	2	0.0223227	MRSA-3434
0.6	Trimethoprim	2.3	Teicoplanin	Trimethoprim + Teicoplanin	2	0.0119224	MRSA-3434
0.4	Trimethoprim	2.3	Teicoplanin	Trimethoprim + Teicoplanin	2	0.0263814	MRSA-3434
0.3	Trimethoprim	2.3	Teicoplanin	Trimethoprim + Teicoplanin	2	0.0291718	MRSA-3434
0.2	Trimethoprim	2.3	Teicoplanin	Trimethoprim + Teicoplanin	2	0.0246057	MRSA-3434
0	Trimethoprim	2.3	Teicoplanin	Trimethoprim + Teicoplanin	2	0.60246	MRSA-3434
1	Trimethoprim	2.9	Teicoplanin	Trimethoprim + Teicoplanin	2	0.0355135	MRSA-3434
0.9	Trimethoprim	2.9	Teicoplanin	Trimethoprim + Teicoplanin	2	0.0248594	MRSA-3434
0.7	Trimethoprim	2.9	Teicoplanin	Trimethoprim + Teicoplanin	2	0.0169957	MRSA-3434
0.6	Trimethoprim	2.9	Teicoplanin	Trimethoprim + Teicoplanin	2	0.00913203	MRSA-3434
0.4	Trimethoprim	2.9	Teicoplanin	Trimethoprim + Teicoplanin	2	0.0286644	MRSA-3434
0.3	Trimethoprim	2.9	Teicoplanin	Trimethoprim + Teicoplanin	2	0.0175031	MRSA-3434
0.2	Trimethoprim	2.9	Teicoplanin	Trimethoprim + Teicoplanin	2	0.0238447	MRSA-3434
0	Trimethoprim	2.9	Teicoplanin	Trimethoprim + Teicoplanin	2	0.1418	MRSA-3434
1	Trimethoprim	3.4	Teicoplanin	Trimethoprim + Teicoplanin	2	0.0332304	MRSA-3434
0.9	Trimethoprim	3.4	Teicoplanin	Trimethoprim + Teicoplanin	2	0.0152201	MRSA-3434
0.7	Trimethoprim	3.4	Teicoplanin	Trimethoprim + Teicoplanin	2	0.0281571	MRSA-3434
0.6	Trimethoprim	3.4	Teicoplanin	Trimethoprim + Teicoplanin	2	0.0301864	MRSA-3434
0.4	Trimethoprim	3.4	Teicoplanin	Trimethoprim + Teicoplanin	2	0.0263814	MRSA-3434
0.3	Trimethoprim	3.4	Teicoplanin	Trimethoprim + Teicoplanin	2	0.0152201	MRSA-3434
0.2	Trimethoprim	3.4	Teicoplanin	Trimethoprim + Teicoplanin	2	0.0223227	MRSA-3434
0	Trimethoprim	3.4	Teicoplanin	Trimethoprim + Teicoplanin	2	0.0393185	MRSA-3434
1	Trimethoprim	4	Teicoplanin	Trimethoprim + Teicoplanin	2	0.0162347	MRSA-3434
0.9	Trimethoprim	4	Teicoplanin	Trimethoprim + Teicoplanin	2	0.0119224	MRSA-3434
0.7	Trimethoprim	4	Teicoplanin	Trimethoprim + Teicoplanin	2	0.0126834	MRSA-3434
0.6	Trimethoprim	4	Teicoplanin	Trimethoprim + Teicoplanin	2	0.0164884	MRSA-3434
0.4	Trimethoprim	4	Teicoplanin	Trimethoprim + Teicoplanin	2	0.0215617	MRSA-3434
0.3	Trimethoprim	4	Teicoplanin	Trimethoprim + Teicoplanin	2	0.0157274	MRSA-3434
0.2	Trimethoprim	4	Teicoplanin	Trimethoprim + Teicoplanin	2	0.0215617	MRSA-3434
0	Trimethoprim	4	Teicoplanin	Trimethoprim + Teicoplanin	2	0.0147127	MRSA-3434
1	Trimethoprim	0	Teicoplanin	Trimethoprim + Teicoplanin	1	0.181806	MRSA-4885
0.9	Trimethoprim	0	Teicoplanin	Trimethoprim + Teicoplanin	1	0.08692	MRSA-4885
0.7	Trimethoprim	0	Teicoplanin	Trimethoprim + Teicoplanin	1	0.161657	MRSA-4885
0.6	Trimethoprim	0	Teicoplanin	Trimethoprim + Teicoplanin	1	0.24764	MRSA-4885
0.4	Trimethoprim	0	Teicoplanin	Trimethoprim + Teicoplanin	1	0.636085	MRSA-4885
0.3	Trimethoprim	0	Teicoplanin	Trimethoprim + Teicoplanin	1	0.7626	MRSA-4885
0.2	Trimethoprim	0	Teicoplanin	Trimethoprim + Teicoplanin	1	0.873651	MRSA-4885
0	Trimethoprim	0	Teicoplanin	Trimethoprim + Teicoplanin	1	1	MRSA-4885
1	Trimethoprim	0.6	Teicoplanin	Trimethoprim + Teicoplanin	1	0.0342057	MRSA-4885
0.9	Trimethoprim	0.6	Teicoplanin	Trimethoprim + Teicoplanin	1	0.0452171	MRSA-4885
0.7	Trimethoprim	0.6	Teicoplanin	Trimethoprim + Teicoplanin	1	0.0367828	MRSA-4885
0.6	Trimethoprim	0.6	Teicoplanin	Trimethoprim + Teicoplanin	1	0.0395943	MRSA-4885
0.4	Trimethoprim	0.6	Teicoplanin	Trimethoprim + Teicoplanin	1	0.29028	MRSA-4885
0.3	Trimethoprim	0.6	Teicoplanin	Trimethoprim + Teicoplanin	1	0.834291	MRSA-4885
0.2	Trimethoprim	0.6	Teicoplanin	Trimethoprim + Teicoplanin	1	1	MRSA-4885
0	Trimethoprim	0.6	Teicoplanin	Trimethoprim + Teicoplanin	1	0.912542	MRSA-4885
1	Trimethoprim	1.2	Teicoplanin	Trimethoprim + Teicoplanin	1	0.0210857	MRSA-4885
0.9	Trimethoprim	1.2	Teicoplanin	Trimethoprim + Teicoplanin	1	0.0149943	MRSA-4885
0.7	Trimethoprim	1.2	Teicoplanin	Trimethoprim + Teicoplanin	1	0.0224914	MRSA-4885
0.6	Trimethoprim	1.2	Teicoplanin	Trimethoprim + Teicoplanin	1	0.0142914	MRSA-4885
0.4	Trimethoprim	1.2	Teicoplanin	Trimethoprim + Teicoplanin	1	0.0187428	MRSA-4885
0.3	Trimethoprim	1.2	Teicoplanin	Trimethoprim + Teicoplanin	1	0.0133543	MRSA-4885
0.2	Trimethoprim	1.2	Teicoplanin	Trimethoprim + Teicoplanin	1	0.0960571	MRSA-4885
0	Trimethoprim	1.2	Teicoplanin	Trimethoprim + Teicoplanin	1	1	MRSA-4885
1	Trimethoprim	1.8	Teicoplanin	Trimethoprim + Teicoplanin	1	0.0215543	MRSA-4885
0.9	Trimethoprim	1.8	Teicoplanin	Trimethoprim + Teicoplanin	1	0.0142914	MRSA-4885
0.7	Trimethoprim	1.8	Teicoplanin	Trimethoprim + Teicoplanin	1	0.0234286	MRSA-4885
0.6	Trimethoprim	1.8	Teicoplanin	Trimethoprim + Teicoplanin	1	0.0208514	MRSA-4885
0.4	Trimethoprim	1.8	Teicoplanin	Trimethoprim + Teicoplanin	1	0.0171028	MRSA-4885
0.3	Trimethoprim	1.8	Teicoplanin	Trimethoprim + Teicoplanin	1	0.00773142	MRSA-4885
0.2	Trimethoprim	1.8	Teicoplanin	Trimethoprim + Teicoplanin	1	0.0203828	MRSA-4885
0	Trimethoprim	1.8	Teicoplanin	Trimethoprim + Teicoplanin	1	0.924257	MRSA-4885
1	Trimethoprim	2.3	Teicoplanin	Trimethoprim + Teicoplanin	1	0.01804	MRSA-4885
0.9	Trimethoprim	2.3	Teicoplanin	Trimethoprim + Teicoplanin	1	0.0290514	MRSA-4885
0.7	Trimethoprim	2.3	Teicoplanin	Trimethoprim + Teicoplanin	1	0.0145257	MRSA-4885
0.6	Trimethoprim	2.3	Teicoplanin	Trimethoprim + Teicoplanin	1	0.0152286	MRSA-4885
0.4	Trimethoprim	2.3	Teicoplanin	Trimethoprim + Teicoplanin	1	0.00421714	MRSA-4885
0.3	Trimethoprim	2.3	Teicoplanin	Trimethoprim + Teicoplanin	1	0.00445143	MRSA-4885
0.2	Trimethoprim	2.3	Teicoplanin	Trimethoprim + Teicoplanin	1	0.00609143	MRSA-4885
0	Trimethoprim	2.3	Teicoplanin	Trimethoprim + Teicoplanin	1	0.06724	MRSA-4885
1	Trimethoprim	2.9	Teicoplanin	Trimethoprim + Teicoplanin	1	0.0199143	MRSA-4885
0.9	Trimethoprim	2.9	Teicoplanin	Trimethoprim + Teicoplanin	1	0.0260057	MRSA-4885
0.7	Trimethoprim	2.9	Teicoplanin	Trimethoprim + Teicoplanin	1	0.02132	MRSA-4885
0.6	Trimethoprim	2.9	Teicoplanin	Trimethoprim + Teicoplanin	1	0.0140571	MRSA-4885
0.4	Trimethoprim	2.9	Teicoplanin	Trimethoprim + Teicoplanin	1	0.0154628	MRSA-4885
0.3	Trimethoprim	2.9	Teicoplanin	Trimethoprim + Teicoplanin	1	0.0138228	MRSA-4885
0.2	Trimethoprim	2.9	Teicoplanin	Trimethoprim + Teicoplanin	1	0.0135886	MRSA-4885
0	Trimethoprim	2.9	Teicoplanin	Trimethoprim + Teicoplanin	1	0.0288171	MRSA-4885
1	Trimethoprim	3.4	Teicoplanin	Trimethoprim + Teicoplanin	1	0.0135886	MRSA-4885
0.9	Trimethoprim	3.4	Teicoplanin	Trimethoprim + Teicoplanin	1	0.0255371	MRSA-4885
0.7	Trimethoprim	3.4	Teicoplanin	Trimethoprim + Teicoplanin	1	0.0241314	MRSA-4885
0.6	Trimethoprim	3.4	Teicoplanin	Trimethoprim + Teicoplanin	1	0.0194457	MRSA-4885
0.4	Trimethoprim	3.4	Teicoplanin	Trimethoprim + Teicoplanin	1	0.00913714	MRSA-4885
0.3	Trimethoprim	3.4	Teicoplanin	Trimethoprim + Teicoplanin	1	0.0149943	MRSA-4885
0.2	Trimethoprim	3.4	Teicoplanin	Trimethoprim + Teicoplanin	1	0.0175714	MRSA-4885
0	Trimethoprim	3.4	Teicoplanin	Trimethoprim + Teicoplanin	1	0.00796571	MRSA-4885
1	Trimethoprim	4	Teicoplanin	Trimethoprim + Teicoplanin	1	0.0210857	MRSA-4885
0.9	Trimethoprim	4	Teicoplanin	Trimethoprim + Teicoplanin	1	0.0241314	MRSA-4885
0.7	Trimethoprim	4	Teicoplanin	Trimethoprim + Teicoplanin	1	0.00749714	MRSA-4885
0.6	Trimethoprim	4	Teicoplanin	Trimethoprim + Teicoplanin	1	0.0117143	MRSA-4885
0.4	Trimethoprim	4	Teicoplanin	Trimethoprim + Teicoplanin	1	0.01312	MRSA-4885
0.3	Trimethoprim	4	Teicoplanin	Trimethoprim + Teicoplanin	1	0.00702857	MRSA-4885
0.2	Trimethoprim	4	Teicoplanin	Trimethoprim + Teicoplanin	1	0.0171028	MRSA-4885
0	Trimethoprim	4	Teicoplanin	Trimethoprim + Teicoplanin	1	0.0133543	MRSA-4885
1	Trimethoprim	0	Teicoplanin	Trimethoprim + Teicoplanin	2	0.107689	MRSA-4885
0.9	Trimethoprim	0	Teicoplanin	Trimethoprim + Teicoplanin	2	0.195064	MRSA-4885
0.7	Trimethoprim	0	Teicoplanin	Trimethoprim + Teicoplanin	2	0.16545	MRSA-4885
0.6	Trimethoprim	0	Teicoplanin	Trimethoprim + Teicoplanin	2	0.1608	MRSA-4885
0.4	Trimethoprim	0	Teicoplanin	Trimethoprim + Teicoplanin	2	0.575158	MRSA-4885
0.3	Trimethoprim	0	Teicoplanin	Trimethoprim + Teicoplanin	2	0.766062	MRSA-4885
0.2	Trimethoprim	0	Teicoplanin	Trimethoprim + Teicoplanin	2	0.867877	MRSA-4885
0	Trimethoprim	0	Teicoplanin	Trimethoprim + Teicoplanin	2	0.978014	MRSA-4885
1	Trimethoprim	0.6	Teicoplanin	Trimethoprim + Teicoplanin	2	0.0376912	MRSA-4885
0.9	Trimethoprim	0.6	Teicoplanin	Trimethoprim + Teicoplanin	2	0.0416072	MRSA-4885
0.7	Trimethoprim	0.6	Teicoplanin	Trimethoprim + Teicoplanin	2	0.0487049	MRSA-4885
0.6	Trimethoprim	0.6	Teicoplanin	Trimethoprim + Teicoplanin	2	0.0435652	MRSA-4885
0.4	Trimethoprim	0.6	Teicoplanin	Trimethoprim + Teicoplanin	2	0.0736692	MRSA-4885
0.3	Trimethoprim	0.6	Teicoplanin	Trimethoprim + Teicoplanin	2	0.535509	MRSA-4885
0.2	Trimethoprim	0.6	Teicoplanin	Trimethoprim + Teicoplanin	2	0.92319	MRSA-4885
0	Trimethoprim	0.6	Teicoplanin	Trimethoprim + Teicoplanin	2	0.974832	MRSA-4885
1	Trimethoprim	1.2	Teicoplanin	Trimethoprim + Teicoplanin	2	0.0230063	MRSA-4885
0.9	Trimethoprim	1.2	Teicoplanin	Trimethoprim + Teicoplanin	2	0.0112584	MRSA-4885
0.7	Trimethoprim	1.2	Teicoplanin	Trimethoprim + Teicoplanin	2	0.0308383	MRSA-4885
0.6	Trimethoprim	1.2	Teicoplanin	Trimethoprim + Teicoplanin	2	0.0259433	MRSA-4885
0.4	Trimethoprim	1.2	Teicoplanin	Trimethoprim + Teicoplanin	2	0.0115032	MRSA-4885
0.3	Trimethoprim	1.2	Teicoplanin	Trimethoprim + Teicoplanin	2	0.0137059	MRSA-4885
0.2	Trimethoprim	1.2	Teicoplanin	Trimethoprim + Teicoplanin	2	0.030104	MRSA-4885
0	Trimethoprim	1.2	Teicoplanin	Trimethoprim + Teicoplanin	2	0.916582	MRSA-4885
1	Trimethoprim	1.8	Teicoplanin	Trimethoprim + Teicoplanin	2	0.0200694	MRSA-4885
0.9	Trimethoprim	1.8	Teicoplanin	Trimethoprim + Teicoplanin	2	0.0132164	MRSA-4885
0.7	Trimethoprim	1.8	Teicoplanin	Trimethoprim + Teicoplanin	2	0.0210483	MRSA-4885
0.6	Trimethoprim	1.8	Teicoplanin	Trimethoprim + Teicoplanin	2	0.0222721	MRSA-4885
0.4	Trimethoprim	1.8	Teicoplanin	Trimethoprim + Teicoplanin	2	0.0115032	MRSA-4885
0.3	Trimethoprim	1.8	Teicoplanin	Trimethoprim + Teicoplanin	2	0.00465022	MRSA-4885
0.2	Trimethoprim	1.8	Teicoplanin	Trimethoprim + Teicoplanin	2	0.0117479	MRSA-4885
0	Trimethoprim	1.8	Teicoplanin	Trimethoprim + Teicoplanin	2	0.93347	MRSA-4885
1	Trimethoprim	2.3	Teicoplanin	Trimethoprim + Teicoplanin	2	0.0124822	MRSA-4885
0.9	Trimethoprim	2.3	Teicoplanin	Trimethoprim + Teicoplanin	2	0.0186009	MRSA-4885
0.7	Trimethoprim	2.3	Teicoplanin	Trimethoprim + Teicoplanin	2	0.00685295	MRSA-4885
0.6	Trimethoprim	2.3	Teicoplanin	Trimethoprim + Teicoplanin	2	0.00416072	MRSA-4885
0.4	Trimethoprim	2.3	Teicoplanin	Trimethoprim + Teicoplanin	2	0.00636345	MRSA-4885
0.3	Trimethoprim	2.3	Teicoplanin	Trimethoprim + Teicoplanin	2	0.00685295	MRSA-4885
0.2	Trimethoprim	2.3	Teicoplanin	Trimethoprim + Teicoplanin	2	0.00489496	MRSA-4885
0	Trimethoprim	2.3	Teicoplanin	Trimethoprim + Teicoplanin	2	0.032062	MRSA-4885
1	Trimethoprim	2.9	Teicoplanin	Trimethoprim + Teicoplanin	2	0.0127269	MRSA-4885
0.9	Trimethoprim	2.9	Teicoplanin	Trimethoprim + Teicoplanin	2	0.0105242	MRSA-4885
0.7	Trimethoprim	2.9	Teicoplanin	Trimethoprim + Teicoplanin	2	0.00489496	MRSA-4885
0.6	Trimethoprim	2.9	Teicoplanin	Trimethoprim + Teicoplanin	2	0.00905568	MRSA-4885
0.4	Trimethoprim	2.9	Teicoplanin	Trimethoprim + Teicoplanin	2	0.00807669	MRSA-4885
0.3	Trimethoprim	2.9	Teicoplanin	Trimethoprim + Teicoplanin	2	0.0134612	MRSA-4885
0.2	Trimethoprim	2.9	Teicoplanin	Trimethoprim + Teicoplanin	2	0.0127269	MRSA-4885
0	Trimethoprim	2.9	Teicoplanin	Trimethoprim + Teicoplanin	2	0.0112584	MRSA-4885
1	Trimethoprim	3.4	Teicoplanin	Trimethoprim + Teicoplanin	2	0.0110137	MRSA-4885
0.9	Trimethoprim	3.4	Teicoplanin	Trimethoprim + Teicoplanin	2	0.0112584	MRSA-4885
0.7	Trimethoprim	3.4	Teicoplanin	Trimethoprim + Teicoplanin	2	0.00832144	MRSA-4885
0.6	Trimethoprim	3.4	Teicoplanin	Trimethoprim + Teicoplanin	2	0.00367122	MRSA-4885
0.4	Trimethoprim	3.4	Teicoplanin	Trimethoprim + Teicoplanin	2	0.00734245	MRSA-4885
0.3	Trimethoprim	3.4	Teicoplanin	Trimethoprim + Teicoplanin	2	0.00832144	MRSA-4885
0.2	Trimethoprim	3.4	Teicoplanin	Trimethoprim + Teicoplanin	2	0.00734245	MRSA-4885
0	Trimethoprim	3.4	Teicoplanin	Trimethoprim + Teicoplanin	2	0.00832144	MRSA-4885
1	Trimethoprim	4	Teicoplanin	Trimethoprim + Teicoplanin	2	0.0107689	MRSA-4885
0.9	Trimethoprim	4	Teicoplanin	Trimethoprim + Teicoplanin	2	0.0149296	MRSA-4885
0.7	Trimethoprim	4	Teicoplanin	Trimethoprim + Teicoplanin	2	0.0061187	MRSA-4885
0.6	Trimethoprim	4	Teicoplanin	Trimethoprim + Teicoplanin	2	0.0105242	MRSA-4885
0.4	Trimethoprim	4	Teicoplanin	Trimethoprim + Teicoplanin	2	0.00856619	MRSA-4885
0.3	Trimethoprim	4	Teicoplanin	Trimethoprim + Teicoplanin	2	0.00367122	MRSA-4885
0.2	Trimethoprim	4	Teicoplanin	Trimethoprim + Teicoplanin	2	0.0124822	MRSA-4885
0	Trimethoprim	4	Teicoplanin	Trimethoprim + Teicoplanin	2	0.0100347	MRSA-4885
1	Trimethoprim	0	Teicoplanin	Trimethoprim + Teicoplanin	1	0.153545	MRSA-5438 Tig-R
0.9	Trimethoprim	0	Teicoplanin	Trimethoprim + Teicoplanin	1	0.168648	MRSA-5438 Tig-R
0.7	Trimethoprim	0	Teicoplanin	Trimethoprim + Teicoplanin	1	0.157181	MRSA-5438 Tig-R
0.6	Trimethoprim	0	Teicoplanin	Trimethoprim + Teicoplanin	1	0.0953714	MRSA-5438 Tig-R
0.4	Trimethoprim	0	Teicoplanin	Trimethoprim + Teicoplanin	1	0.172843	MRSA-5438 Tig-R
0.3	Trimethoprim	0	Teicoplanin	Trimethoprim + Teicoplanin	1	0.562999	MRSA-5438 Tig-R
0.2	Trimethoprim	0	Teicoplanin	Trimethoprim + Teicoplanin	1	0.789261	MRSA-5438 Tig-R
0	Trimethoprim	0	Teicoplanin	Trimethoprim + Teicoplanin	1	1	MRSA-5438 Tig-R
1	Trimethoprim	0.6	Teicoplanin	Trimethoprim + Teicoplanin	1	0.0464271	MRSA-5438 Tig-R
0.9	Trimethoprim	0.6	Teicoplanin	Trimethoprim + Teicoplanin	1	0.0833451	MRSA-5438 Tig-R
0.7	Trimethoprim	0.6	Teicoplanin	Trimethoprim + Teicoplanin	1	0.0763531	MRSA-5438 Tig-R
0.6	Trimethoprim	0.6	Teicoplanin	Trimethoprim + Teicoplanin	1	0.031604	MRSA-5438 Tig-R
0.4	Trimethoprim	0.6	Teicoplanin	Trimethoprim + Teicoplanin	1	0.0956511	MRSA-5438 Tig-R
0.3	Trimethoprim	0.6	Teicoplanin	Trimethoprim + Teicoplanin	1	0.127814	MRSA-5438 Tig-R
0.2	Trimethoprim	0.6	Teicoplanin	Trimethoprim + Teicoplanin	1	0.960986	MRSA-5438 Tig-R
0	Trimethoprim	0.6	Teicoplanin	Trimethoprim + Teicoplanin	1	1	MRSA-5438 Tig-R
1	Trimethoprim	1.2	Teicoplanin	Trimethoprim + Teicoplanin	1	0.025451	MRSA-5438 Tig-R
0.9	Trimethoprim	1.2	Teicoplanin	Trimethoprim + Teicoplanin	1	0.0100685	MRSA-5438 Tig-R
0.7	Trimethoprim	1.2	Teicoplanin	Trimethoprim + Teicoplanin	1	0.0117466	MRSA-5438 Tig-R
0.6	Trimethoprim	1.2	Teicoplanin	Trimethoprim + Teicoplanin	1	0.0302056	MRSA-5438 Tig-R
0.4	Trimethoprim	1.2	Teicoplanin	Trimethoprim + Teicoplanin	1	0.0416725	MRSA-5438 Tig-R
0.3	Trimethoprim	1.2	Teicoplanin	Trimethoprim + Teicoplanin	1	0.0181793	MRSA-5438 Tig-R
0.2	Trimethoprim	1.2	Teicoplanin	Trimethoprim + Teicoplanin	1	0.0204168	MRSA-5438 Tig-R
0	Trimethoprim	1.2	Teicoplanin	Trimethoprim + Teicoplanin	1	0.962944	MRSA-5438 Tig-R
1	Trimethoprim	1.8	Teicoplanin	Trimethoprim + Teicoplanin	1	0.0304853	MRSA-5438 Tig-R
0.9	Trimethoprim	1.8	Teicoplanin	Trimethoprim + Teicoplanin	1	0.0223745	MRSA-5438 Tig-R
0.7	Trimethoprim	1.8	Teicoplanin	Trimethoprim + Teicoplanin	1	0.0229339	MRSA-5438 Tig-R
0.6	Trimethoprim	1.8	Teicoplanin	Trimethoprim + Teicoplanin	1	0.0248917	MRSA-5438 Tig-R
0.4	Trimethoprim	1.8	Teicoplanin	Trimethoprim + Teicoplanin	1	0.0271291	MRSA-5438 Tig-R
0.3	Trimethoprim	1.8	Teicoplanin	Trimethoprim + Teicoplanin	1	0.00559363	MRSA-5438 Tig-R
0.2	Trimethoprim	1.8	Teicoplanin	Trimethoprim + Teicoplanin	1	0.0285275	MRSA-5438 Tig-R
0	Trimethoprim	1.8	Teicoplanin	Trimethoprim + Teicoplanin	1	0.284995	MRSA-5438 Tig-R
1	Trimethoprim	2.3	Teicoplanin	Trimethoprim + Teicoplanin	1	0.0215355	MRSA-5438 Tig-R
0.9	Trimethoprim	2.3	Teicoplanin	Trimethoprim + Teicoplanin	1	0.0170606	MRSA-5438 Tig-R
0.7	Trimethoprim	2.3	Teicoplanin	Trimethoprim + Teicoplanin	1	0.0223745	MRSA-5438 Tig-R
0.6	Trimethoprim	2.3	Teicoplanin	Trimethoprim + Teicoplanin	1	0.0215355	MRSA-5438 Tig-R
0.4	Trimethoprim	2.3	Teicoplanin	Trimethoprim + Teicoplanin	1	0.00615299	MRSA-5438 Tig-R
0.3	Trimethoprim	2.3	Teicoplanin	Trimethoprim + Teicoplanin	1	0.0195777	MRSA-5438 Tig-R
0.2	Trimethoprim	2.3	Teicoplanin	Trimethoprim + Teicoplanin	1	0.0100685	MRSA-5438 Tig-R
0	Trimethoprim	2.3	Teicoplanin	Trimethoprim + Teicoplanin	1	0.0371976	MRSA-5438 Tig-R
1	Trimethoprim	2.9	Teicoplanin	Trimethoprim + Teicoplanin	1	0.0137044	MRSA-5438 Tig-R
0.9	Trimethoprim	2.9	Teicoplanin	Trimethoprim + Teicoplanin	1	0.0153825	MRSA-5438 Tig-R
0.7	Trimethoprim	2.9	Teicoplanin	Trimethoprim + Teicoplanin	1	0.000559363	MRSA-5438 Tig-R
0.6	Trimethoprim	2.9	Teicoplanin	Trimethoprim + Teicoplanin	1	0.0142638	MRSA-5438 Tig-R
0.4	Trimethoprim	2.9	Teicoplanin	Trimethoprim + Teicoplanin	1	0.0170606	MRSA-5438 Tig-R
0.3	Trimethoprim	2.9	Teicoplanin	Trimethoprim + Teicoplanin	1	0.00615299	MRSA-5438 Tig-R
0.2	Trimethoprim	2.9	Teicoplanin	Trimethoprim + Teicoplanin	1	0.0198574	MRSA-5438 Tig-R
0	Trimethoprim	2.9	Teicoplanin	Trimethoprim + Teicoplanin	1	0.00363586	MRSA-5438 Tig-R
1	Trimethoprim	3.4	Teicoplanin	Trimethoprim + Teicoplanin	1	0.0142638	MRSA-5438 Tig-R
0.9	Trimethoprim	3.4	Teicoplanin	Trimethoprim + Teicoplanin	1	0.0178996	MRSA-5438 Tig-R
0.7	Trimethoprim	3.4	Teicoplanin	Trimethoprim + Teicoplanin	1	0.00559363	MRSA-5438 Tig-R
0.6	Trimethoprim	3.4	Teicoplanin	Trimethoprim + Teicoplanin	1	0.00279682	MRSA-5438 Tig-R
0.4	Trimethoprim	3.4	Teicoplanin	Trimethoprim + Teicoplanin	1	0.0237729	MRSA-5438 Tig-R
0.3	Trimethoprim	3.4	Teicoplanin	Trimethoprim + Teicoplanin	1	0.000839045	MRSA-5438 Tig-R
0.2	Trimethoprim	3.4	Teicoplanin	Trimethoprim + Teicoplanin	1	0.0220948	MRSA-5438 Tig-R
0	Trimethoprim	3.4	Teicoplanin	Trimethoprim + Teicoplanin	1	0.00335618	MRSA-5438 Tig-R
1	Trimethoprim	4	Teicoplanin	Trimethoprim + Teicoplanin	1	0.0148231	MRSA-5438 Tig-R
0.9	Trimethoprim	4	Teicoplanin	Trimethoprim + Teicoplanin	1	0.00922949	MRSA-5438 Tig-R
0.7	Trimethoprim	4	Teicoplanin	Trimethoprim + Teicoplanin	1	0.00894981	MRSA-5438 Tig-R
0.6	Trimethoprim	4	Teicoplanin	Trimethoprim + Teicoplanin	1	0.00279682	MRSA-5438 Tig-R
0.4	Trimethoprim	4	Teicoplanin	Trimethoprim + Teicoplanin	1	0.018459	MRSA-5438 Tig-R
0.3	Trimethoprim	4	Teicoplanin	Trimethoprim + Teicoplanin	1	0.00894981	MRSA-5438 Tig-R
0.2	Trimethoprim	4	Teicoplanin	Trimethoprim + Teicoplanin	1	0.0237729	MRSA-5438 Tig-R
0	Trimethoprim	4	Teicoplanin	Trimethoprim + Teicoplanin	1	0.0142638	MRSA-5438 Tig-R
1	Trimethoprim	0	Teicoplanin	Trimethoprim + Teicoplanin	2	0.118947	MRSA-5438 Tig-R
0.9	Trimethoprim	0	Teicoplanin	Trimethoprim + Teicoplanin	2	0.160911	MRSA-5438 Tig-R
0.7	Trimethoprim	0	Teicoplanin	Trimethoprim + Teicoplanin	2	0.18088	MRSA-5438 Tig-R
0.6	Trimethoprim	0	Teicoplanin	Trimethoprim + Teicoplanin	2	0.037623	MRSA-5438 Tig-R
0.4	Trimethoprim	0	Teicoplanin	Trimethoprim + Teicoplanin	2	0.0526722	MRSA-5438 Tig-R
0.3	Trimethoprim	0	Teicoplanin	Trimethoprim + Teicoplanin	2	0.23934	MRSA-5438 Tig-R
0.2	Trimethoprim	0	Teicoplanin	Trimethoprim + Teicoplanin	2	0.702392	MRSA-5438 Tig-R
0	Trimethoprim	0	Teicoplanin	Trimethoprim + Teicoplanin	2	1	MRSA-5438 Tig-R
1	Trimethoprim	0.6	Teicoplanin	Trimethoprim + Teicoplanin	2	0.0413853	MRSA-5438 Tig-R
0.9	Trimethoprim	0.6	Teicoplanin	Trimethoprim + Teicoplanin	2	0.0396488	MRSA-5438 Tig-R
0.7	Trimethoprim	0.6	Teicoplanin	Trimethoprim + Teicoplanin	2	0.0335713	MRSA-5438 Tig-R
0.6	Trimethoprim	0.6	Teicoplanin	Trimethoprim + Teicoplanin	2	0.0217056	MRSA-5438 Tig-R
0.4	Trimethoprim	0.6	Teicoplanin	Trimethoprim + Teicoplanin	2	0.0150492	MRSA-5438 Tig-R
0.3	Trimethoprim	0.6	Teicoplanin	Trimethoprim + Teicoplanin	2	0.0442794	MRSA-5438 Tig-R
0.2	Trimethoprim	0.6	Teicoplanin	Trimethoprim + Teicoplanin	2	0.889928	MRSA-5438 Tig-R
0	Trimethoprim	0.6	Teicoplanin	Trimethoprim + Teicoplanin	2	1	MRSA-5438 Tig-R
1	Trimethoprim	1.2	Teicoplanin	Trimethoprim + Teicoplanin	2	0.0228632	MRSA-5438 Tig-R
0.9	Trimethoprim	1.2	Teicoplanin	Trimethoprim + Teicoplanin	2	0.0202585	MRSA-5438 Tig-R
0.7	Trimethoprim	1.2	Teicoplanin	Trimethoprim + Teicoplanin	2	0.0211268	MRSA-5438 Tig-R
0.6	Trimethoprim	1.2	Teicoplanin	Trimethoprim + Teicoplanin	2	0.0167856	MRSA-5438 Tig-R
0.4	Trimethoprim	1.2	Teicoplanin	Trimethoprim + Teicoplanin	2	0.0133127	MRSA-5438 Tig-R
0.3	Trimethoprim	1.2	Teicoplanin	Trimethoprim + Teicoplanin	2	0.00549874	MRSA-5438 Tig-R
0.2	Trimethoprim	1.2	Teicoplanin	Trimethoprim + Teicoplanin	2	0.0075246	MRSA-5438 Tig-R
0	Trimethoprim	1.2	Teicoplanin	Trimethoprim + Teicoplanin	2	0.950993	MRSA-5438 Tig-R
1	Trimethoprim	1.8	Teicoplanin	Trimethoprim + Teicoplanin	2	0.031256	MRSA-5438 Tig-R
0.9	Trimethoprim	1.8	Teicoplanin	Trimethoprim + Teicoplanin	2	0.017075	MRSA-5438 Tig-R
0.7	Trimethoprim	1.8	Teicoplanin	Trimethoprim + Teicoplanin	2	0.0107081	MRSA-5438 Tig-R
0.6	Trimethoprim	1.8	Teicoplanin	Trimethoprim + Teicoplanin	2	0.00839282	MRSA-5438 Tig-R
0.4	Trimethoprim	1.8	Teicoplanin	Trimethoprim + Teicoplanin	2	0.00810341	MRSA-5438 Tig-R
0.3	Trimethoprim	1.8	Teicoplanin	Trimethoprim + Teicoplanin	2	0.00578815	MRSA-5438 Tig-R
0.2	Trimethoprim	1.8	Teicoplanin	Trimethoprim + Teicoplanin	2	0.00926104	MRSA-5438 Tig-R
0	Trimethoprim	1.8	Teicoplanin	Trimethoprim + Teicoplanin	2	0.358576	MRSA-5438 Tig-R
1	Trimethoprim	2.3	Teicoplanin	Trimethoprim + Teicoplanin	2	0.0222844	MRSA-5438 Tig-R
0.9	Trimethoprim	2.3	Teicoplanin	Trimethoprim + Teicoplanin	2	0.0185221	MRSA-5438 Tig-R
0.7	Trimethoprim	2.3	Teicoplanin	Trimethoprim + Teicoplanin	2	0	MRSA-5438 Tig-R
0.6	Trimethoprim	2.3	Teicoplanin	Trimethoprim + Teicoplanin	2	0	MRSA-5438 Tig-R
0.4	Trimethoprim	2.3	Teicoplanin	Trimethoprim + Teicoplanin	2	0.0109975	MRSA-5438 Tig-R
0.3	Trimethoprim	2.3	Teicoplanin	Trimethoprim + Teicoplanin	2	0.0159174	MRSA-5438 Tig-R
0.2	Trimethoprim	2.3	Teicoplanin	Trimethoprim + Teicoplanin	2	0.00491993	MRSA-5438 Tig-R
0	Trimethoprim	2.3	Teicoplanin	Trimethoprim + Teicoplanin	2	0	MRSA-5438 Tig-R
1	Trimethoprim	2.9	Teicoplanin	Trimethoprim + Teicoplanin	2	0.0167856	MRSA-5438 Tig-R
0.9	Trimethoprim	2.9	Teicoplanin	Trimethoprim + Teicoplanin	2	0.015628	MRSA-5438 Tig-R
0.7	Trimethoprim	2.9	Teicoplanin	Trimethoprim + Teicoplanin	2	0.00463052	MRSA-5438 Tig-R
0.6	Trimethoprim	2.9	Teicoplanin	Trimethoprim + Teicoplanin	2	0	MRSA-5438 Tig-R
0.4	Trimethoprim	2.9	Teicoplanin	Trimethoprim + Teicoplanin	2	0.00491993	MRSA-5438 Tig-R
0.3	Trimethoprim	2.9	Teicoplanin	Trimethoprim + Teicoplanin	2	0	MRSA-5438 Tig-R
0.2	Trimethoprim	2.9	Teicoplanin	Trimethoprim + Teicoplanin	2	0	MRSA-5438 Tig-R
0	Trimethoprim	2.9	Teicoplanin	Trimethoprim + Teicoplanin	2	0.0138916	MRSA-5438 Tig-R
1	Trimethoprim	3.4	Teicoplanin	Trimethoprim + Teicoplanin	2	0.0176539	MRSA-5438 Tig-R
0.9	Trimethoprim	3.4	Teicoplanin	Trimethoprim + Teicoplanin	2	0.0159174	MRSA-5438 Tig-R
0.7	Trimethoprim	3.4	Teicoplanin	Trimethoprim + Teicoplanin	2	0.0167856	MRSA-5438 Tig-R
0.6	Trimethoprim	3.4	Teicoplanin	Trimethoprim + Teicoplanin	2	0.00231526	MRSA-5438 Tig-R
0.4	Trimethoprim	3.4	Teicoplanin	Trimethoprim + Teicoplanin	2	0.00607756	MRSA-5438 Tig-R
0.3	Trimethoprim	3.4	Teicoplanin	Trimethoprim + Teicoplanin	2	0.00665637	MRSA-5438 Tig-R
0.2	Trimethoprim	3.4	Teicoplanin	Trimethoprim + Teicoplanin	2	0	MRSA-5438 Tig-R
0	Trimethoprim	3.4	Teicoplanin	Trimethoprim + Teicoplanin	2	0.00723519	MRSA-5438 Tig-R
1	Trimethoprim	4	Teicoplanin	Trimethoprim + Teicoplanin	2	0.007814	MRSA-5438 Tig-R
0.9	Trimethoprim	4	Teicoplanin	Trimethoprim + Teicoplanin	2	0.0130233	MRSA-5438 Tig-R
0.7	Trimethoprim	4	Teicoplanin	Trimethoprim + Teicoplanin	2	0.0118657	MRSA-5438 Tig-R
0.6	Trimethoprim	4	Teicoplanin	Trimethoprim + Teicoplanin	2	0.00607756	MRSA-5438 Tig-R
0.4	Trimethoprim	4	Teicoplanin	Trimethoprim + Teicoplanin	2	0.00405171	MRSA-5438 Tig-R
0.3	Trimethoprim	4	Teicoplanin	Trimethoprim + Teicoplanin	2	0.00549874	MRSA-5438 Tig-R
0.2	Trimethoprim	4	Teicoplanin	Trimethoprim + Teicoplanin	2	0.0133127	MRSA-5438 Tig-R
0	Trimethoprim	4	Teicoplanin	Trimethoprim + Teicoplanin	2	0.007814	MRSA-5438 Tig-R
1	Trimethoprim	0	Teicoplanin	Trimethoprim + Teicoplanin	1	0.165008	S. aureus DSM 20231
0.9	Trimethoprim	0	Teicoplanin	Trimethoprim + Teicoplanin	1	0.152436	S. aureus DSM 20231
0.7	Trimethoprim	0	Teicoplanin	Trimethoprim + Teicoplanin	1	0.0987427	S. aureus DSM 20231
0.6	Trimethoprim	0	Teicoplanin	Trimethoprim + Teicoplanin	1	0.0531692	S. aureus DSM 20231
0.4	Trimethoprim	0	Teicoplanin	Trimethoprim + Teicoplanin	1	0.0880041	S. aureus DSM 20231
0.3	Trimethoprim	0	Teicoplanin	Trimethoprim + Teicoplanin	1	0.653221	S. aureus DSM 20231
0.2	Trimethoprim	0	Teicoplanin	Trimethoprim + Teicoplanin	1	0.889732	S. aureus DSM 20231
0	Trimethoprim	0	Teicoplanin	Trimethoprim + Teicoplanin	1	1	S. aureus DSM 20231
1	Trimethoprim	0.6	Teicoplanin	Trimethoprim + Teicoplanin	1	0.0730749	S. aureus DSM 20231
0.9	Trimethoprim	0.6	Teicoplanin	Trimethoprim + Teicoplanin	1	0.0806705	S. aureus DSM 20231
0.7	Trimethoprim	0.6	Teicoplanin	Trimethoprim + Teicoplanin	1	0.112624	S. aureus DSM 20231
0.6	Trimethoprim	0.6	Teicoplanin	Trimethoprim + Teicoplanin	1	0.0390256	S. aureus DSM 20231
0.4	Trimethoprim	0.6	Teicoplanin	Trimethoprim + Teicoplanin	1	0.025406	S. aureus DSM 20231
0.3	Trimethoprim	0.6	Teicoplanin	Trimethoprim + Teicoplanin	1	0.786013	S. aureus DSM 20231
0.2	Trimethoprim	0.6	Teicoplanin	Trimethoprim + Teicoplanin	1	0.982975	S. aureus DSM 20231
0	Trimethoprim	0.6	Teicoplanin	Trimethoprim + Teicoplanin	1	1	S. aureus DSM 20231
1	Trimethoprim	1.2	Teicoplanin	Trimethoprim + Teicoplanin	1	0.0269775	S. aureus DSM 20231
0.9	Trimethoprim	1.2	Teicoplanin	Trimethoprim + Teicoplanin	1	0.0332635	S. aureus DSM 20231
0.7	Trimethoprim	1.2	Teicoplanin	Trimethoprim + Teicoplanin	1	0.0167627	S. aureus DSM 20231
0.6	Trimethoprim	1.2	Teicoplanin	Trimethoprim + Teicoplanin	1	0.0295966	S. aureus DSM 20231
0.4	Trimethoprim	1.2	Teicoplanin	Trimethoprim + Teicoplanin	1	0.0259298	S. aureus DSM 20231
0.3	Trimethoprim	1.2	Teicoplanin	Trimethoprim + Teicoplanin	1	0.0413829	S. aureus DSM 20231
0.2	Trimethoprim	1.2	Teicoplanin	Trimethoprim + Teicoplanin	1	0.0340492	S. aureus DSM 20231
0	Trimethoprim	1.2	Teicoplanin	Trimethoprim + Teicoplanin	1	0.961759	S. aureus DSM 20231
1	Trimethoprim	1.8	Teicoplanin	Trimethoprim + Teicoplanin	1	0.0246202	S. aureus DSM 20231
0.9	Trimethoprim	1.8	Teicoplanin	Trimethoprim + Teicoplanin	1	0.0141435	S. aureus DSM 20231
0.7	Trimethoprim	1.8	Teicoplanin	Trimethoprim + Teicoplanin	1	0.0138816	S. aureus DSM 20231
0.6	Trimethoprim	1.8	Teicoplanin	Trimethoprim + Teicoplanin	1	0.00759559	S. aureus DSM 20231
0.4	Trimethoprim	1.8	Teicoplanin	Trimethoprim + Teicoplanin	1	0.00261917	S. aureus DSM 20231
0.3	Trimethoprim	1.8	Teicoplanin	Trimethoprim + Teicoplanin	1	0.025144	S. aureus DSM 20231
0.2	Trimethoprim	1.8	Teicoplanin	Trimethoprim + Teicoplanin	1	0.0178104	S. aureus DSM 20231
0	Trimethoprim	1.8	Teicoplanin	Trimethoprim + Teicoplanin	1	0.877422	S. aureus DSM 20231
1	Trimethoprim	2.3	Teicoplanin	Trimethoprim + Teicoplanin	1	0.0141435	S. aureus DSM 20231
0.9	Trimethoprim	2.3	Teicoplanin	Trimethoprim + Teicoplanin	1	0.0230487	S. aureus DSM 20231
0.7	Trimethoprim	2.3	Teicoplanin	Trimethoprim + Teicoplanin	1	0.00995285	S. aureus DSM 20231
0.6	Trimethoprim	2.3	Teicoplanin	Trimethoprim + Teicoplanin	1	0.0162389	S. aureus DSM 20231
0.4	Trimethoprim	2.3	Teicoplanin	Trimethoprim + Teicoplanin	1	0	S. aureus DSM 20231
0.3	Trimethoprim	2.3	Teicoplanin	Trimethoprim + Teicoplanin	1	0.0128339	S. aureus DSM 20231
0.2	Trimethoprim	2.3	Teicoplanin	Trimethoprim + Teicoplanin	1	0.00995285	S. aureus DSM 20231
0	Trimethoprim	2.3	Teicoplanin	Trimethoprim + Teicoplanin	1	0.140911	S. aureus DSM 20231
1	Trimethoprim	2.9	Teicoplanin	Trimethoprim + Teicoplanin	1	0.0120482	S. aureus DSM 20231
0.9	Trimethoprim	2.9	Teicoplanin	Trimethoprim + Teicoplanin	1	0.0117863	S. aureus DSM 20231
0.7	Trimethoprim	2.9	Teicoplanin	Trimethoprim + Teicoplanin	1	0.00811943	S. aureus DSM 20231
0.6	Trimethoprim	2.9	Teicoplanin	Trimethoprim + Teicoplanin	1	0.0102148	S. aureus DSM 20231
0.4	Trimethoprim	2.9	Teicoplanin	Trimethoprim + Teicoplanin	1	0.0149293	S. aureus DSM 20231
0.3	Trimethoprim	2.9	Teicoplanin	Trimethoprim + Teicoplanin	1	0.0107386	S. aureus DSM 20231
0.2	Trimethoprim	2.9	Teicoplanin	Trimethoprim + Teicoplanin	1	0.00890518	S. aureus DSM 20231
0	Trimethoprim	2.9	Teicoplanin	Trimethoprim + Teicoplanin	1	0.0102148	S. aureus DSM 20231
1	Trimethoprim	3.4	Teicoplanin	Trimethoprim + Teicoplanin	1	0.0154531	S. aureus DSM 20231
0.9	Trimethoprim	3.4	Teicoplanin	Trimethoprim + Teicoplanin	1	0.0149293	S. aureus DSM 20231
0.7	Trimethoprim	3.4	Teicoplanin	Trimethoprim + Teicoplanin	1	0.0191199	S. aureus DSM 20231
0.6	Trimethoprim	3.4	Teicoplanin	Trimethoprim + Teicoplanin	1	0.00759559	S. aureus DSM 20231
0.4	Trimethoprim	3.4	Teicoplanin	Trimethoprim + Teicoplanin	1	0.0138816	S. aureus DSM 20231
0.3	Trimethoprim	3.4	Teicoplanin	Trimethoprim + Teicoplanin	1	0.00707176	S. aureus DSM 20231
0.2	Trimethoprim	3.4	Teicoplanin	Trimethoprim + Teicoplanin	1	0.0120482	S. aureus DSM 20231
0	Trimethoprim	3.4	Teicoplanin	Trimethoprim + Teicoplanin	1	0.000523834	S. aureus DSM 20231
1	Trimethoprim	4	Teicoplanin	Trimethoprim + Teicoplanin	1	0.0149293	S. aureus DSM 20231
0.9	Trimethoprim	4	Teicoplanin	Trimethoprim + Teicoplanin	1	0.0102148	S. aureus DSM 20231
0.7	Trimethoprim	4	Teicoplanin	Trimethoprim + Teicoplanin	1	0.0104767	S. aureus DSM 20231
0.6	Trimethoprim	4	Teicoplanin	Trimethoprim + Teicoplanin	1	0.00864326	S. aureus DSM 20231
0.4	Trimethoprim	4	Teicoplanin	Trimethoprim + Teicoplanin	1	0.00785751	S. aureus DSM 20231
0.3	Trimethoprim	4	Teicoplanin	Trimethoprim + Teicoplanin	1	0.00104767	S. aureus DSM 20231
0.2	Trimethoprim	4	Teicoplanin	Trimethoprim + Teicoplanin	1	0.0123101	S. aureus DSM 20231
0	Trimethoprim	4	Teicoplanin	Trimethoprim + Teicoplanin	1	0.00576218	S. aureus DSM 20231
1	Trimethoprim	0	Teicoplanin	Trimethoprim + Teicoplanin	2	0.046581	S. aureus DSM 20231
0.9	Trimethoprim	0	Teicoplanin	Trimethoprim + Teicoplanin	2	0.0350015	S. aureus DSM 20231
0.7	Trimethoprim	0	Teicoplanin	Trimethoprim + Teicoplanin	2	0.0323698	S. aureus DSM 20231
0.6	Trimethoprim	0	Teicoplanin	Trimethoprim + Teicoplanin	2	0.0347384	S. aureus DSM 20231
0.4	Trimethoprim	0	Teicoplanin	Trimethoprim + Teicoplanin	2	0.0231589	S. aureus DSM 20231
0.3	Trimethoprim	0	Teicoplanin	Trimethoprim + Teicoplanin	2	0.620554	S. aureus DSM 20231
0.2	Trimethoprim	0	Teicoplanin	Trimethoprim + Teicoplanin	2	0.871617	S. aureus DSM 20231
0	Trimethoprim	0	Teicoplanin	Trimethoprim + Teicoplanin	2	0.979253	S. aureus DSM 20231
1	Trimethoprim	0.6	Teicoplanin	Trimethoprim + Teicoplanin	2	0.0355279	S. aureus DSM 20231
0.9	Trimethoprim	0.6	Teicoplanin	Trimethoprim + Teicoplanin	2	0.0292118	S. aureus DSM 20231
0.7	Trimethoprim	0.6	Teicoplanin	Trimethoprim + Teicoplanin	2	0.0218431	S. aureus DSM 20231
0.6	Trimethoprim	0.6	Teicoplanin	Trimethoprim + Teicoplanin	2	0.0228957	S. aureus DSM 20231
0.4	Trimethoprim	0.6	Teicoplanin	Trimethoprim + Teicoplanin	2	0.0218431	S. aureus DSM 20231
0.3	Trimethoprim	0.6	Teicoplanin	Trimethoprim + Teicoplanin	2	0.551866	S. aureus DSM 20231
0.2	Trimethoprim	0.6	Teicoplanin	Trimethoprim + Teicoplanin	2	0.924251	S. aureus DSM 20231
0	Trimethoprim	0.6	Teicoplanin	Trimethoprim + Teicoplanin	2	1	S. aureus DSM 20231
1	Trimethoprim	1.2	Teicoplanin	Trimethoprim + Teicoplanin	2	0.0128953	S. aureus DSM 20231
0.9	Trimethoprim	1.2	Teicoplanin	Trimethoprim + Teicoplanin	2	0.0176324	S. aureus DSM 20231
0.7	Trimethoprim	1.2	Teicoplanin	Trimethoprim + Teicoplanin	2	0.0192114	S. aureus DSM 20231
0.6	Trimethoprim	1.2	Teicoplanin	Trimethoprim + Teicoplanin	2	0.0221062	S. aureus DSM 20231
0.4	Trimethoprim	1.2	Teicoplanin	Trimethoprim + Teicoplanin	2	0.0134216	S. aureus DSM 20231
0.3	Trimethoprim	1.2	Teicoplanin	Trimethoprim + Teicoplanin	2	0.00789508	S. aureus DSM 20231
0.2	Trimethoprim	1.2	Teicoplanin	Trimethoprim + Teicoplanin	2	0.017106	S. aureus DSM 20231
0	Trimethoprim	1.2	Teicoplanin	Trimethoprim + Teicoplanin	2	1	S. aureus DSM 20231
1	Trimethoprim	1.8	Teicoplanin	Trimethoprim + Teicoplanin	2	0.0102636	S. aureus DSM 20231
0.9	Trimethoprim	1.8	Teicoplanin	Trimethoprim + Teicoplanin	2	0.00500022	S. aureus DSM 20231
0.7	Trimethoprim	1.8	Teicoplanin	Trimethoprim + Teicoplanin	2	0.0115795	S. aureus DSM 20231
0.6	Trimethoprim	1.8	Teicoplanin	Trimethoprim + Teicoplanin	2	0.00500022	S. aureus DSM 20231
0.4	Trimethoprim	1.8	Teicoplanin	Trimethoprim + Teicoplanin	2	0.00526339	S. aureus DSM 20231
0.3	Trimethoprim	1.8	Teicoplanin	Trimethoprim + Teicoplanin	2	0.00763191	S. aureus DSM 20231
0.2	Trimethoprim	1.8	Teicoplanin	Trimethoprim + Teicoplanin	2	0.0113163	S. aureus DSM 20231
0	Trimethoprim	1.8	Teicoplanin	Trimethoprim + Teicoplanin	2	0.831615	S. aureus DSM 20231
1	Trimethoprim	2.3	Teicoplanin	Trimethoprim + Teicoplanin	2	0.00421071	S. aureus DSM 20231
0.9	Trimethoprim	2.3	Teicoplanin	Trimethoprim + Teicoplanin	2	0.0173692	S. aureus DSM 20231
0.7	Trimethoprim	2.3	Teicoplanin	Trimethoprim + Teicoplanin	2	0.00894776	S. aureus DSM 20231
0.6	Trimethoprim	2.3	Teicoplanin	Trimethoprim + Teicoplanin	2	0.0107899	S. aureus DSM 20231
0.4	Trimethoprim	2.3	Teicoplanin	Trimethoprim + Teicoplanin	2	0.00315803	S. aureus DSM 20231
0.3	Trimethoprim	2.3	Teicoplanin	Trimethoprim + Teicoplanin	2	0.0100004	S. aureus DSM 20231
0.2	Trimethoprim	2.3	Teicoplanin	Trimethoprim + Teicoplanin	2	0.00921093	S. aureus DSM 20231
0	Trimethoprim	2.3	Teicoplanin	Trimethoprim + Teicoplanin	2	0.123953	S. aureus DSM 20231
1	Trimethoprim	2.9	Teicoplanin	Trimethoprim + Teicoplanin	2	0.00500022	S. aureus DSM 20231
0.9	Trimethoprim	2.9	Teicoplanin	Trimethoprim + Teicoplanin	2	0.00131585	S. aureus DSM 20231
0.7	Trimethoprim	2.9	Teicoplanin	Trimethoprim + Teicoplanin	2	0.00789508	S. aureus DSM 20231
0.6	Trimethoprim	2.9	Teicoplanin	Trimethoprim + Teicoplanin	2	0	S. aureus DSM 20231
0.4	Trimethoprim	2.9	Teicoplanin	Trimethoprim + Teicoplanin	2	0.0100004	S. aureus DSM 20231
0.3	Trimethoprim	2.9	Teicoplanin	Trimethoprim + Teicoplanin	2	0.0034212	S. aureus DSM 20231
0.2	Trimethoprim	2.9	Teicoplanin	Trimethoprim + Teicoplanin	2	0	S. aureus DSM 20231
0	Trimethoprim	2.9	Teicoplanin	Trimethoprim + Teicoplanin	2	0.0176324	S. aureus DSM 20231
1	Trimethoprim	3.4	Teicoplanin	Trimethoprim + Teicoplanin	2	0.00526339	S. aureus DSM 20231
0.9	Trimethoprim	3.4	Teicoplanin	Trimethoprim + Teicoplanin	2	0.00763191	S. aureus DSM 20231
0.7	Trimethoprim	3.4	Teicoplanin	Trimethoprim + Teicoplanin	2	0	S. aureus DSM 20231
0.6	Trimethoprim	3.4	Teicoplanin	Trimethoprim + Teicoplanin	2	0.00763191	S. aureus DSM 20231
0.4	Trimethoprim	3.4	Teicoplanin	Trimethoprim + Teicoplanin	2	0	S. aureus DSM 20231
0.3	Trimethoprim	3.4	Teicoplanin	Trimethoprim + Teicoplanin	2	0.00789508	S. aureus DSM 20231
0.2	Trimethoprim	3.4	Teicoplanin	Trimethoprim + Teicoplanin	2	0.00631607	S. aureus DSM 20231
0	Trimethoprim	3.4	Teicoplanin	Trimethoprim + Teicoplanin	2	0.0113163	S. aureus DSM 20231
1	Trimethoprim	4	Teicoplanin	Trimethoprim + Teicoplanin	2	0.00210536	S. aureus DSM 20231
0.9	Trimethoprim	4	Teicoplanin	Trimethoprim + Teicoplanin	2	0.00473705	S. aureus DSM 20231
0.7	Trimethoprim	4	Teicoplanin	Trimethoprim + Teicoplanin	2	0.00210536	S. aureus DSM 20231
0.6	Trimethoprim	4	Teicoplanin	Trimethoprim + Teicoplanin	2	0.00684241	S. aureus DSM 20231
0.4	Trimethoprim	4	Teicoplanin	Trimethoprim + Teicoplanin	2	0.0136848	S. aureus DSM 20231
0.3	Trimethoprim	4	Teicoplanin	Trimethoprim + Teicoplanin	2	0.00578973	S. aureus DSM 20231
0.2	Trimethoprim	4	Teicoplanin	Trimethoprim + Teicoplanin	2	0.00210536	S. aureus DSM 20231
0	Trimethoprim	4	Teicoplanin	Trimethoprim + Teicoplanin	2	0.00526339	S. aureus DSM 20231
1	Trimethoprim	0	Teicoplanin	Trimethoprim + Teicoplanin	1	0.027341	S. aureus Newman
0.9	Trimethoprim	0	Teicoplanin	Trimethoprim + Teicoplanin	1	0.0894797	S. aureus Newman
0.7	Trimethoprim	0	Teicoplanin	Trimethoprim + Teicoplanin	1	0.0318602	S. aureus Newman
0.6	Trimethoprim	0	Teicoplanin	Trimethoprim + Teicoplanin	1	0.0266631	S. aureus Newman
0.4	Trimethoprim	0	Teicoplanin	Trimethoprim + Teicoplanin	1	0.0262112	S. aureus Newman
0.3	Trimethoprim	0	Teicoplanin	Trimethoprim + Teicoplanin	1	0.662737	S. aureus Newman
0.2	Trimethoprim	0	Teicoplanin	Trimethoprim + Teicoplanin	1	0.674261	S. aureus Newman
0	Trimethoprim	0	Teicoplanin	Trimethoprim + Teicoplanin	1	1	S. aureus Newman
1	Trimethoprim	0.6	Teicoplanin	Trimethoprim + Teicoplanin	1	0.0393168	S. aureus Newman
0.9	Trimethoprim	0.6	Teicoplanin	Trimethoprim + Teicoplanin	1	0.0293747	S. aureus Newman
0.7	Trimethoprim	0.6	Teicoplanin	Trimethoprim + Teicoplanin	1	0.0144614	S. aureus Newman
0.6	Trimethoprim	0.6	Teicoplanin	Trimethoprim + Teicoplanin	1	0.0207882	S. aureus Newman
0.4	Trimethoprim	0.6	Teicoplanin	Trimethoprim + Teicoplanin	1	0.0429322	S. aureus Newman
0.3	Trimethoprim	0.6	Teicoplanin	Trimethoprim + Teicoplanin	1	0.70567	S. aureus Newman
0.2	Trimethoprim	0.6	Teicoplanin	Trimethoprim + Teicoplanin	1	0.846894	S. aureus Newman
0	Trimethoprim	0.6	Teicoplanin	Trimethoprim + Teicoplanin	1	0.991282	S. aureus Newman
1	Trimethoprim	1.2	Teicoplanin	Trimethoprim + Teicoplanin	1	0.0187546	S. aureus Newman
0.9	Trimethoprim	1.2	Teicoplanin	Trimethoprim + Teicoplanin	1	0.0153652	S. aureus Newman
0.7	Trimethoprim	1.2	Teicoplanin	Trimethoprim + Teicoplanin	1	0.000225959	S. aureus Newman
0.6	Trimethoprim	1.2	Teicoplanin	Trimethoprim + Teicoplanin	1	0.0133316	S. aureus Newman
0.4	Trimethoprim	1.2	Teicoplanin	Trimethoprim + Teicoplanin	1	0.00610089	S. aureus Newman
0.3	Trimethoprim	1.2	Teicoplanin	Trimethoprim + Teicoplanin	1	0.00836048	S. aureus Newman
0.2	Trimethoprim	1.2	Teicoplanin	Trimethoprim + Teicoplanin	1	0.308208	S. aureus Newman
0	Trimethoprim	1.2	Teicoplanin	Trimethoprim + Teicoplanin	1	0.701376	S. aureus Newman
1	Trimethoprim	1.8	Teicoplanin	Trimethoprim + Teicoplanin	1	0.0158171	S. aureus Newman
0.9	Trimethoprim	1.8	Teicoplanin	Trimethoprim + Teicoplanin	1	0.0112979	S. aureus Newman
0.7	Trimethoprim	1.8	Teicoplanin	Trimethoprim + Teicoplanin	1	0.0122018	S. aureus Newman
0.6	Trimethoprim	1.8	Teicoplanin	Trimethoprim + Teicoplanin	1	0.00813452	S. aureus Newman
0.4	Trimethoprim	1.8	Teicoplanin	Trimethoprim + Teicoplanin	1	0.0103941	S. aureus Newman
0.3	Trimethoprim	1.8	Teicoplanin	Trimethoprim + Teicoplanin	1	0.0103941	S. aureus Newman
0.2	Trimethoprim	1.8	Teicoplanin	Trimethoprim + Teicoplanin	1	0.0160431	S. aureus Newman
0	Trimethoprim	1.8	Teicoplanin	Trimethoprim + Teicoplanin	1	0.654603	S. aureus Newman
1	Trimethoprim	2.3	Teicoplanin	Trimethoprim + Teicoplanin	1	0.0126537	S. aureus Newman
0.9	Trimethoprim	2.3	Teicoplanin	Trimethoprim + Teicoplanin	1	0.0135575	S. aureus Newman
0.7	Trimethoprim	2.3	Teicoplanin	Trimethoprim + Teicoplanin	1	0.011072	S. aureus Newman
0.6	Trimethoprim	2.3	Teicoplanin	Trimethoprim + Teicoplanin	1	0.00451918	S. aureus Newman
0.4	Trimethoprim	2.3	Teicoplanin	Trimethoprim + Teicoplanin	1	0.00271151	S. aureus Newman
0.3	Trimethoprim	2.3	Teicoplanin	Trimethoprim + Teicoplanin	1	0.0088124	S. aureus Newman
0.2	Trimethoprim	2.3	Teicoplanin	Trimethoprim + Teicoplanin	1	0.00655281	S. aureus Newman
0	Trimethoprim	2.3	Teicoplanin	Trimethoprim + Teicoplanin	1	0.312727	S. aureus Newman
1	Trimethoprim	2.9	Teicoplanin	Trimethoprim + Teicoplanin	1	0.0128797	S. aureus Newman
0.9	Trimethoprim	2.9	Teicoplanin	Trimethoprim + Teicoplanin	1	0.00180767	S. aureus Newman
0.7	Trimethoprim	2.9	Teicoplanin	Trimethoprim + Teicoplanin	1	0.00632685	S. aureus Newman
0.6	Trimethoprim	2.9	Teicoplanin	Trimethoprim + Teicoplanin	1	0.00451918	S. aureus Newman
0.4	Trimethoprim	2.9	Teicoplanin	Trimethoprim + Teicoplanin	1	0.0115239	S. aureus Newman
0.3	Trimethoprim	2.9	Teicoplanin	Trimethoprim + Teicoplanin	1	0.011072	S. aureus Newman
0.2	Trimethoprim	2.9	Teicoplanin	Trimethoprim + Teicoplanin	1	0	S. aureus Newman
0	Trimethoprim	2.9	Teicoplanin	Trimethoprim + Teicoplanin	1	0.0860903	S. aureus Newman
1	Trimethoprim	3.4	Teicoplanin	Trimethoprim + Teicoplanin	1	0.00180767	S. aureus Newman
0.9	Trimethoprim	3.4	Teicoplanin	Trimethoprim + Teicoplanin	1	0.00949027	S. aureus Newman
0.7	Trimethoprim	3.4	Teicoplanin	Trimethoprim + Teicoplanin	1	0.00949027	S. aureus Newman
0.6	Trimethoprim	3.4	Teicoplanin	Trimethoprim + Teicoplanin	1	0.000451918	S. aureus Newman
0.4	Trimethoprim	3.4	Teicoplanin	Trimethoprim + Teicoplanin	1	0.00994219	S. aureus Newman
0.3	Trimethoprim	3.4	Teicoplanin	Trimethoprim + Teicoplanin	1	0	S. aureus Newman
0.2	Trimethoprim	3.4	Teicoplanin	Trimethoprim + Teicoplanin	1	0.00180767	S. aureus Newman
0	Trimethoprim	3.4	Teicoplanin	Trimethoprim + Teicoplanin	1	0.00813452	S. aureus Newman
1	Trimethoprim	4	Teicoplanin	Trimethoprim + Teicoplanin	1	0.0117499	S. aureus Newman
0.9	Trimethoprim	4	Teicoplanin	Trimethoprim + Teicoplanin	1	0.00971623	S. aureus Newman
0.7	Trimethoprim	4	Teicoplanin	Trimethoprim + Teicoplanin	1	0.00700473	S. aureus Newman
0.6	Trimethoprim	4	Teicoplanin	Trimethoprim + Teicoplanin	1	0.0126537	S. aureus Newman
0.4	Trimethoprim	4	Teicoplanin	Trimethoprim + Teicoplanin	1	0.00632685	S. aureus Newman
0.3	Trimethoprim	4	Teicoplanin	Trimethoprim + Teicoplanin	1	0.00700473	S. aureus Newman
0.2	Trimethoprim	4	Teicoplanin	Trimethoprim + Teicoplanin	1	0.00564897	S. aureus Newman
0	Trimethoprim	4	Teicoplanin	Trimethoprim + Teicoplanin	1	0.00564897	S. aureus Newman
1	Trimethoprim	0	Teicoplanin	Trimethoprim + Teicoplanin	2	0.0327718	S. aureus Newman
0.9	Trimethoprim	0	Teicoplanin	Trimethoprim + Teicoplanin	2	0.0297131	S. aureus Newman
0.7	Trimethoprim	0	Teicoplanin	Trimethoprim + Teicoplanin	2	0.0231587	S. aureus Newman
0.6	Trimethoprim	0	Teicoplanin	Trimethoprim + Teicoplanin	2	0.0482837	S. aureus Newman
0.4	Trimethoprim	0	Teicoplanin	Trimethoprim + Teicoplanin	2	0.0214109	S. aureus Newman
0.3	Trimethoprim	0	Teicoplanin	Trimethoprim + Teicoplanin	2	0.645604	S. aureus Newman
0.2	Trimethoprim	0	Teicoplanin	Trimethoprim + Teicoplanin	2	0.671821	S. aureus Newman
0	Trimethoprim	0	Teicoplanin	Trimethoprim + Teicoplanin	2	0.999321	S. aureus Newman
1	Trimethoprim	0.6	Teicoplanin	Trimethoprim + Teicoplanin	2	0.0209739	S. aureus Newman
0.9	Trimethoprim	0.6	Teicoplanin	Trimethoprim + Teicoplanin	2	0.0209739	S. aureus Newman
0.7	Trimethoprim	0.6	Teicoplanin	Trimethoprim + Teicoplanin	2	0.0192261	S. aureus Newman
0.6	Trimethoprim	0.6	Teicoplanin	Trimethoprim + Teicoplanin	2	0.0362674	S. aureus Newman
0.4	Trimethoprim	0.6	Teicoplanin	Trimethoprim + Teicoplanin	2	0.0115794	S. aureus Newman
0.3	Trimethoprim	0.6	Teicoplanin	Trimethoprim + Teicoplanin	2	0.654343	S. aureus Newman
0.2	Trimethoprim	0.6	Teicoplanin	Trimethoprim + Teicoplanin	2	0.812958	S. aureus Newman
0	Trimethoprim	0.6	Teicoplanin	Trimethoprim + Teicoplanin	2	0.896417	S. aureus Newman
1	Trimethoprim	1.2	Teicoplanin	Trimethoprim + Teicoplanin	2	0.010487	S. aureus Newman
0.9	Trimethoprim	1.2	Teicoplanin	Trimethoprim + Teicoplanin	2	0.0126718	S. aureus Newman
0.7	Trimethoprim	1.2	Teicoplanin	Trimethoprim + Teicoplanin	2	0.00961305	S. aureus Newman
0.6	Trimethoprim	1.2	Teicoplanin	Trimethoprim + Teicoplanin	2	0.00742827	S. aureus Newman
0.4	Trimethoprim	1.2	Teicoplanin	Trimethoprim + Teicoplanin	2	0.0201	S. aureus Newman
0.3	Trimethoprim	1.2	Teicoplanin	Trimethoprim + Teicoplanin	2	0.00677283	S. aureus Newman
0.2	Trimethoprim	1.2	Teicoplanin	Trimethoprim + Teicoplanin	2	0.148565	S. aureus Newman
0	Trimethoprim	1.2	Teicoplanin	Trimethoprim + Teicoplanin	2	0.666359	S. aureus Newman
1	Trimethoprim	1.8	Teicoplanin	Trimethoprim + Teicoplanin	2	0.00458805	S. aureus Newman
0.9	Trimethoprim	1.8	Teicoplanin	Trimethoprim + Teicoplanin	2	0.00699131	S. aureus Newman
0.7	Trimethoprim	1.8	Teicoplanin	Trimethoprim + Teicoplanin	2	0.00939457	S. aureus Newman
0.6	Trimethoprim	1.8	Teicoplanin	Trimethoprim + Teicoplanin	2	0.00480653	S. aureus Newman
0.4	Trimethoprim	1.8	Teicoplanin	Trimethoprim + Teicoplanin	2	0	S. aureus Newman
0.3	Trimethoprim	1.8	Teicoplanin	Trimethoprim + Teicoplanin	2	0.0146381	S. aureus Newman
0.2	Trimethoprim	1.8	Teicoplanin	Trimethoprim + Teicoplanin	2	0.0207555	S. aureus Newman
0	Trimethoprim	1.8	Teicoplanin	Trimethoprim + Teicoplanin	2	0.54707	S. aureus Newman
1	Trimethoprim	2.3	Teicoplanin	Trimethoprim + Teicoplanin	2	0.00852066	S. aureus Newman
0.9	Trimethoprim	2.3	Teicoplanin	Trimethoprim + Teicoplanin	2	0.0102685	S. aureus Newman
0.7	Trimethoprim	2.3	Teicoplanin	Trimethoprim + Teicoplanin	2	0.00436957	S. aureus Newman
0.6	Trimethoprim	2.3	Teicoplanin	Trimethoprim + Teicoplanin	2	0.00480653	S. aureus Newman
0.4	Trimethoprim	2.3	Teicoplanin	Trimethoprim + Teicoplanin	2	0.00415109	S. aureus Newman
0.3	Trimethoprim	2.3	Teicoplanin	Trimethoprim + Teicoplanin	2	0.0124533	S. aureus Newman
0.2	Trimethoprim	2.3	Teicoplanin	Trimethoprim + Teicoplanin	2	0.00830218	S. aureus Newman
0	Trimethoprim	2.3	Teicoplanin	Trimethoprim + Teicoplanin	2	0.115575	S. aureus Newman
1	Trimethoprim	2.9	Teicoplanin	Trimethoprim + Teicoplanin	2	0.00284022	S. aureus Newman
0.9	Trimethoprim	2.9	Teicoplanin	Trimethoprim + Teicoplanin	2	0.00196631	S. aureus Newman
0.7	Trimethoprim	2.9	Teicoplanin	Trimethoprim + Teicoplanin	2	0.00262174	S. aureus Newman
0.6	Trimethoprim	2.9	Teicoplanin	Trimethoprim + Teicoplanin	2	0	S. aureus Newman
0.4	Trimethoprim	2.9	Teicoplanin	Trimethoprim + Teicoplanin	2	0.00830218	S. aureus Newman
0.3	Trimethoprim	2.9	Teicoplanin	Trimethoprim + Teicoplanin	2	0.00895762	S. aureus Newman
0.2	Trimethoprim	2.9	Teicoplanin	Trimethoprim + Teicoplanin	2	0.0080837	S. aureus Newman
0	Trimethoprim	2.9	Teicoplanin	Trimethoprim + Teicoplanin	2	0.0133272	S. aureus Newman
1	Trimethoprim	3.4	Teicoplanin	Trimethoprim + Teicoplanin	2	0.00546196	S. aureus Newman
0.9	Trimethoprim	3.4	Teicoplanin	Trimethoprim + Teicoplanin	2	0.000436957	S. aureus Newman
0.7	Trimethoprim	3.4	Teicoplanin	Trimethoprim + Teicoplanin	2	0.0124533	S. aureus Newman
0.6	Trimethoprim	3.4	Teicoplanin	Trimethoprim + Teicoplanin	2	0.00633588	S. aureus Newman
0.4	Trimethoprim	3.4	Teicoplanin	Trimethoprim + Teicoplanin	2	0.0061174	S. aureus Newman
0.3	Trimethoprim	3.4	Teicoplanin	Trimethoprim + Teicoplanin	2	0.00524348	S. aureus Newman
0.2	Trimethoprim	3.4	Teicoplanin	Trimethoprim + Teicoplanin	2	0.00895762	S. aureus Newman
0	Trimethoprim	3.4	Teicoplanin	Trimethoprim + Teicoplanin	2	0.00524348	S. aureus Newman
1	Trimethoprim	4	Teicoplanin	Trimethoprim + Teicoplanin	2	0.00983153	S. aureus Newman
0.9	Trimethoprim	4	Teicoplanin	Trimethoprim + Teicoplanin	2	0.00677283	S. aureus Newman
0.7	Trimethoprim	4	Teicoplanin	Trimethoprim + Teicoplanin	2	0.00568044	S. aureus Newman
0.6	Trimethoprim	4	Teicoplanin	Trimethoprim + Teicoplanin	2	0.00393261	S. aureus Newman
0.4	Trimethoprim	4	Teicoplanin	Trimethoprim + Teicoplanin	2	0.00152935	S. aureus Newman
0.3	Trimethoprim	4	Teicoplanin	Trimethoprim + Teicoplanin	2	0.000873914	S. aureus Newman
0.2	Trimethoprim	4	Teicoplanin	Trimethoprim + Teicoplanin	2	0.00830218	S. aureus Newman
0	Trimethoprim	4	Teicoplanin	Trimethoprim + Teicoplanin	2	0.0061174	S. aureus Newman
1	Trimethoprim	0	Teicoplanin	Trimethoprim + Teicoplanin	1	0.118137	MRSA-USA300
0.9	Trimethoprim	0	Teicoplanin	Trimethoprim + Teicoplanin	1	0.0688496	MRSA-USA300
0.7	Trimethoprim	0	Teicoplanin	Trimethoprim + Teicoplanin	1	0.0703739	MRSA-USA300
0.6	Trimethoprim	0	Teicoplanin	Trimethoprim + Teicoplanin	1	0.125504	MRSA-USA300
0.4	Trimethoprim	0	Teicoplanin	Trimethoprim + Teicoplanin	1	0.446379	MRSA-USA300
0.3	Trimethoprim	0	Teicoplanin	Trimethoprim + Teicoplanin	1	0.880055	MRSA-USA300
0.2	Trimethoprim	0	Teicoplanin	Trimethoprim + Teicoplanin	1	0.908001	MRSA-USA300
0	Trimethoprim	0	Teicoplanin	Trimethoprim + Teicoplanin	1	1	MRSA-USA300
1	Trimethoprim	0.6	Teicoplanin	Trimethoprim + Teicoplanin	1	0.0830768	MRSA-USA300
0.9	Trimethoprim	0.6	Teicoplanin	Trimethoprim + Teicoplanin	1	0.0345518	MRSA-USA300
0.7	Trimethoprim	0.6	Teicoplanin	Trimethoprim + Teicoplanin	1	0.035314	MRSA-USA300
0.6	Trimethoprim	0.6	Teicoplanin	Trimethoprim + Teicoplanin	1	0.0444601	MRSA-USA300
0.4	Trimethoprim	0.6	Teicoplanin	Trimethoprim + Teicoplanin	1	0.0360762	MRSA-USA300
0.3	Trimethoprim	0.6	Teicoplanin	Trimethoprim + Teicoplanin	1	0.258376	MRSA-USA300
0.2	Trimethoprim	0.6	Teicoplanin	Trimethoprim + Teicoplanin	1	0.960845	MRSA-USA300
0	Trimethoprim	0.6	Teicoplanin	Trimethoprim + Teicoplanin	1	1	MRSA-USA300
1	Trimethoprim	1.2	Teicoplanin	Trimethoprim + Teicoplanin	1	0.022103	MRSA-USA300
0.9	Trimethoprim	1.2	Teicoplanin	Trimethoprim + Teicoplanin	1	0.0172759	MRSA-USA300
0.7	Trimethoprim	1.2	Teicoplanin	Trimethoprim + Teicoplanin	1	0.0188003	MRSA-USA300
0.6	Trimethoprim	1.2	Teicoplanin	Trimethoprim + Teicoplanin	1	0.0157516	MRSA-USA300
0.4	Trimethoprim	1.2	Teicoplanin	Trimethoprim + Teicoplanin	1	0.0271841	MRSA-USA300
0.3	Trimethoprim	1.2	Teicoplanin	Trimethoprim + Teicoplanin	1	0.0231192	MRSA-USA300
0.2	Trimethoprim	1.2	Teicoplanin	Trimethoprim + Teicoplanin	1	0.0147353	MRSA-USA300
0	Trimethoprim	1.2	Teicoplanin	Trimethoprim + Teicoplanin	1	1	MRSA-USA300
1	Trimethoprim	1.8	Teicoplanin	Trimethoprim + Teicoplanin	1	0.0172759	MRSA-USA300
0.9	Trimethoprim	1.8	Teicoplanin	Trimethoprim + Teicoplanin	1	0.0109245	MRSA-USA300
0.7	Trimethoprim	1.8	Teicoplanin	Trimethoprim + Teicoplanin	1	0.0154975	MRSA-USA300
0.6	Trimethoprim	1.8	Teicoplanin	Trimethoprim + Teicoplanin	1	0.00940013	MRSA-USA300
0.4	Trimethoprim	1.8	Teicoplanin	Trimethoprim + Teicoplanin	1	0.013211	MRSA-USA300
0.3	Trimethoprim	1.8	Teicoplanin	Trimethoprim + Teicoplanin	1	0.0188003	MRSA-USA300
0.2	Trimethoprim	1.8	Teicoplanin	Trimethoprim + Teicoplanin	1	0.0119407	MRSA-USA300
0	Trimethoprim	1.8	Teicoplanin	Trimethoprim + Teicoplanin	1	0.217727	MRSA-USA300
1	Trimethoprim	2.3	Teicoplanin	Trimethoprim + Teicoplanin	1	0.00635144	MRSA-USA300
0.9	Trimethoprim	2.3	Teicoplanin	Trimethoprim + Teicoplanin	1	0.0223571	MRSA-USA300
0.7	Trimethoprim	2.3	Teicoplanin	Trimethoprim + Teicoplanin	1	0.00711361	MRSA-USA300
0.6	Trimethoprim	2.3	Teicoplanin	Trimethoprim + Teicoplanin	1	0.00279463	MRSA-USA300
0.4	Trimethoprim	2.3	Teicoplanin	Trimethoprim + Teicoplanin	1	0.00635144	MRSA-USA300
0.3	Trimethoprim	2.3	Teicoplanin	Trimethoprim + Teicoplanin	1	0.0106704	MRSA-USA300
0.2	Trimethoprim	2.3	Teicoplanin	Trimethoprim + Teicoplanin	1	0.0109245	MRSA-USA300
0	Trimethoprim	2.3	Teicoplanin	Trimethoprim + Teicoplanin	1	0.0274382	MRSA-USA300
1	Trimethoprim	2.9	Teicoplanin	Trimethoprim + Teicoplanin	1	0	MRSA-USA300
0.9	Trimethoprim	2.9	Teicoplanin	Trimethoprim + Teicoplanin	1	0.00940013	MRSA-USA300
0.7	Trimethoprim	2.9	Teicoplanin	Trimethoprim + Teicoplanin	1	0.013211	MRSA-USA300
0.6	Trimethoprim	2.9	Teicoplanin	Trimethoprim + Teicoplanin	1	0.00381086	MRSA-USA300
0.4	Trimethoprim	2.9	Teicoplanin	Trimethoprim + Teicoplanin	1	0.0165137	MRSA-USA300
0.3	Trimethoprim	2.9	Teicoplanin	Trimethoprim + Teicoplanin	1	0.013211	MRSA-USA300
0.2	Trimethoprim	2.9	Teicoplanin	Trimethoprim + Teicoplanin	1	0.0116866	MRSA-USA300
0	Trimethoprim	2.9	Teicoplanin	Trimethoprim + Teicoplanin	1	0.0139732	MRSA-USA300
1	Trimethoprim	3.4	Teicoplanin	Trimethoprim + Teicoplanin	1	0.00736767	MRSA-USA300
0.9	Trimethoprim	3.4	Teicoplanin	Trimethoprim + Teicoplanin	1	0.00889201	MRSA-USA300
0.7	Trimethoprim	3.4	Teicoplanin	Trimethoprim + Teicoplanin	1	0.0119407	MRSA-USA300
0.6	Trimethoprim	3.4	Teicoplanin	Trimethoprim + Teicoplanin	1	0.00990824	MRSA-USA300
0.4	Trimethoprim	3.4	Teicoplanin	Trimethoprim + Teicoplanin	1	0.0170218	MRSA-USA300
0.3	Trimethoprim	3.4	Teicoplanin	Trimethoprim + Teicoplanin	1	0.00635144	MRSA-USA300
0.2	Trimethoprim	3.4	Teicoplanin	Trimethoprim + Teicoplanin	1	0.0119407	MRSA-USA300
0	Trimethoprim	3.4	Teicoplanin	Trimethoprim + Teicoplanin	1	0.00711361	MRSA-USA300
1	Trimethoprim	4	Teicoplanin	Trimethoprim + Teicoplanin	1	0.0157516	MRSA-USA300
0.9	Trimethoprim	4	Teicoplanin	Trimethoprim + Teicoplanin	1	0.0124488	MRSA-USA300
0.7	Trimethoprim	4	Teicoplanin	Trimethoprim + Teicoplanin	1	0.0241355	MRSA-USA300
0.6	Trimethoprim	4	Teicoplanin	Trimethoprim + Teicoplanin	1	0.00914607	MRSA-USA300
0.4	Trimethoprim	4	Teicoplanin	Trimethoprim + Teicoplanin	1	0.0116866	MRSA-USA300
0.3	Trimethoprim	4	Teicoplanin	Trimethoprim + Teicoplanin	1	0.00990824	MRSA-USA300
0.2	Trimethoprim	4	Teicoplanin	Trimethoprim + Teicoplanin	1	0.0188003	MRSA-USA300
0	Trimethoprim	4	Teicoplanin	Trimethoprim + Teicoplanin	1	0.0137191	MRSA-USA300
1	Trimethoprim	0	Teicoplanin	Trimethoprim + Teicoplanin	2	0.149472	MRSA-USA300
0.9	Trimethoprim	0	Teicoplanin	Trimethoprim + Teicoplanin	2	0.044085	MRSA-USA300
0.7	Trimethoprim	0	Teicoplanin	Trimethoprim + Teicoplanin	2	0.139037	MRSA-USA300
0.6	Trimethoprim	0	Teicoplanin	Trimethoprim + Teicoplanin	2	0.0725186	MRSA-USA300
0.4	Trimethoprim	0	Teicoplanin	Trimethoprim + Teicoplanin	2	0.413721	MRSA-USA300
0.3	Trimethoprim	0	Teicoplanin	Trimethoprim + Teicoplanin	2	0.814399	MRSA-USA300
0.2	Trimethoprim	0	Teicoplanin	Trimethoprim + Teicoplanin	2	0.940655	MRSA-USA300
0	Trimethoprim	0	Teicoplanin	Trimethoprim + Teicoplanin	2	0.958915	MRSA-USA300
1	Trimethoprim	0.6	Teicoplanin	Trimethoprim + Teicoplanin	2	0.06078	MRSA-USA300
0.9	Trimethoprim	0.6	Teicoplanin	Trimethoprim + Teicoplanin	2	0.0380853	MRSA-USA300
0.7	Trimethoprim	0.6	Teicoplanin	Trimethoprim + Teicoplanin	2	0.0315638	MRSA-USA300
0.6	Trimethoprim	0.6	Teicoplanin	Trimethoprim + Teicoplanin	2	0.034955	MRSA-USA300
0.4	Trimethoprim	0.6	Teicoplanin	Trimethoprim + Teicoplanin	2	0.0344333	MRSA-USA300
0.3	Trimethoprim	0.6	Teicoplanin	Trimethoprim + Teicoplanin	2	0.0800835	MRSA-USA300
0.2	Trimethoprim	0.6	Teicoplanin	Trimethoprim + Teicoplanin	2	1	MRSA-USA300
0	Trimethoprim	0.6	Teicoplanin	Trimethoprim + Teicoplanin	2	1	MRSA-USA300
1	Trimethoprim	1.2	Teicoplanin	Trimethoprim + Teicoplanin	2	0.0253032	MRSA-USA300
0.9	Trimethoprim	1.2	Teicoplanin	Trimethoprim + Teicoplanin	2	0.0279118	MRSA-USA300
0.7	Trimethoprim	1.2	Teicoplanin	Trimethoprim + Teicoplanin	2	0.0263467	MRSA-USA300
0.6	Trimethoprim	1.2	Teicoplanin	Trimethoprim + Teicoplanin	2	0.0148689	MRSA-USA300
0.4	Trimethoprim	1.2	Teicoplanin	Trimethoprim + Teicoplanin	2	0.0250424	MRSA-USA300
0.3	Trimethoprim	1.2	Teicoplanin	Trimethoprim + Teicoplanin	2	0.0195644	MRSA-USA300
0.2	Trimethoprim	1.2	Teicoplanin	Trimethoprim + Teicoplanin	2	0.0245207	MRSA-USA300
0	Trimethoprim	1.2	Teicoplanin	Trimethoprim + Teicoplanin	2	0.908569	MRSA-USA300
1	Trimethoprim	1.8	Teicoplanin	Trimethoprim + Teicoplanin	2	0.0187818	MRSA-USA300
0.9	Trimethoprim	1.8	Teicoplanin	Trimethoprim + Teicoplanin	2	0.0182601	MRSA-USA300
0.7	Trimethoprim	1.8	Teicoplanin	Trimethoprim + Teicoplanin	2	0.0206078	MRSA-USA300
0.6	Trimethoprim	1.8	Teicoplanin	Trimethoprim + Teicoplanin	2	0.0148689	MRSA-USA300
0.4	Trimethoprim	1.8	Teicoplanin	Trimethoprim + Teicoplanin	2	0.0177384	MRSA-USA300
0.3	Trimethoprim	1.8	Teicoplanin	Trimethoprim + Teicoplanin	2	0.0140863	MRSA-USA300
0.2	Trimethoprim	1.8	Teicoplanin	Trimethoprim + Teicoplanin	2	0.00939089	MRSA-USA300
0	Trimethoprim	1.8	Teicoplanin	Trimethoprim + Teicoplanin	2	0.190948	MRSA-USA300
1	Trimethoprim	2.3	Teicoplanin	Trimethoprim + Teicoplanin	2	0.0179992	MRSA-USA300
0.9	Trimethoprim	2.3	Teicoplanin	Trimethoprim + Teicoplanin	2	0.0135646	MRSA-USA300
0.7	Trimethoprim	2.3	Teicoplanin	Trimethoprim + Teicoplanin	2	0.0133038	MRSA-USA300
0.6	Trimethoprim	2.3	Teicoplanin	Trimethoprim + Teicoplanin	2	0.0140863	MRSA-USA300
0.4	Trimethoprim	2.3	Teicoplanin	Trimethoprim + Teicoplanin	2	0.00991261	MRSA-USA300
0.3	Trimethoprim	2.3	Teicoplanin	Trimethoprim + Teicoplanin	2	0.00834746	MRSA-USA300
0.2	Trimethoprim	2.3	Teicoplanin	Trimethoprim + Teicoplanin	2	0.00782575	MRSA-USA300
0	Trimethoprim	2.3	Teicoplanin	Trimethoprim + Teicoplanin	2	0.00860832	MRSA-USA300
1	Trimethoprim	2.9	Teicoplanin	Trimethoprim + Teicoplanin	2	0.0119995	MRSA-USA300
0.9	Trimethoprim	2.9	Teicoplanin	Trimethoprim + Teicoplanin	2	0.0125212	MRSA-USA300
0.7	Trimethoprim	2.9	Teicoplanin	Trimethoprim + Teicoplanin	2	0.0211295	MRSA-USA300
0.6	Trimethoprim	2.9	Teicoplanin	Trimethoprim + Teicoplanin	2	0.00678231	MRSA-USA300
0.4	Trimethoprim	2.9	Teicoplanin	Trimethoprim + Teicoplanin	2	0.0159123	MRSA-USA300
0.3	Trimethoprim	2.9	Teicoplanin	Trimethoprim + Teicoplanin	2	0.00782575	MRSA-USA300
0.2	Trimethoprim	2.9	Teicoplanin	Trimethoprim + Teicoplanin	2	0.00939089	MRSA-USA300
0	Trimethoprim	2.9	Teicoplanin	Trimethoprim + Teicoplanin	2	0.023999	MRSA-USA300
1	Trimethoprim	3.4	Teicoplanin	Trimethoprim + Teicoplanin	2	0.0159123	MRSA-USA300
0.9	Trimethoprim	3.4	Teicoplanin	Trimethoprim + Teicoplanin	2	0.0169558	MRSA-USA300
0.7	Trimethoprim	3.4	Teicoplanin	Trimethoprim + Teicoplanin	2	0.0151298	MRSA-USA300
0.6	Trimethoprim	3.4	Teicoplanin	Trimethoprim + Teicoplanin	2	0.00730403	MRSA-USA300
0.4	Trimethoprim	3.4	Teicoplanin	Trimethoprim + Teicoplanin	2	0.00939089	MRSA-USA300
0.3	Trimethoprim	3.4	Teicoplanin	Trimethoprim + Teicoplanin	2	0.00678231	MRSA-USA300
0.2	Trimethoprim	3.4	Teicoplanin	Trimethoprim + Teicoplanin	2	0.0140863	MRSA-USA300
0	Trimethoprim	3.4	Teicoplanin	Trimethoprim + Teicoplanin	2	0.0159123	MRSA-USA300
1	Trimethoprim	4	Teicoplanin	Trimethoprim + Teicoplanin	2	0.00965175	MRSA-USA300
0.9	Trimethoprim	4	Teicoplanin	Trimethoprim + Teicoplanin	2	0.00782575	MRSA-USA300
0.7	Trimethoprim	4	Teicoplanin	Trimethoprim + Teicoplanin	2	0.0106952	MRSA-USA300
0.6	Trimethoprim	4	Teicoplanin	Trimethoprim + Teicoplanin	2	0.00652145	MRSA-USA300
0.4	Trimethoprim	4	Teicoplanin	Trimethoprim + Teicoplanin	2	0.00704317	MRSA-USA300
0.3	Trimethoprim	4	Teicoplanin	Trimethoprim + Teicoplanin	2	0.00678231	MRSA-USA300
0.2	Trimethoprim	4	Teicoplanin	Trimethoprim + Teicoplanin	2	0.0101735	MRSA-USA300
0	Trimethoprim	4	Teicoplanin	Trimethoprim + Teicoplanin	2	0.00495631	MRSA-USA300

## Sheet: Supplementary_Figure2
Concentration_horizontal_drug_ug_ml	Drug_horizontal	Concentration_vertical_drug_ug_ml	Drug_vertical	Combination	Replicate	Normalised_fitness	Strain
0.12	Clarithromycin	0	Azithromycin	Azithromycin + Clarithromycin	1_1	0.103704	lptD4213
2	Clindamycin	0	Clarithromycin	Clarithromycin + Clindamycin	1_1	0.0805468	lptD4213
0.1	Clarithromycin	0	Azithromycin	Azithromycin + Clarithromycin	1_1	0.210177	lptD4213
1.72	Clindamycin	0	Clarithromycin	Clarithromycin + Clindamycin	1_1	0.185258	lptD4213
0.09	Clarithromycin	0	Azithromycin	Azithromycin + Clarithromycin	1_1	0.190795	lptD4213
1.44	Clindamycin	0	Clarithromycin	Clarithromycin + Clindamycin	1_1	0.346855	lptD4213
0.07	Clarithromycin	0	Azithromycin	Azithromycin + Clarithromycin	1_1	0.462389	lptD4213
1.16	Clindamycin	0	Clarithromycin	Clarithromycin + Clindamycin	1_1	0.472709	lptD4213
0.05	Clarithromycin	0	Azithromycin	Azithromycin + Clarithromycin	1_1	0.349875	lptD4213
0.88	Clindamycin	0	Clarithromycin	Clarithromycin + Clindamycin	1_1	0.544194	lptD4213
0.04	Clarithromycin	0	Azithromycin	Azithromycin + Clarithromycin	1_1	0.580692	lptD4213
0.6	Clindamycin	0	Clarithromycin	Clarithromycin + Clindamycin	1_1	0.828877	lptD4213
0.02	Clarithromycin	0	Azithromycin	Azithromycin + Clarithromycin	1_1	0.725928	lptD4213
0.32	Clindamycin	0	Clarithromycin	Clarithromycin + Clindamycin	1_1	0.833408	lptD4213
0	Clarithromycin	0	Azithromycin	Azithromycin + Clarithromycin	1_1	1	lptD4213
0	Clindamycin	0	Clarithromycin	Clarithromycin + Clindamycin	1_1	1	lptD4213
0.12	Clarithromycin	0	Linezolid	Clarithromycin + Linezolid	1_1	0.130385	lptD4213
0.05	Clarithromycin	0	Linezolid	Clarithromycin + Linezolid	1_1	0.482777	lptD4213
0.1	Clarithromycin	0	Linezolid	Clarithromycin + Linezolid	1_1	0.10018	lptD4213
0.04	Clarithromycin	0	Linezolid	Clarithromycin + Linezolid	1_1	0.612911	lptD4213
0.09	Clarithromycin	0	Linezolid	Clarithromycin + Linezolid	1_1	0.1621	lptD4213
0.02	Clarithromycin	0	Linezolid	Clarithromycin + Linezolid	1_1	0.729452	lptD4213
0.07	Clarithromycin	0	Linezolid	Clarithromycin + Linezolid	1_1	0.249443	lptD4213
0	Clarithromycin	0	Linezolid	Clarithromycin + Linezolid	1_1	0.956493	lptD4213
0.8	Chloramphenicol	0	Clarithromycin	Chloramphenicol + Clarithromycin	1_1	0.410537	lptD4213
0.69	Chloramphenicol	0	Clarithromycin	Chloramphenicol + Clarithromycin	1_1	0.516506	lptD4213
0.58	Chloramphenicol	0	Clarithromycin	Chloramphenicol + Clarithromycin	1_1	0.472457	lptD4213
0.46	Chloramphenicol	0	Clarithromycin	Chloramphenicol + Clarithromycin	1_1	0.583712	lptD4213
0.35	Chloramphenicol	0	Clarithromycin	Chloramphenicol + Clarithromycin	1_1	0.774004	lptD4213
0.24	Chloramphenicol	0	Clarithromycin	Chloramphenicol + Clarithromycin	1_1	0.832652	lptD4213
0.13	Chloramphenicol	0	Clarithromycin	Chloramphenicol + Clarithromycin	1_1	0.895328	lptD4213
0	Chloramphenicol	0	Clarithromycin	Chloramphenicol + Clarithromycin	1_1	1	lptD4213
0.12	Clarithromycin	0.01	Azithromycin	Azithromycin + Clarithromycin	1_1	0.0405251	lptD4213
2	Clindamycin	0.02	Clarithromycin	Clarithromycin + Clindamycin	1_1	0.0714853	lptD4213
0.1	Clarithromycin	0.01	Azithromycin	Azithromycin + Clarithromycin	1_1	0.0848258	lptD4213
1.72	Clindamycin	0.02	Clarithromycin	Clarithromycin + Clindamycin	1_1	0.0455593	lptD4213
0.09	Clarithromycin	0.01	Azithromycin	Azithromycin + Clarithromycin	1_1	0.0926288	lptD4213
1.44	Clindamycin	0.02	Clarithromycin	Clarithromycin + Clindamycin	1_1	0.071737	lptD4213
0.07	Clarithromycin	0.01	Azithromycin	Azithromycin + Clarithromycin	1_1	0.132902	lptD4213
1.16	Clindamycin	0.02	Clarithromycin	Clarithromycin + Clindamycin	1_1	0.297268	lptD4213
0.05	Clarithromycin	0.01	Azithromycin	Azithromycin + Clarithromycin	1_1	0.224272	lptD4213
0.88	Clindamycin	0.02	Clarithromycin	Clarithromycin + Clindamycin	1_1	0.371522	lptD4213
0.04	Clarithromycin	0.01	Azithromycin	Azithromycin + Clarithromycin	1_1	0.365229	lptD4213
0.6	Clindamycin	0.02	Clarithromycin	Clarithromycin + Clindamycin	1_1	0.634558	lptD4213
0.02	Clarithromycin	0.01	Azithromycin	Azithromycin + Clarithromycin	1_1	0.499893	lptD4213
0.32	Clindamycin	0.02	Clarithromycin	Clarithromycin + Clindamycin	1_1	0.806475	lptD4213
0	Clarithromycin	0.01	Azithromycin	Azithromycin + Clarithromycin	1_1	0.786841	lptD4213
0	Clindamycin	0.02	Clarithromycin	Clarithromycin + Clindamycin	1_1	0.797917	lptD4213
0.12	Clarithromycin	0.64	Linezolid	Clarithromycin + Linezolid	1_1	0.0994249	lptD4213
0.05	Clarithromycin	0.64	Linezolid	Clarithromycin + Linezolid	1_1	0.423122	lptD4213
0.1	Clarithromycin	0.64	Linezolid	Clarithromycin + Linezolid	1_1	0.0581447	lptD4213
0.04	Clarithromycin	0.64	Linezolid	Clarithromycin + Linezolid	1_1	0.468682	lptD4213
0.09	Clarithromycin	0.64	Linezolid	Clarithromycin + Linezolid	1_1	0.0928805	lptD4213
0.02	Clarithromycin	0.64	Linezolid	Clarithromycin + Linezolid	1_1	0.761671	lptD4213
0.07	Clarithromycin	0.64	Linezolid	Clarithromycin + Linezolid	1_1	0.310105	lptD4213
0	Clarithromycin	0.64	Linezolid	Clarithromycin + Linezolid	1_1	0.870157	lptD4213
0.8	Chloramphenicol	0.02	Clarithromycin	Chloramphenicol + Clarithromycin	1_1	0.301547	lptD4213
0.69	Chloramphenicol	0.02	Clarithromycin	Chloramphenicol + Clarithromycin	1_1	0.296513	lptD4213
0.58	Chloramphenicol	0.02	Clarithromycin	Chloramphenicol + Clarithromycin	1_1	0.369257	lptD4213
0.46	Chloramphenicol	0.02	Clarithromycin	Chloramphenicol + Clarithromycin	1_1	0.410033	lptD4213
0.35	Chloramphenicol	0.02	Clarithromycin	Chloramphenicol + Clarithromycin	1_1	0.485546	lptD4213
0.24	Chloramphenicol	0.02	Clarithromycin	Chloramphenicol + Clarithromycin	1_1	0.613918	lptD4213
0.13	Chloramphenicol	0.02	Clarithromycin	Chloramphenicol + Clarithromycin	1_1	0.782562	lptD4213
0	Chloramphenicol	0.02	Clarithromycin	Chloramphenicol + Clarithromycin	1_1	0.773753	lptD4213
0.12	Clarithromycin	0.02	Azithromycin	Azithromycin + Clarithromycin	1_1	0.0234089	lptD4213
2	Clindamycin	0.04	Clarithromycin	Clarithromycin + Clindamycin	1_1	0.025926	lptD4213
0.1	Clarithromycin	0.02	Azithromycin	Azithromycin + Clarithromycin	1_1	0.0322187	lptD4213
1.72	Clindamycin	0.04	Clarithromycin	Clarithromycin + Clindamycin	1_1	0.0193816	lptD4213
0.09	Clarithromycin	0.02	Azithromycin	Azithromycin + Clarithromycin	1_1	0.0400217	lptD4213
1.44	Clindamycin	0.04	Clarithromycin	Clarithromycin + Clindamycin	1_1	0.00226538	lptD4213
0.07	Clarithromycin	0.02	Azithromycin	Azithromycin + Clarithromycin	1_1	0.0480764	lptD4213
1.16	Clindamycin	0.04	Clarithromycin	Clarithromycin + Clindamycin	1_1	0.0493349	lptD4213
0.05	Clarithromycin	0.02	Azithromycin	Azithromycin + Clarithromycin	1_1	0.0407768	lptD4213
0.88	Clindamycin	0.04	Clarithromycin	Clarithromycin + Clindamycin	1_1	0.138943	lptD4213
0.04	Clarithromycin	0.02	Azithromycin	Azithromycin + Clarithromycin	1_1	0.0840707	lptD4213
0.6	Clindamycin	0.04	Clarithromycin	Clarithromycin + Clindamycin	1_1	0.21798	lptD4213
0.02	Clarithromycin	0.02	Azithromycin	Azithromycin + Clarithromycin	1_1	0.239878	lptD4213
0.32	Clindamycin	0.04	Clarithromycin	Clarithromycin + Clindamycin	1_1	0.398203	lptD4213
0	Clarithromycin	0.02	Azithromycin	Azithromycin + Clarithromycin	1_1	0.544698	lptD4213
0	Clindamycin	0.04	Clarithromycin	Clarithromycin + Clindamycin	1_1	0.459368	lptD4213
0.12	Clarithromycin	1.2	Linezolid	Clarithromycin + Linezolid	1_1	0.0513486	lptD4213
0.05	Clarithromycin	1.2	Linezolid	Clarithromycin + Linezolid	1_1	0.318915	lptD4213
0.1	Clarithromycin	1.2	Linezolid	Clarithromycin + Linezolid	1_1	0.0825605	lptD4213
0.04	Clarithromycin	1.2	Linezolid	Clarithromycin + Linezolid	1_1	0.43898	lptD4213
0.09	Clarithromycin	1.2	Linezolid	Clarithromycin + Linezolid	1_1	0.110248	lptD4213
0.02	Clarithromycin	1.2	Linezolid	Clarithromycin + Linezolid	1_1	0.652932	lptD4213
0.07	Clarithromycin	1.2	Linezolid	Clarithromycin + Linezolid	1_1	0.17091	lptD4213
0	Clarithromycin	1.2	Linezolid	Clarithromycin + Linezolid	1_1	0.907662	lptD4213
0.8	Chloramphenicol	0.04	Clarithromycin	Chloramphenicol + Clarithromycin	1_1	0.0996766	lptD4213
0.69	Chloramphenicol	0.04	Clarithromycin	Chloramphenicol + Clarithromycin	1_1	0.119562	lptD4213
0.58	Chloramphenicol	0.04	Clarithromycin	Chloramphenicol + Clarithromycin	1_1	0.125854	lptD4213
0.46	Chloramphenicol	0.04	Clarithromycin	Chloramphenicol + Clarithromycin	1_1	0.233334	lptD4213
0.35	Chloramphenicol	0.04	Clarithromycin	Chloramphenicol + Clarithromycin	1_1	0.335024	lptD4213
0.24	Chloramphenicol	0.04	Clarithromycin	Chloramphenicol + Clarithromycin	1_1	0.328228	lptD4213
0.13	Chloramphenicol	0.04	Clarithromycin	Chloramphenicol + Clarithromycin	1_1	0.398707	lptD4213
0	Chloramphenicol	0.04	Clarithromycin	Chloramphenicol + Clarithromycin	1_1	0.494356	lptD4213
0.12	Clarithromycin	0.03	Azithromycin	Azithromycin + Clarithromycin	1_1	0.0110752	lptD4213
2	Clindamycin	0.05	Clarithromycin	Clarithromycin + Clindamycin	1_1	0.00201367	lptD4213
0.1	Clarithromycin	0.03	Azithromycin	Azithromycin + Clarithromycin	1_1	0.0231572	lptD4213
1.72	Clindamycin	0.05	Clarithromycin	Clarithromycin + Clindamycin	1_1	0.00453076	lptD4213
0.09	Clarithromycin	0.03	Azithromycin	Azithromycin + Clarithromycin	1_1	0.0327221	lptD4213
1.44	Clindamycin	0.05	Clarithromycin	Clarithromycin + Clindamycin	1_1	0.0100683	lptD4213
0.07	Clarithromycin	0.03	Azithromycin	Azithromycin + Clarithromycin	1_1	0.0307085	lptD4213
1.16	Clindamycin	0.05	Clarithromycin	Clarithromycin + Clindamycin	1_1	0.0224021	lptD4213
0.05	Clarithromycin	0.03	Azithromycin	Azithromycin + Clarithromycin	1_1	0.0246675	lptD4213
0.88	Clindamycin	0.05	Clarithromycin	Clarithromycin + Clindamycin	1_1	0.0297016	lptD4213
0.04	Clarithromycin	0.03	Azithromycin	Azithromycin + Clarithromycin	1_1	0.0430422	lptD4213
0.6	Clindamycin	0.05	Clarithromycin	Clarithromycin + Clindamycin	1_1	0.0407768	lptD4213
0.02	Clarithromycin	0.03	Azithromycin	Azithromycin + Clarithromycin	1_1	0.0538657	lptD4213
0.32	Clindamycin	0.05	Clarithromycin	Clarithromycin + Clindamycin	1_1	0.193312	lptD4213
0	Clarithromycin	0.03	Azithromycin	Azithromycin + Clarithromycin	1_1	0.318915	lptD4213
0	Clindamycin	0.05	Clarithromycin	Clarithromycin + Clindamycin	1_1	0.312119	lptD4213
0.12	Clarithromycin	1.76	Linezolid	Clarithromycin + Linezolid	1_1	0.0488315	lptD4213
0.05	Clarithromycin	1.76	Linezolid	Clarithromycin + Linezolid	1_1	0.230062	lptD4213
0.1	Clarithromycin	1.76	Linezolid	Clarithromycin + Linezolid	1_1	0.0661994	lptD4213
0.04	Clarithromycin	1.76	Linezolid	Clarithromycin + Linezolid	1_1	0.462389	lptD4213
0.09	Clarithromycin	1.76	Linezolid	Clarithromycin + Linezolid	1_1	0.144481	lptD4213
0.02	Clarithromycin	1.76	Linezolid	Clarithromycin + Linezolid	1_1	0.757391	lptD4213
0.07	Clarithromycin	1.76	Linezolid	Clarithromycin + Linezolid	1_1	0.219742	lptD4213
0	Clarithromycin	1.76	Linezolid	Clarithromycin + Linezolid	1_1	0.86915	lptD4213
0.8	Chloramphenicol	0.05	Clarithromycin	Chloramphenicol + Clarithromycin	1_1	0.0951459	lptD4213
0.69	Chloramphenicol	0.05	Clarithromycin	Chloramphenicol + Clarithromycin	1_1	0.105214	lptD4213
0.58	Chloramphenicol	0.05	Clarithromycin	Chloramphenicol + Clarithromycin	1_1	0.128875	lptD4213
0.46	Chloramphenicol	0.05	Clarithromycin	Chloramphenicol + Clarithromycin	1_1	0.162604	lptD4213
0.35	Chloramphenicol	0.05	Clarithromycin	Chloramphenicol + Clarithromycin	1_1	0.268825	lptD4213
0.24	Chloramphenicol	0.05	Clarithromycin	Chloramphenicol + Clarithromycin	1_1	0.34182	lptD4213
0.13	Chloramphenicol	0.05	Clarithromycin	Chloramphenicol + Clarithromycin	1_1	0.423877	lptD4213
0	Chloramphenicol	0.05	Clarithromycin	Chloramphenicol + Clarithromycin	1_1	0.44779	lptD4213
0.12	Clarithromycin	0.04	Azithromycin	Azithromycin + Clarithromycin	1_1	0.0140957	lptD4213
2	Clindamycin	0.07	Clarithromycin	Clarithromycin + Clindamycin	1_1	0	lptD4213
0.1	Clarithromycin	0.04	Azithromycin	Azithromycin + Clarithromycin	1_1	0.0166128	lptD4213
1.72	Clindamycin	0.07	Clarithromycin	Clarithromycin + Clindamycin	1_1	0.00327221	lptD4213
0.09	Clarithromycin	0.04	Azithromycin	Azithromycin + Clarithromycin	1_1	0.0261777	lptD4213
1.44	Clindamycin	0.07	Clarithromycin	Clarithromycin + Clindamycin	1_1	0.00377563	lptD4213
0.07	Clarithromycin	0.04	Azithromycin	Azithromycin + Clarithromycin	1_1	0.024164	lptD4213
1.16	Clindamycin	0.07	Clarithromycin	Clarithromycin + Clindamycin	1_1	0.0128371	lptD4213
0.05	Clarithromycin	0.04	Azithromycin	Azithromycin + Clarithromycin	1_1	0.0256743	lptD4213
0.88	Clindamycin	0.07	Clarithromycin	Clarithromycin + Clindamycin	1_1	0.0226538	lptD4213
0.04	Clarithromycin	0.04	Azithromycin	Azithromycin + Clarithromycin	1_1	0.0291982	lptD4213
0.6	Clindamycin	0.07	Clarithromycin	Clarithromycin + Clindamycin	1_1	0.0352392	lptD4213
0.02	Clarithromycin	0.04	Azithromycin	Azithromycin + Clarithromycin	1_1	0.00729955	lptD4213
0.32	Clindamycin	0.07	Clarithromycin	Clarithromycin + Clindamycin	1_1	0.0236606	lptD4213
0	Clarithromycin	0.04	Azithromycin	Azithromycin + Clarithromycin	1_1	0.071737	lptD4213
0	Clindamycin	0.07	Clarithromycin	Clarithromycin + Clindamycin	1_1	0.177706	lptD4213
0.12	Clarithromycin	2.32	Linezolid	Clarithromycin + Linezolid	1_1	0.0347358	lptD4213
0.05	Clarithromycin	2.32	Linezolid	Clarithromycin + Linezolid	1_1	0.261022	lptD4213
0.1	Clarithromycin	2.32	Linezolid	Clarithromycin + Linezolid	1_1	0.0425388	lptD4213
0.04	Clarithromycin	2.32	Linezolid	Clarithromycin + Linezolid	1_1	0.340562	lptD4213
0.09	Clarithromycin	2.32	Linezolid	Clarithromycin + Linezolid	1_1	0.0928805	lptD4213
0.02	Clarithromycin	2.32	Linezolid	Clarithromycin + Linezolid	1_1	0.674328	lptD4213
0.07	Clarithromycin	2.32	Linezolid	Clarithromycin + Linezolid	1_1	0.104711	lptD4213
0	Clarithromycin	2.32	Linezolid	Clarithromycin + Linezolid	1_1	0.828122	lptD4213
0.8	Chloramphenicol	0.07	Clarithromycin	Chloramphenicol + Clarithromycin	1_1	0.0714853	lptD4213
0.69	Chloramphenicol	0.07	Clarithromycin	Chloramphenicol + Clarithromycin	1_1	0.0747575	lptD4213
0.58	Chloramphenicol	0.07	Clarithromycin	Chloramphenicol + Clarithromycin	1_1	0.0933839	lptD4213
0.46	Chloramphenicol	0.07	Clarithromycin	Chloramphenicol + Clarithromycin	1_1	0.0981664	lptD4213
0.35	Chloramphenicol	0.07	Clarithromycin	Chloramphenicol + Clarithromycin	1_1	0.114527	lptD4213
0.24	Chloramphenicol	0.07	Clarithromycin	Chloramphenicol + Clarithromycin	1_1	0.191802	lptD4213
0.13	Chloramphenicol	0.07	Clarithromycin	Chloramphenicol + Clarithromycin	1_1	0.17242	lptD4213
0	Chloramphenicol	0.07	Clarithromycin	Chloramphenicol + Clarithromycin	1_1	0.366991	lptD4213
0.12	Clarithromycin	0.05	Azithromycin	Azithromycin + Clarithromycin	1_1	0	lptD4213
2	Clindamycin	0.09	Clarithromycin	Clarithromycin + Clindamycin	1_1	0	lptD4213
0.1	Clarithromycin	0.05	Azithromycin	Azithromycin + Clarithromycin	1_1	0.0130889	lptD4213
1.72	Clindamycin	0.09	Clarithromycin	Clarithromycin + Clindamycin	1_1	0	lptD4213
0.09	Clarithromycin	0.05	Azithromycin	Azithromycin + Clarithromycin	1_1	0.0151025	lptD4213
1.44	Clindamycin	0.09	Clarithromycin	Clarithromycin + Clindamycin	1_1	0.000251709	lptD4213
0.07	Clarithromycin	0.05	Azithromycin	Azithromycin + Clarithromycin	1_1	0.0261777	lptD4213
1.16	Clindamycin	0.09	Clarithromycin	Clarithromycin + Clindamycin	1_1	0	lptD4213
0.05	Clarithromycin	0.05	Azithromycin	Azithromycin + Clarithromycin	1_1	0.025926	lptD4213
0.88	Clindamycin	0.09	Clarithromycin	Clarithromycin + Clindamycin	1_1	0.0151025	lptD4213
0.04	Clarithromycin	0.05	Azithromycin	Azithromycin + Clarithromycin	1_1	0.0307085	lptD4213
0.6	Clindamycin	0.09	Clarithromycin	Clarithromycin + Clindamycin	1_1	0.0186264	lptD4213
0.02	Clarithromycin	0.05	Azithromycin	Azithromycin + Clarithromycin	1_1	0.0246675	lptD4213
0.32	Clindamycin	0.09	Clarithromycin	Clarithromycin + Clindamycin	1_1	0.0372529	lptD4213
0	Clarithromycin	0.05	Azithromycin	Azithromycin + Clarithromycin	1_1	0.0425388	lptD4213
0	Clindamycin	0.09	Clarithromycin	Clarithromycin + Clindamycin	1_1	0.0694716	lptD4213
0.12	Clarithromycin	2.88	Linezolid	Clarithromycin + Linezolid	1_1	0.0349875	lptD4213
0.05	Clarithromycin	2.88	Linezolid	Clarithromycin + Linezolid	1_1	0.194319	lptD4213
0.1	Clarithromycin	2.88	Linezolid	Clarithromycin + Linezolid	1_1	0.0407768	lptD4213
0.04	Clarithromycin	2.88	Linezolid	Clarithromycin + Linezolid	1_1	0.331752	lptD4213
0.09	Clarithromycin	2.88	Linezolid	Clarithromycin + Linezolid	1_1	0.0815536	lptD4213
0.02	Clarithromycin	2.88	Linezolid	Clarithromycin + Linezolid	1_1	0.574399	lptD4213
0.07	Clarithromycin	2.88	Linezolid	Clarithromycin + Linezolid	1_1	0.0818053	lptD4213
0	Clarithromycin	2.88	Linezolid	Clarithromycin + Linezolid	1_1	0.79691	lptD4213
0.8	Chloramphenicol	0.1	Clarithromycin	Chloramphenicol + Clarithromycin	1_1	0.0432939	lptD4213
0.69	Chloramphenicol	0.1	Clarithromycin	Chloramphenicol + Clarithromycin	1_1	0.0312119	lptD4213
0.58	Chloramphenicol	0.1	Clarithromycin	Chloramphenicol + Clarithromycin	1_1	0.0347358	lptD4213
0.46	Chloramphenicol	0.1	Clarithromycin	Chloramphenicol + Clarithromycin	1_1	0.0314636	lptD4213
0.35	Chloramphenicol	0.1	Clarithromycin	Chloramphenicol + Clarithromycin	1_1	0.0405251	lptD4213
0.24	Chloramphenicol	0.1	Clarithromycin	Chloramphenicol + Clarithromycin	1_1	0.0455593	lptD4213
0.13	Chloramphenicol	0.1	Clarithromycin	Chloramphenicol + Clarithromycin	1_1	0.0624238	lptD4213
0	Chloramphenicol	0.1	Clarithromycin	Chloramphenicol + Clarithromycin	1_1	0.104459	lptD4213
0.12	Clarithromycin	0.06	Azithromycin	Azithromycin + Clarithromycin	1_1	0.0135923	lptD4213
2	Clindamycin	0.1	Clarithromycin	Clarithromycin + Clindamycin	1_1	0	lptD4213
0.1	Clarithromycin	0.06	Azithromycin	Azithromycin + Clarithromycin	1_1	0.00906151	lptD4213
1.72	Clindamycin	0.1	Clarithromycin	Clarithromycin + Clindamycin	1_1	0	lptD4213
0.09	Clarithromycin	0.06	Azithromycin	Azithromycin + Clarithromycin	1_1	0.0178713	lptD4213
1.44	Clindamycin	0.1	Clarithromycin	Clarithromycin + Clindamycin	1_1	0	lptD4213
0.07	Clarithromycin	0.06	Azithromycin	Azithromycin + Clarithromycin	1_1	0.0186264	lptD4213
1.16	Clindamycin	0.1	Clarithromycin	Clarithromycin + Clindamycin	1_1	0.00251709	lptD4213
0.05	Clarithromycin	0.06	Azithromycin	Azithromycin + Clarithromycin	1_1	0.0201367	lptD4213
0.88	Clindamycin	0.1	Clarithromycin	Clarithromycin + Clindamycin	1_1	0.00906151	lptD4213
0.04	Clarithromycin	0.06	Azithromycin	Azithromycin + Clarithromycin	1_1	0.0224021	lptD4213
0.6	Clindamycin	0.1	Clarithromycin	Clarithromycin + Clindamycin	1_1	0.00830639	lptD4213
0.02	Clarithromycin	0.06	Azithromycin	Azithromycin + Clarithromycin	1_1	0.0297016	lptD4213
0.32	Clindamycin	0.1	Clarithromycin	Clarithromycin + Clindamycin	1_1	0.0239123	lptD4213
0	Clarithromycin	0.06	Azithromycin	Azithromycin + Clarithromycin	1_1	0.038008	lptD4213
0	Clindamycin	0.1	Clarithromycin	Clarithromycin + Clindamycin	1_1	0.045811	lptD4213
0.12	Clarithromycin	3.44	Linezolid	Clarithromycin + Linezolid	1_1	0.0543691	lptD4213
0.05	Clarithromycin	3.44	Linezolid	Clarithromycin + Linezolid	1_1	0.124596	lptD4213
0.1	Clarithromycin	3.44	Linezolid	Clarithromycin + Linezolid	1_1	0.0357426	lptD4213
0.04	Clarithromycin	3.44	Linezolid	Clarithromycin + Linezolid	1_1	0.267566	lptD4213
0.09	Clarithromycin	3.44	Linezolid	Clarithromycin + Linezolid	1_1	0.0576413	lptD4213
0.02	Clarithromycin	3.44	Linezolid	Clarithromycin + Linezolid	1_1	0.375298	lptD4213
0.07	Clarithromycin	3.44	Linezolid	Clarithromycin + Linezolid	1_1	0.117296	lptD4213
0	Clarithromycin	3.44	Linezolid	Clarithromycin + Linezolid	1_1	0.738765	lptD4213
0.8	Chloramphenicol	0.12	Clarithromycin	Chloramphenicol + Clarithromycin	1_1	0.0364978	lptD4213
0.69	Chloramphenicol	0.12	Clarithromycin	Chloramphenicol + Clarithromycin	1_1	0.0362461	lptD4213
0.58	Chloramphenicol	0.12	Clarithromycin	Chloramphenicol + Clarithromycin	1_1	0.0347358	lptD4213
0.46	Chloramphenicol	0.12	Clarithromycin	Chloramphenicol + Clarithromycin	1_1	0.0314636	lptD4213
0.35	Chloramphenicol	0.12	Clarithromycin	Chloramphenicol + Clarithromycin	1_1	0.0289465	lptD4213
0.24	Chloramphenicol	0.12	Clarithromycin	Chloramphenicol + Clarithromycin	1_1	0.0332255	lptD4213
0.13	Chloramphenicol	0.12	Clarithromycin	Chloramphenicol + Clarithromycin	1_1	0.0427905	lptD4213
0	Chloramphenicol	0.12	Clarithromycin	Chloramphenicol + Clarithromycin	1_1	0.0568862	lptD4213
0.12	Clarithromycin	0.06	Azithromycin	Azithromycin + Clarithromycin	1_1	0.0108235	lptD4213
2	Clindamycin	0.12	Clarithromycin	Clarithromycin + Clindamycin	1_1	0.00377563	lptD4213
0.1	Clarithromycin	0.06	Azithromycin	Azithromycin + Clarithromycin	1_1	0.0128371	lptD4213
1.72	Clindamycin	0.12	Clarithromycin	Clarithromycin + Clindamycin	1_1	0	lptD4213
0.09	Clarithromycin	0.06	Azithromycin	Azithromycin + Clarithromycin	1_1	0.0130889	lptD4213
1.44	Clindamycin	0.12	Clarithromycin	Clarithromycin + Clindamycin	1_1	0.00553759	lptD4213
0.07	Clarithromycin	0.06	Azithromycin	Azithromycin + Clarithromycin	1_1	0.0178713	lptD4213
1.16	Clindamycin	0.12	Clarithromycin	Clarithromycin + Clindamycin	1_1	0.00427905	lptD4213
0.05	Clarithromycin	0.06	Azithromycin	Azithromycin + Clarithromycin	1_1	0.0191299	lptD4213
0.88	Clindamycin	0.12	Clarithromycin	Clarithromycin + Clindamycin	1_1	0.00906151	lptD4213
0.04	Clarithromycin	0.06	Azithromycin	Azithromycin + Clarithromycin	1_1	0.0256743	lptD4213
0.6	Clindamycin	0.12	Clarithromycin	Clarithromycin + Clindamycin	1_1	0.0118303	lptD4213
0.02	Clarithromycin	0.06	Azithromycin	Azithromycin + Clarithromycin	1_1	0.0289465	lptD4213
0.32	Clindamycin	0.12	Clarithromycin	Clarithromycin + Clindamycin	1_1	0.0246675	lptD4213
0	Clarithromycin	0.06	Azithromycin	Azithromycin + Clarithromycin	1_1	0.031967	lptD4213
0	Clindamycin	0.12	Clarithromycin	Clarithromycin + Clindamycin	1_1	0.0405251	lptD4213
0.12	Clarithromycin	4	Linezolid	Clarithromycin + Linezolid	1_1	0.0395183	lptD4213
0.05	Clarithromycin	4	Linezolid	Clarithromycin + Linezolid	1_1	0.104459	lptD4213
0.1	Clarithromycin	4	Linezolid	Clarithromycin + Linezolid	1_1	0.038008	lptD4213
0.04	Clarithromycin	4	Linezolid	Clarithromycin + Linezolid	1_1	0.197088	lptD4213
0.09	Clarithromycin	4	Linezolid	Clarithromycin + Linezolid	1_1	0.0576413	lptD4213
0.02	Clarithromycin	4	Linezolid	Clarithromycin + Linezolid	1_1	0.361705	lptD4213
0.07	Clarithromycin	4	Linezolid	Clarithromycin + Linezolid	1_1	0.0848258	lptD4213
0	Clarithromycin	4	Linezolid	Clarithromycin + Linezolid	1_1	0.559045	lptD4213
0.8	Chloramphenicol	0.09	Clarithromycin	Chloramphenicol + Clarithromycin	1_1	0.0445524	lptD4213
0.69	Chloramphenicol	0.09	Clarithromycin	Chloramphenicol + Clarithromycin	1_1	0.0488315	lptD4213
0.58	Chloramphenicol	0.09	Clarithromycin	Chloramphenicol + Clarithromycin	1_1	0.0387631	lptD4213
0.46	Chloramphenicol	0.09	Clarithromycin	Chloramphenicol + Clarithromycin	1_1	0.0460627	lptD4213
0.35	Chloramphenicol	0.09	Clarithromycin	Chloramphenicol + Clarithromycin	1_1	0.0629272	lptD4213
0.24	Chloramphenicol	0.09	Clarithromycin	Chloramphenicol + Clarithromycin	1_1	0.0755126	lptD4213
0.13	Chloramphenicol	0.09	Clarithromycin	Chloramphenicol + Clarithromycin	1_1	0.120317	lptD4213
0	Chloramphenicol	0.09	Clarithromycin	Chloramphenicol + Clarithromycin	1_1	0.280907	lptD4213
0.12	Clarithromycin	0	Azithromycin	Azithromycin + Clarithromycin	1_2	0.188609	lptD4213
2	Clindamycin	0	Clarithromycin	Clarithromycin + Clindamycin	1_2	0	lptD4213
0.1	Clarithromycin	0	Azithromycin	Azithromycin + Clarithromycin	1_2	0.151693	lptD4213
1.72	Clindamycin	0	Clarithromycin	Clarithromycin + Clindamycin	1_2	0	lptD4213
0.09	Clarithromycin	0	Azithromycin	Azithromycin + Clarithromycin	1_2	0.184246	lptD4213
1.44	Clindamycin	0	Clarithromycin	Clarithromycin + Clindamycin	1_2	0.0990029	lptD4213
0.07	Clarithromycin	0	Azithromycin	Azithromycin + Clarithromycin	1_2	0.423531	lptD4213
1.16	Clindamycin	0	Clarithromycin	Clarithromycin + Clindamycin	1_2	0.313789	lptD4213
0.05	Clarithromycin	0	Azithromycin	Azithromycin + Clarithromycin	1_2	0.35876	lptD4213
0.88	Clindamycin	0	Clarithromycin	Clarithromycin + Clindamycin	1_2	0.409436	lptD4213
0.04	Clarithromycin	0	Azithromycin	Azithromycin + Clarithromycin	1_2	0.627578	lptD4213
0.6	Clindamycin	0	Clarithromycin	Clarithromycin + Clindamycin	1_2	0.771216	lptD4213
0.02	Clarithromycin	0	Azithromycin	Azithromycin + Clarithromycin	1_2	0.802427	lptD4213
0.32	Clindamycin	0	Clarithromycin	Clarithromycin + Clindamycin	1_2	0.846391	lptD4213
0	Clarithromycin	0	Azithromycin	Azithromycin + Clarithromycin	1_2	1	lptD4213
0	Clindamycin	0	Clarithromycin	Clarithromycin + Clindamycin	1_2	1	lptD4213
0.12	Clarithromycin	0	Linezolid	Clarithromycin + Linezolid	1_2	0.152364	lptD4213
0.05	Clarithromycin	0	Linezolid	Clarithromycin + Linezolid	1_2	0.614825	lptD4213
0.1	Clarithromycin	0	Linezolid	Clarithromycin + Linezolid	1_2	0.0479912	lptD4213
0.04	Clarithromycin	0	Linezolid	Clarithromycin + Linezolid	1_2	0.739334	lptD4213
0.09	Clarithromycin	0	Linezolid	Clarithromycin + Linezolid	1_2	0.142296	lptD4213
0.02	Clarithromycin	0	Linezolid	Clarithromycin + Linezolid	1_2	0.789003	lptD4213
0.07	Clarithromycin	0	Linezolid	Clarithromycin + Linezolid	1_2	0.29466	lptD4213
0	Clarithromycin	0	Linezolid	Clarithromycin + Linezolid	1_2	1	lptD4213
0.8	Chloramphenicol	0	Clarithromycin	Chloramphenicol + Clarithromycin	1_2	0.439304	lptD4213
0.69	Chloramphenicol	0	Clarithromycin	Chloramphenicol + Clarithromycin	1_2	0.382252	lptD4213
0.58	Chloramphenicol	0	Clarithromycin	Chloramphenicol + Clarithromycin	1_2	0.334596	lptD4213
0.46	Chloramphenicol	0	Clarithromycin	Chloramphenicol + Clarithromycin	1_2	0.566834	lptD4213
0.35	Chloramphenicol	0	Clarithromycin	Chloramphenicol + Clarithromycin	1_2	0.541663	lptD4213
0.24	Chloramphenicol	0	Clarithromycin	Chloramphenicol + Clarithromycin	1_2	0.711814	lptD4213
0.13	Chloramphenicol	0	Clarithromycin	Chloramphenicol + Clarithromycin	1_2	1	lptD4213
0	Chloramphenicol	0	Clarithromycin	Chloramphenicol + Clarithromycin	1_2	1	lptD4213
0.12	Clarithromycin	0.01	Azithromycin	Azithromycin + Clarithromycin	1_2	0.0449708	lptD4213
2	Clindamycin	0.02	Clarithromycin	Clarithromycin + Clindamycin	1_2	0	lptD4213
0.1	Clarithromycin	0.01	Azithromycin	Azithromycin + Clarithromycin	1_2	0.0104037	lptD4213
1.72	Clindamycin	0.02	Clarithromycin	Clarithromycin + Clindamycin	1_2	0	lptD4213
0.09	Clarithromycin	0.01	Azithromycin	Azithromycin + Clarithromycin	1_2	0.0496693	lptD4213
1.44	Clindamycin	0.02	Clarithromycin	Clarithromycin + Clindamycin	1_2	0	lptD4213
0.07	Clarithromycin	0.01	Azithromycin	Azithromycin + Clarithromycin	1_2	0.125516	lptD4213
1.16	Clindamycin	0.02	Clarithromycin	Clarithromycin + Clindamycin	1_2	0	lptD4213
0.05	Clarithromycin	0.01	Azithromycin	Azithromycin + Clarithromycin	1_2	0.206732	lptD4213
0.88	Clindamycin	0.02	Clarithromycin	Clarithromycin + Clindamycin	1_2	0.167466	lptD4213
0.04	Clarithromycin	0.01	Azithromycin	Azithromycin + Clarithromycin	1_2	0.402388	lptD4213
0.6	Clindamycin	0.02	Clarithromycin	Clarithromycin + Clindamycin	1_2	0.602072	lptD4213
0.02	Clarithromycin	0.01	Azithromycin	Azithromycin + Clarithromycin	1_2	0.532267	lptD4213
0.32	Clindamycin	0.02	Clarithromycin	Clarithromycin + Clindamycin	1_2	0.627242	lptD4213
0	Clarithromycin	0.01	Azithromycin	Azithromycin + Clarithromycin	1_2	0.787661	lptD4213
0	Clindamycin	0.02	Clarithromycin	Clarithromycin + Clindamycin	1_2	0.82357	lptD4213
0.12	Clarithromycin	0.64	Linezolid	Clarithromycin + Linezolid	1_2	0.091284	lptD4213
0.05	Clarithromycin	0.64	Linezolid	Clarithromycin + Linezolid	1_2	0.421518	lptD4213
0.1	Clarithromycin	0.64	Linezolid	Clarithromycin + Linezolid	1_2	0.140282	lptD4213
0.04	Clarithromycin	0.64	Linezolid	Clarithromycin + Linezolid	1_2	0.616503	lptD4213
0.09	Clarithromycin	0.64	Linezolid	Clarithromycin + Linezolid	1_2	0.198006	lptD4213
0.02	Clarithromycin	0.64	Linezolid	Clarithromycin + Linezolid	1_2	0.981639	lptD4213
0.07	Clarithromycin	0.64	Linezolid	Clarithromycin + Linezolid	1_2	0.32822	lptD4213
0	Clarithromycin	0.64	Linezolid	Clarithromycin + Linezolid	1_2	1	lptD4213
0.8	Chloramphenicol	0.02	Clarithromycin	Chloramphenicol + Clarithromycin	1_2	0.230895	lptD4213
0.69	Chloramphenicol	0.02	Clarithromycin	Chloramphenicol + Clarithromycin	1_2	0.248682	lptD4213
0.58	Chloramphenicol	0.02	Clarithromycin	Chloramphenicol + Clarithromycin	1_2	0.224183	lptD4213
0.46	Chloramphenicol	0.02	Clarithromycin	Chloramphenicol + Clarithromycin	1_2	0.326877	lptD4213
0.35	Chloramphenicol	0.02	Clarithromycin	Chloramphenicol + Clarithromycin	1_2	0.408429	lptD4213
0.24	Chloramphenicol	0.02	Clarithromycin	Chloramphenicol + Clarithromycin	1_2	0.52052	lptD4213
0.13	Chloramphenicol	0.02	Clarithromycin	Chloramphenicol + Clarithromycin	1_2	0.678254	lptD4213
0	Chloramphenicol	0.02	Clarithromycin	Chloramphenicol + Clarithromycin	1_2	0.812831	lptD4213
0.12	Clarithromycin	0.02	Azithromycin	Azithromycin + Clarithromycin	1_2	0.0127529	lptD4213
2	Clindamycin	0.04	Clarithromycin	Clarithromycin + Clindamycin	1_2	0	lptD4213
0.1	Clarithromycin	0.02	Azithromycin	Azithromycin + Clarithromycin	1_2	0	lptD4213
1.72	Clindamycin	0.04	Clarithromycin	Clarithromycin + Clindamycin	1_2	0	lptD4213
0.09	Clarithromycin	0.02	Azithromycin	Azithromycin + Clarithromycin	1_2	0	lptD4213
1.44	Clindamycin	0.04	Clarithromycin	Clarithromycin + Clindamycin	1_2	0	lptD4213
0.07	Clarithromycin	0.02	Azithromycin	Azithromycin + Clarithromycin	1_2	0.0140953	lptD4213
1.16	Clindamycin	0.04	Clarithromycin	Clarithromycin + Clindamycin	1_2	0	lptD4213
0.05	Clarithromycin	0.02	Azithromycin	Azithromycin + Clarithromycin	1_2	0	lptD4213
0.88	Clindamycin	0.04	Clarithromycin	Clarithromycin + Clindamycin	1_2	0.0802091	lptD4213
0.04	Clarithromycin	0.02	Azithromycin	Azithromycin + Clarithromycin	1_2	0.0238278	lptD4213
0.6	Clindamycin	0.04	Clarithromycin	Clarithromycin + Clindamycin	1_2	0.284927	lptD4213
0.02	Clarithromycin	0.02	Azithromycin	Azithromycin + Clarithromycin	1_2	0.234587	lptD4213
0.32	Clindamycin	0.04	Clarithromycin	Clarithromycin + Clindamycin	1_2	0.503405	lptD4213
0	Clarithromycin	0.02	Azithromycin	Azithromycin + Clarithromycin	1_2	0.632612	lptD4213
0	Clindamycin	0.04	Clarithromycin	Clarithromycin + Clindamycin	1_2	0.546362	lptD4213
0.12	Clarithromycin	1.2	Linezolid	Clarithromycin + Linezolid	1_2	0	lptD4213
0.05	Clarithromycin	1.2	Linezolid	Clarithromycin + Linezolid	1_2	0.324528	lptD4213
0.1	Clarithromycin	1.2	Linezolid	Clarithromycin + Linezolid	1_2	0.0251702	lptD4213
0.04	Clarithromycin	1.2	Linezolid	Clarithromycin + Linezolid	1_2	0.558444	lptD4213
0.09	Clarithromycin	1.2	Linezolid	Clarithromycin + Linezolid	1_2	0.129543	lptD4213
0.02	Clarithromycin	1.2	Linezolid	Clarithromycin + Linezolid	1_2	0.741347	lptD4213
0.07	Clarithromycin	1.2	Linezolid	Clarithromycin + Linezolid	1_2	0.198677	lptD4213
0	Clarithromycin	1.2	Linezolid	Clarithromycin + Linezolid	1_2	0.98768	lptD4213
0.8	Chloramphenicol	0.04	Clarithromycin	Chloramphenicol + Clarithromycin	1_2	0.121488	lptD4213
0.69	Chloramphenicol	0.04	Clarithromycin	Chloramphenicol + Clarithromycin	1_2	0.0953113	lptD4213
0.58	Chloramphenicol	0.04	Clarithromycin	Chloramphenicol + Clarithromycin	1_2	0.0362451	lptD4213
0.46	Chloramphenicol	0.04	Clarithromycin	Chloramphenicol + Clarithromycin	1_2	0.208074	lptD4213
0.35	Chloramphenicol	0.04	Clarithromycin	Chloramphenicol + Clarithromycin	1_2	0.35339	lptD4213
0.24	Chloramphenicol	0.04	Clarithromycin	Chloramphenicol + Clarithromycin	1_2	0.327213	lptD4213
0.13	Chloramphenicol	0.04	Clarithromycin	Chloramphenicol + Clarithromycin	1_2	0.43662	lptD4213
0	Chloramphenicol	0.04	Clarithromycin	Chloramphenicol + Clarithromycin	1_2	0.587641	lptD4213
0.12	Clarithromycin	0.03	Azithromycin	Azithromycin + Clarithromycin	1_2	0.0147665	lptD4213
2	Clindamycin	0.05	Clarithromycin	Clarithromycin + Clindamycin	1_2	0	lptD4213
0.1	Clarithromycin	0.03	Azithromycin	Azithromycin + Clarithromycin	1_2	0	lptD4213
1.72	Clindamycin	0.05	Clarithromycin	Clarithromycin + Clindamycin	1_2	0	lptD4213
0.09	Clarithromycin	0.03	Azithromycin	Azithromycin + Clarithromycin	1_2	0	lptD4213
1.44	Clindamycin	0.05	Clarithromycin	Clarithromycin + Clindamycin	1_2	0	lptD4213
0.07	Clarithromycin	0.03	Azithromycin	Azithromycin + Clarithromycin	1_2	0	lptD4213
1.16	Clindamycin	0.05	Clarithromycin	Clarithromycin + Clindamycin	1_2	0	lptD4213
0.05	Clarithromycin	0.03	Azithromycin	Azithromycin + Clarithromycin	1_2	0.00939689	lptD4213
0.88	Clindamycin	0.05	Clarithromycin	Clarithromycin + Clindamycin	1_2	0	lptD4213
0.04	Clarithromycin	0.03	Azithromycin	Azithromycin + Clarithromycin	1_2	0	lptD4213
0.6	Clindamycin	0.05	Clarithromycin	Clarithromycin + Clindamycin	1_2	0.00335603	lptD4213
0.02	Clarithromycin	0.03	Azithromycin	Azithromycin + Clarithromycin	1_2	0.0479912	lptD4213
0.32	Clindamycin	0.05	Clarithromycin	Clarithromycin + Clindamycin	1_2	0.334596	lptD4213
0	Clarithromycin	0.03	Azithromycin	Azithromycin + Clarithromycin	1_2	0.307412	lptD4213
0	Clindamycin	0.05	Clarithromycin	Clarithromycin + Clindamycin	1_2	0.411785	lptD4213
0.12	Clarithromycin	1.76	Linezolid	Clarithromycin + Linezolid	1_2	0	lptD4213
0.05	Clarithromycin	1.76	Linezolid	Clarithromycin + Linezolid	1_2	0.248346	lptD4213
0.1	Clarithromycin	1.76	Linezolid	Clarithromycin + Linezolid	1_2	0.120146	lptD4213
0.04	Clarithromycin	1.76	Linezolid	Clarithromycin + Linezolid	1_2	0.605428	lptD4213
0.09	Clarithromycin	1.76	Linezolid	Clarithromycin + Linezolid	1_2	0.152364	lptD4213
0.02	Clarithromycin	1.76	Linezolid	Clarithromycin + Linezolid	1_2	0.9266	lptD4213
0.07	Clarithromycin	1.76	Linezolid	Clarithromycin + Linezolid	1_2	0.218142	lptD4213
0	Clarithromycin	1.76	Linezolid	Clarithromycin + Linezolid	1_2	0.953113	lptD4213
0.8	Chloramphenicol	0.05	Clarithromycin	Chloramphenicol + Clarithromycin	1_2	0.110078	lptD4213
0.69	Chloramphenicol	0.05	Clarithromycin	Chloramphenicol + Clarithromycin	1_2	0.0825584	lptD4213
0.58	Chloramphenicol	0.05	Clarithromycin	Chloramphenicol + Clarithromycin	1_2	0.162432	lptD4213
0.46	Chloramphenicol	0.05	Clarithromycin	Chloramphenicol + Clarithromycin	1_2	0.2168	lptD4213
0.35	Chloramphenicol	0.05	Clarithromycin	Chloramphenicol + Clarithromycin	1_2	0.315803	lptD4213
0.24	Chloramphenicol	0.05	Clarithromycin	Chloramphenicol + Clarithromycin	1_2	0.409436	lptD4213
0.13	Chloramphenicol	0.05	Clarithromycin	Chloramphenicol + Clarithromycin	1_2	0.494343	lptD4213
0	Chloramphenicol	0.05	Clarithromycin	Chloramphenicol + Clarithromycin	1_2	0.632612	lptD4213
0.12	Clarithromycin	0.04	Azithromycin	Azithromycin + Clarithromycin	1_2	0	lptD4213
2	Clindamycin	0.07	Clarithromycin	Clarithromycin + Clindamycin	1_2	0	lptD4213
0.1	Clarithromycin	0.04	Azithromycin	Azithromycin + Clarithromycin	1_2	0.367821	lptD4213
1.72	Clindamycin	0.07	Clarithromycin	Clarithromycin + Clindamycin	1_2	0	lptD4213
0.09	Clarithromycin	0.04	Azithromycin	Azithromycin + Clarithromycin	1_2	0	lptD4213
1.44	Clindamycin	0.07	Clarithromycin	Clarithromycin + Clindamycin	1_2	0	lptD4213
0.07	Clarithromycin	0.04	Azithromycin	Azithromycin + Clarithromycin	1_2	0	lptD4213
1.16	Clindamycin	0.07	Clarithromycin	Clarithromycin + Clindamycin	1_2	0	lptD4213
0.05	Clarithromycin	0.04	Azithromycin	Azithromycin + Clarithromycin	1_2	0	lptD4213
0.88	Clindamycin	0.07	Clarithromycin	Clarithromycin + Clindamycin	1_2	0.00704767	lptD4213
0.04	Clarithromycin	0.04	Azithromycin	Azithromycin + Clarithromycin	1_2	0	lptD4213
0.6	Clindamycin	0.07	Clarithromycin	Clarithromycin + Clindamycin	1_2	0	lptD4213
0.02	Clarithromycin	0.04	Azithromycin	Azithromycin + Clarithromycin	1_2	0	lptD4213
0.32	Clindamycin	0.07	Clarithromycin	Clarithromycin + Clindamycin	1_2	0.00637646	lptD4213
0	Clarithromycin	0.04	Azithromycin	Azithromycin + Clarithromycin	1_2	0.0201362	lptD4213
0	Clindamycin	0.07	Clarithromycin	Clarithromycin + Clindamycin	1_2	0.315467	lptD4213
0.12	Clarithromycin	2.32	Linezolid	Clarithromycin + Linezolid	1_2	0	lptD4213
0.05	Clarithromycin	2.32	Linezolid	Clarithromycin + Linezolid	1_2	0.232573	lptD4213
0.1	Clarithromycin	2.32	Linezolid	Clarithromycin + Linezolid	1_2	0	lptD4213
0.04	Clarithromycin	2.32	Linezolid	Clarithromycin + Linezolid	1_2	0.314125	lptD4213
0.09	Clarithromycin	2.32	Linezolid	Clarithromycin + Linezolid	1_2	0.114776	lptD4213
0.02	Clarithromycin	2.32	Linezolid	Clarithromycin + Linezolid	1_2	0.743361	lptD4213
0.07	Clarithromycin	2.32	Linezolid	Clarithromycin + Linezolid	1_2	0.179548	lptD4213
0	Clarithromycin	2.32	Linezolid	Clarithromycin + Linezolid	1_2	0.924251	lptD4213
0.8	Chloramphenicol	0.07	Clarithromycin	Chloramphenicol + Clarithromycin	1_2	0.0573881	lptD4213
0.69	Chloramphenicol	0.07	Clarithromycin	Chloramphenicol + Clarithromycin	1_2	0.0745039	lptD4213
0.58	Chloramphenicol	0.07	Clarithromycin	Chloramphenicol + Clarithromycin	1_2	0.139275	lptD4213
0.46	Chloramphenicol	0.07	Clarithromycin	Chloramphenicol + Clarithromycin	1_2	0.131556	lptD4213
0.35	Chloramphenicol	0.07	Clarithromycin	Chloramphenicol + Clarithromycin	1_2	0.29466	lptD4213
0.24	Chloramphenicol	0.07	Clarithromycin	Chloramphenicol + Clarithromycin	1_2	0.338959	lptD4213
0.13	Chloramphenicol	0.07	Clarithromycin	Chloramphenicol + Clarithromycin	1_2	0.316809	lptD4213
0	Chloramphenicol	0.07	Clarithromycin	Chloramphenicol + Clarithromycin	1_2	0.561128	lptD4213
0.12	Clarithromycin	0.05	Azithromycin	Azithromycin + Clarithromycin	1_2	0	lptD4213
2	Clindamycin	0.09	Clarithromycin	Clarithromycin + Clindamycin	1_2	0	lptD4213
0.1	Clarithromycin	0.05	Azithromycin	Azithromycin + Clarithromycin	1_2	0	lptD4213
1.72	Clindamycin	0.09	Clarithromycin	Clarithromycin + Clindamycin	1_2	0	lptD4213
0.09	Clarithromycin	0.05	Azithromycin	Azithromycin + Clarithromycin	1_2	0	lptD4213
1.44	Clindamycin	0.09	Clarithromycin	Clarithromycin + Clindamycin	1_2	0	lptD4213
0.07	Clarithromycin	0.05	Azithromycin	Azithromycin + Clarithromycin	1_2	0	lptD4213
1.16	Clindamycin	0.09	Clarithromycin	Clarithromycin + Clindamycin	1_2	0	lptD4213
0.05	Clarithromycin	0.05	Azithromycin	Azithromycin + Clarithromycin	1_2	0	lptD4213
0.88	Clindamycin	0.09	Clarithromycin	Clarithromycin + Clindamycin	1_2	0	lptD4213
0.04	Clarithromycin	0.05	Azithromycin	Azithromycin + Clarithromycin	1_2	0	lptD4213
0.6	Clindamycin	0.09	Clarithromycin	Clarithromycin + Clindamycin	1_2	0	lptD4213
0.02	Clarithromycin	0.05	Azithromycin	Azithromycin + Clarithromycin	1_2	0	lptD4213
0.32	Clindamycin	0.09	Clarithromycin	Clarithromycin + Clindamycin	1_2	0.0483268	lptD4213
0	Clarithromycin	0.05	Azithromycin	Azithromycin + Clarithromycin	1_2	0.0302043	lptD4213
0	Clindamycin	0.09	Clarithromycin	Clarithromycin + Clindamycin	1_2	0.136255	lptD4213
0.12	Clarithromycin	2.88	Linezolid	Clarithromycin + Linezolid	1_2	0.0687986	lptD4213
0.05	Clarithromycin	2.88	Linezolid	Clarithromycin + Linezolid	1_2	0.272174	lptD4213
0.1	Clarithromycin	2.88	Linezolid	Clarithromycin + Linezolid	1_2	0.0298687	lptD4213
0.04	Clarithromycin	2.88	Linezolid	Clarithromycin + Linezolid	1_2	0.336946	lptD4213
0.09	Clarithromycin	2.88	Linezolid	Clarithromycin + Linezolid	1_2	0.042286	lptD4213
0.02	Clarithromycin	2.88	Linezolid	Clarithromycin + Linezolid	1_2	0.532602	lptD4213
0.07	Clarithromycin	2.88	Linezolid	Clarithromycin + Linezolid	1_2	0.166795	lptD4213
0	Clarithromycin	2.88	Linezolid	Clarithromycin + Linezolid	1_2	0.865856	lptD4213
0.8	Chloramphenicol	0.1	Clarithromycin	Chloramphenicol + Clarithromycin	1_2	0.0349027	lptD4213
0.69	Chloramphenicol	0.1	Clarithromycin	Chloramphenicol + Clarithromycin	1_2	0	lptD4213
0.58	Chloramphenicol	0.1	Clarithromycin	Chloramphenicol + Clarithromycin	1_2	0.0432928	lptD4213
0.46	Chloramphenicol	0.1	Clarithromycin	Chloramphenicol + Clarithromycin	1_2	0.0432928	lptD4213
0.35	Chloramphenicol	0.1	Clarithromycin	Chloramphenicol + Clarithromycin	1_2	0.0520185	lptD4213
0.24	Chloramphenicol	0.1	Clarithromycin	Chloramphenicol + Clarithromycin	1_2	0.0594018	lptD4213
0.13	Chloramphenicol	0.1	Clarithromycin	Chloramphenicol + Clarithromycin	1_2	0.0969893	lptD4213
0	Chloramphenicol	0.1	Clarithromycin	Chloramphenicol + Clarithromycin	1_2	0.15035	lptD4213
0.12	Clarithromycin	0.06	Azithromycin	Azithromycin + Clarithromycin	1_2	0	lptD4213
2	Clindamycin	0.1	Clarithromycin	Clarithromycin + Clindamycin	1_2	0	lptD4213
0.1	Clarithromycin	0.06	Azithromycin	Azithromycin + Clarithromycin	1_2	0	lptD4213
1.72	Clindamycin	0.1	Clarithromycin	Clarithromycin + Clindamycin	1_2	0	lptD4213
0.09	Clarithromycin	0.06	Azithromycin	Azithromycin + Clarithromycin	1_2	0	lptD4213
1.44	Clindamycin	0.1	Clarithromycin	Clarithromycin + Clindamycin	1_2	0	lptD4213
0.07	Clarithromycin	0.06	Azithromycin	Azithromycin + Clarithromycin	1_2	0	lptD4213
1.16	Clindamycin	0.1	Clarithromycin	Clarithromycin + Clindamycin	1_2	0	lptD4213
0.05	Clarithromycin	0.06	Azithromycin	Azithromycin + Clarithromycin	1_2	0.00570525	lptD4213
0.88	Clindamycin	0.1	Clarithromycin	Clarithromycin + Clindamycin	1_2	0	lptD4213
0.04	Clarithromycin	0.06	Azithromycin	Azithromycin + Clarithromycin	1_2	0	lptD4213
0.6	Clindamycin	0.1	Clarithromycin	Clarithromycin + Clindamycin	1_2	0	lptD4213
0.02	Clarithromycin	0.06	Azithromycin	Azithromycin + Clarithromycin	1_2	0	lptD4213
0.32	Clindamycin	0.1	Clarithromycin	Clarithromycin + Clindamycin	1_2	0.0523541	lptD4213
0	Clarithromycin	0.06	Azithromycin	Azithromycin + Clarithromycin	1_2	0.0419504	lptD4213
0	Clindamycin	0.1	Clarithromycin	Clarithromycin + Clindamycin	1_2	0.0107393	lptD4213
0.12	Clarithromycin	3.44	Linezolid	Clarithromycin + Linezolid	1_2	0	lptD4213
0.05	Clarithromycin	3.44	Linezolid	Clarithromycin + Linezolid	1_2	0.132563	lptD4213
0.1	Clarithromycin	3.44	Linezolid	Clarithromycin + Linezolid	1_2	0.0201362	lptD4213
0.04	Clarithromycin	3.44	Linezolid	Clarithromycin + Linezolid	1_2	0.315467	lptD4213
0.09	Clarithromycin	3.44	Linezolid	Clarithromycin + Linezolid	1_2	0.0681274	lptD4213
0.02	Clarithromycin	3.44	Linezolid	Clarithromycin + Linezolid	1_2	0.442661	lptD4213
0.07	Clarithromycin	3.44	Linezolid	Clarithromycin + Linezolid	1_2	0.117461	lptD4213
0	Clarithromycin	3.44	Linezolid	Clarithromycin + Linezolid	1_2	0.860151	lptD4213
0.8	Chloramphenicol	0.12	Clarithromycin	Chloramphenicol + Clarithromycin	1_2	0.0214786	lptD4213
0.69	Chloramphenicol	0.12	Clarithromycin	Chloramphenicol + Clarithromycin	1_2	0	lptD4213
0.58	Chloramphenicol	0.12	Clarithromycin	Chloramphenicol + Clarithromycin	1_2	0.0224854	lptD4213
0.46	Chloramphenicol	0.12	Clarithromycin	Chloramphenicol + Clarithromycin	1_2	0.026177	lptD4213
0.35	Chloramphenicol	0.12	Clarithromycin	Chloramphenicol + Clarithromycin	1_2	0.0412792	lptD4213
0.24	Chloramphenicol	0.12	Clarithromycin	Chloramphenicol + Clarithromycin	1_2	0.0459776	lptD4213
0.13	Chloramphenicol	0.12	Clarithromycin	Chloramphenicol + Clarithromycin	1_2	0.0778599	lptD4213
0	Chloramphenicol	0.12	Clarithromycin	Chloramphenicol + Clarithromycin	1_2	0.0392656	lptD4213
2	Clindamycin	0.12	Clarithromycin	Clarithromycin + Clindamycin	1_2	0	lptD4213
1.72	Clindamycin	0.12	Clarithromycin	Clarithromycin + Clindamycin	1_2	0	lptD4213
1.44	Clindamycin	0.12	Clarithromycin	Clarithromycin + Clindamycin	1_2	0	lptD4213
1.16	Clindamycin	0.12	Clarithromycin	Clarithromycin + Clindamycin	1_2	0	lptD4213
0.05	Clarithromycin	0.06	Azithromycin	Azithromycin + Clarithromycin	1_2	0.00503405	lptD4213
0.88	Clindamycin	0.12	Clarithromycin	Clarithromycin + Clindamycin	1_2	0.00134241	lptD4213
0.6	Clindamycin	0.12	Clarithromycin	Clarithromycin + Clindamycin	1_2	0	lptD4213
0.32	Clindamycin	0.12	Clarithromycin	Clarithromycin + Clindamycin	1_2	0.0134241	lptD4213
0	Clarithromycin	0.06	Azithromycin	Azithromycin + Clarithromycin	1_2	0	lptD4213
0	Clindamycin	0.12	Clarithromycin	Clarithromycin + Clindamycin	1_2	0.00637646	lptD4213
0.12	Clarithromycin	4	Linezolid	Clarithromycin + Linezolid	1_2	0.084572	lptD4213
0.05	Clarithromycin	4	Linezolid	Clarithromycin + Linezolid	1_2	0.11679	lptD4213
0.1	Clarithromycin	4	Linezolid	Clarithromycin + Linezolid	1_2	0.0429572	lptD4213
0.04	Clarithromycin	4	Linezolid	Clarithromycin + Linezolid	1_2	0.232237	lptD4213
0.09	Clarithromycin	4	Linezolid	Clarithromycin + Linezolid	1_2	0.0708123	lptD4213
0.02	Clarithromycin	4	Linezolid	Clarithromycin + Linezolid	1_2	0.444339	lptD4213
0.07	Clarithromycin	4	Linezolid	Clarithromycin + Linezolid	1_2	0.0775243	lptD4213
0	Clarithromycin	4	Linezolid	Clarithromycin + Linezolid	1_2	0.782962	lptD4213
0.8	Chloramphenicol	0.09	Clarithromycin	Chloramphenicol + Clarithromycin	1_2	0.026177	lptD4213
0.69	Chloramphenicol	0.09	Clarithromycin	Chloramphenicol + Clarithromycin	1_2	0.0385944	lptD4213
0.58	Chloramphenicol	0.09	Clarithromycin	Chloramphenicol + Clarithromycin	1_2	0.0399368	lptD4213
0.46	Chloramphenicol	0.09	Clarithromycin	Chloramphenicol + Clarithromycin	1_2	0.0765175	lptD4213
0.35	Chloramphenicol	0.09	Clarithromycin	Chloramphenicol + Clarithromycin	1_2	0.0745039	lptD4213
0.24	Chloramphenicol	0.09	Clarithromycin	Chloramphenicol + Clarithromycin	1_2	0.101352	lptD4213
0.13	Chloramphenicol	0.09	Clarithromycin	Chloramphenicol + Clarithromycin	1_2	0.243648	lptD4213
0	Chloramphenicol	0.09	Clarithromycin	Chloramphenicol + Clarithromycin	1_2	0.328891	lptD4213
0.12	Clarithromycin	0	Azithromycin	Azithromycin + Clarithromycin	2_1	0.0780639	lptD4213
2	Clindamycin	0	Clarithromycin	Clarithromycin + Clindamycin	2_1	0.0133215	lptD4213
0.1	Clarithromycin	0	Azithromycin	Azithromycin + Clarithromycin	2_1	0.13508	lptD4213
1.72	Clindamycin	0	Clarithromycin	Clarithromycin + Clindamycin	2_1	0	lptD4213
0.09	Clarithromycin	0	Azithromycin	Azithromycin + Clarithromycin	2_1	0.111901	lptD4213
1.44	Clindamycin	0	Clarithromycin	Clarithromycin + Clindamycin	2_1	0.0785968	lptD4213
0.07	Clarithromycin	0	Azithromycin	Azithromycin + Clarithromycin	2_1	0.40151	lptD4213
1.16	Clindamycin	0	Clarithromycin	Clarithromycin + Clindamycin	2_1	0.331705	lptD4213
0.05	Clarithromycin	0	Azithromycin	Azithromycin + Clarithromycin	2_1	0.336501	lptD4213
0.88	Clindamycin	0	Clarithromycin	Clarithromycin + Clindamycin	2_1	0.423623	lptD4213
0.04	Clarithromycin	0	Azithromycin	Azithromycin + Clarithromycin	2_1	0.602664	lptD4213
0.6	Clindamycin	0	Clarithromycin	Clarithromycin + Clindamycin	2_1	0.77238	lptD4213
0.02	Clarithromycin	0	Azithromycin	Azithromycin + Clarithromycin	2_1	0.755329	lptD4213
0.32	Clindamycin	0	Clarithromycin	Clarithromycin + Clindamycin	2_1	0.807016	lptD4213
0	Clarithromycin	0	Azithromycin	Azithromycin + Clarithromycin	2_1	1	lptD4213
0	Clindamycin	0	Clarithromycin	Clarithromycin + Clindamycin	2_1	0.994316	lptD4213
0.12	Clarithromycin	0	Linezolid	Clarithromycin + Linezolid	2_1	0.118828	lptD4213
0.05	Clarithromycin	0	Linezolid	Clarithromycin + Linezolid	2_1	0.481705	lptD4213
0.1	Clarithromycin	0	Linezolid	Clarithromycin + Linezolid	2_1	0.100178	lptD4213
0.04	Clarithromycin	0	Linezolid	Clarithromycin + Linezolid	2_1	0.637567	lptD4213
0.09	Clarithromycin	0	Linezolid	Clarithromycin + Linezolid	2_1	0.167052	lptD4213
0.02	Clarithromycin	0	Linezolid	Clarithromycin + Linezolid	2_1	0.751332	lptD4213
0.07	Clarithromycin	0	Linezolid	Clarithromycin + Linezolid	2_1	0.295471	lptD4213
0	Clarithromycin	0	Linezolid	Clarithromycin + Linezolid	2_1	1	lptD4213
0.8	Chloramphenicol	0	Clarithromycin	Chloramphenicol + Clarithromycin	2_1	0.376732	lptD4213
0.69	Chloramphenicol	0	Clarithromycin	Chloramphenicol + Clarithromycin	2_1	0.428153	lptD4213
0.58	Chloramphenicol	0	Clarithromycin	Chloramphenicol + Clarithromycin	2_1	0.410302	lptD4213
0.46	Chloramphenicol	0	Clarithromycin	Chloramphenicol + Clarithromycin	2_1	0.512078	lptD4213
0.35	Chloramphenicol	0	Clarithromycin	Chloramphenicol + Clarithromycin	2_1	0.67833	lptD4213
0.24	Chloramphenicol	0	Clarithromycin	Chloramphenicol + Clarithromycin	2_1	0.850178	lptD4213
0.13	Chloramphenicol	0	Clarithromycin	Chloramphenicol + Clarithromycin	2_1	0.9373	lptD4213
0	Chloramphenicol	0	Clarithromycin	Chloramphenicol + Clarithromycin	2_1	1	lptD4213
0.12	Clarithromycin	0.01	Azithromycin	Azithromycin + Clarithromycin	2_1	0.0410302	lptD4213
2	Clindamycin	0.02	Clarithromycin	Clarithromycin + Clindamycin	2_1	0.0149201	lptD4213
0.1	Clarithromycin	0.01	Azithromycin	Azithromycin + Clarithromycin	2_1	0.0357016	lptD4213
1.72	Clindamycin	0.02	Clarithromycin	Clarithromycin + Clindamycin	2_1	0.0103908	lptD4213
0.09	Clarithromycin	0.01	Azithromycin	Azithromycin + Clarithromycin	2_1	0.0458259	lptD4213
1.44	Clindamycin	0.02	Clarithromycin	Clarithromycin + Clindamycin	2_1	0.0237123	lptD4213
0.07	Clarithromycin	0.01	Azithromycin	Azithromycin + Clarithromycin	2_1	0.0761989	lptD4213
1.16	Clindamycin	0.02	Clarithromycin	Clarithromycin + Clindamycin	2_1	0.0317051	lptD4213
0.05	Clarithromycin	0.01	Azithromycin	Azithromycin + Clarithromycin	2_1	0.196625	lptD4213
0.88	Clindamycin	0.02	Clarithromycin	Clarithromycin + Clindamycin	2_1	0.203819	lptD4213
0.04	Clarithromycin	0.01	Azithromycin	Azithromycin + Clarithromycin	2_1	0.334902	lptD4213
0.6	Clindamycin	0.02	Clarithromycin	Clarithromycin + Clindamycin	2_1	0.52167	lptD4213
0.02	Clarithromycin	0.01	Azithromycin	Azithromycin + Clarithromycin	2_1	0.455595	lptD4213
0.32	Clindamycin	0.02	Clarithromycin	Clarithromycin + Clindamycin	2_1	0.750533	lptD4213
0	Clarithromycin	0.01	Azithromycin	Azithromycin + Clarithromycin	2_1	0.709236	lptD4213
0	Clindamycin	0.02	Clarithromycin	Clarithromycin + Clindamycin	2_1	0.729485	lptD4213
0.12	Clarithromycin	0.64	Linezolid	Clarithromycin + Linezolid	2_1	0.0865897	lptD4213
0.05	Clarithromycin	0.64	Linezolid	Clarithromycin + Linezolid	2_1	0.399911	lptD4213
0.1	Clarithromycin	0.64	Linezolid	Clarithromycin + Linezolid	2_1	0.101243	lptD4213
0.04	Clarithromycin	0.64	Linezolid	Clarithromycin + Linezolid	2_1	0.52167	lptD4213
0.09	Clarithromycin	0.64	Linezolid	Clarithromycin + Linezolid	2_1	0.175577	lptD4213
0.02	Clarithromycin	0.64	Linezolid	Clarithromycin + Linezolid	2_1	0.883748	lptD4213
0.07	Clarithromycin	0.64	Linezolid	Clarithromycin + Linezolid	2_1	0.306927	lptD4213
0	Clarithromycin	0.64	Linezolid	Clarithromycin + Linezolid	2_1	0.992451	lptD4213
0.8	Chloramphenicol	0.02	Clarithromycin	Chloramphenicol + Clarithromycin	2_1	0.188632	lptD4213
0.69	Chloramphenicol	0.02	Clarithromycin	Chloramphenicol + Clarithromycin	2_1	0.215009	lptD4213
0.58	Chloramphenicol	0.02	Clarithromycin	Chloramphenicol + Clarithromycin	2_1	0.31119	lptD4213
0.46	Chloramphenicol	0.02	Clarithromycin	Chloramphenicol + Clarithromycin	2_1	0.348757	lptD4213
0.35	Chloramphenicol	0.02	Clarithromycin	Chloramphenicol + Clarithromycin	2_1	0.482238	lptD4213
0.24	Chloramphenicol	0.02	Clarithromycin	Chloramphenicol + Clarithromycin	2_1	0.571492	lptD4213
0.13	Chloramphenicol	0.02	Clarithromycin	Chloramphenicol + Clarithromycin	2_1	0.754529	lptD4213
0	Chloramphenicol	0.02	Clarithromycin	Chloramphenicol + Clarithromycin	2_1	0.755861	lptD4213
0.12	Clarithromycin	0.02	Azithromycin	Azithromycin + Clarithromycin	2_1	0.039698	lptD4213
2	Clindamycin	0.04	Clarithromycin	Clarithromycin + Clindamycin	2_1	0	lptD4213
0.1	Clarithromycin	0.02	Azithromycin	Azithromycin + Clarithromycin	2_1	0.0290409	lptD4213
1.72	Clindamycin	0.04	Clarithromycin	Clarithromycin + Clindamycin	2_1	0.0199822	lptD4213
0.09	Clarithromycin	0.02	Azithromycin	Azithromycin + Clarithromycin	2_1	0.064476	lptD4213
1.44	Clindamycin	0.04	Clarithromycin	Clarithromycin + Clindamycin	2_1	0.00559503	lptD4213
0.07	Clarithromycin	0.02	Azithromycin	Azithromycin + Clarithromycin	2_1	0.0404973	lptD4213
1.16	Clindamycin	0.04	Clarithromycin	Clarithromycin + Clindamycin	2_1	0.00346359	lptD4213
0.05	Clarithromycin	0.02	Azithromycin	Azithromycin + Clarithromycin	2_1	0.0516874	lptD4213
0.88	Clindamycin	0.04	Clarithromycin	Clarithromycin + Clindamycin	2_1	0.0801954	lptD4213
0.04	Clarithromycin	0.02	Azithromycin	Azithromycin + Clarithromycin	2_1	0.0652753	lptD4213
0.6	Clindamycin	0.04	Clarithromycin	Clarithromycin + Clindamycin	2_1	0.166785	lptD4213
0.02	Clarithromycin	0.02	Azithromycin	Azithromycin + Clarithromycin	2_1	0.167318	lptD4213
0.32	Clindamycin	0.04	Clarithromycin	Clarithromycin + Clindamycin	2_1	0.42762	lptD4213
0	Clarithromycin	0.02	Azithromycin	Azithromycin + Clarithromycin	2_1	0.565098	lptD4213
0	Clindamycin	0.04	Clarithromycin	Clarithromycin + Clindamycin	2_1	0.502487	lptD4213
0.12	Clarithromycin	1.2	Linezolid	Clarithromycin + Linezolid	2_1	0.0708703	lptD4213
0.05	Clarithromycin	1.2	Linezolid	Clarithromycin + Linezolid	2_1	0.322913	lptD4213
0.1	Clarithromycin	1.2	Linezolid	Clarithromycin + Linezolid	2_1	0.112167	lptD4213
0.04	Clarithromycin	1.2	Linezolid	Clarithromycin + Linezolid	2_1	0.457993	lptD4213
0.09	Clarithromycin	1.2	Linezolid	Clarithromycin + Linezolid	2_1	0.144405	lptD4213
0.02	Clarithromycin	1.2	Linezolid	Clarithromycin + Linezolid	2_1	0.662345	lptD4213
0.07	Clarithromycin	1.2	Linezolid	Clarithromycin + Linezolid	2_1	0.191563	lptD4213
0	Clarithromycin	1.2	Linezolid	Clarithromycin + Linezolid	2_1	0.855506	lptD4213
0.8	Chloramphenicol	0.04	Clarithromycin	Chloramphenicol + Clarithromycin	2_1	0.109769	lptD4213
0.69	Chloramphenicol	0.04	Clarithromycin	Chloramphenicol + Clarithromycin	2_1	0.109769	lptD4213
0.58	Chloramphenicol	0.04	Clarithromycin	Chloramphenicol + Clarithromycin	2_1	0.142007	lptD4213
0.46	Chloramphenicol	0.04	Clarithromycin	Chloramphenicol + Clarithromycin	2_1	0.192629	lptD4213
0.35	Chloramphenicol	0.04	Clarithromycin	Chloramphenicol + Clarithromycin	2_1	0.336501	lptD4213
0.24	Chloramphenicol	0.04	Clarithromycin	Chloramphenicol + Clarithromycin	2_1	0.322114	lptD4213
0.13	Chloramphenicol	0.04	Clarithromycin	Chloramphenicol + Clarithromycin	2_1	0.410302	lptD4213
0	Chloramphenicol	0.04	Clarithromycin	Chloramphenicol + Clarithromycin	2_1	0.574956	lptD4213
0.12	Clarithromycin	0.03	Azithromycin	Azithromycin + Clarithromycin	2_1	0.024778	lptD4213
2	Clindamycin	0.05	Clarithromycin	Clarithromycin + Clindamycin	2_1	0	lptD4213
0.1	Clarithromycin	0.03	Azithromycin	Azithromycin + Clarithromycin	2_1	0.032238	lptD4213
1.72	Clindamycin	0.05	Clarithromycin	Clarithromycin + Clindamycin	2_1	0.00639432	lptD4213
0.09	Clarithromycin	0.03	Azithromycin	Azithromycin + Clarithromycin	2_1	0.028508	lptD4213
1.44	Clindamycin	0.05	Clarithromycin	Clarithromycin + Clindamycin	2_1	0.0119893	lptD4213
0.07	Clarithromycin	0.03	Azithromycin	Azithromycin + Clarithromycin	2_1	0.0367673	lptD4213
1.16	Clindamycin	0.05	Clarithromycin	Clarithromycin + Clindamycin	2_1	0.0125222	lptD4213
0.05	Clarithromycin	0.03	Azithromycin	Azithromycin + Clarithromycin	2_1	0.0327709	lptD4213
0.88	Clindamycin	0.05	Clarithromycin	Clarithromycin + Clindamycin	2_1	0.0167851	lptD4213
0.04	Clarithromycin	0.03	Azithromycin	Azithromycin + Clarithromycin	2_1	0.0447602	lptD4213
0.6	Clindamycin	0.05	Clarithromycin	Clarithromycin + Clindamycin	2_1	0.0484902	lptD4213
0.02	Clarithromycin	0.03	Azithromycin	Azithromycin + Clarithromycin	2_1	0.0562167	lptD4213
0.32	Clindamycin	0.05	Clarithromycin	Clarithromycin + Clindamycin	2_1	0.259503	lptD4213
0	Clarithromycin	0.03	Azithromycin	Azithromycin + Clarithromycin	2_1	0.248845	lptD4213
0	Clindamycin	0.05	Clarithromycin	Clarithromycin + Clindamycin	2_1	0.34476	lptD4213
0.12	Clarithromycin	1.76	Linezolid	Clarithromycin + Linezolid	2_1	0.0543517	lptD4213
0.05	Clarithromycin	1.76	Linezolid	Clarithromycin + Linezolid	2_1	0.250178	lptD4213
0.1	Clarithromycin	1.76	Linezolid	Clarithromycin + Linezolid	2_1	0.123623	lptD4213
0.04	Clarithromycin	1.76	Linezolid	Clarithromycin + Linezolid	2_1	0.504618	lptD4213
0.09	Clarithromycin	1.76	Linezolid	Clarithromycin + Linezolid	2_1	0.10071	lptD4213
0.02	Clarithromycin	1.76	Linezolid	Clarithromycin + Linezolid	2_1	0.718295	lptD4213
0.07	Clarithromycin	1.76	Linezolid	Clarithromycin + Linezolid	2_1	0.221936	lptD4213
0	Clarithromycin	1.76	Linezolid	Clarithromycin + Linezolid	2_1	0.853908	lptD4213
0.8	Chloramphenicol	0.05	Clarithromycin	Chloramphenicol + Clarithromycin	2_1	0.0975133	lptD4213
0.69	Chloramphenicol	0.05	Clarithromycin	Chloramphenicol + Clarithromycin	2_1	0.111901	lptD4213
0.58	Chloramphenicol	0.05	Clarithromycin	Chloramphenicol + Clarithromycin	2_1	0.125222	lptD4213
0.46	Chloramphenicol	0.05	Clarithromycin	Chloramphenicol + Clarithromycin	2_1	0.169982	lptD4213
0.35	Chloramphenicol	0.05	Clarithromycin	Chloramphenicol + Clarithromycin	2_1	0.26643	lptD4213
0.24	Chloramphenicol	0.05	Clarithromycin	Chloramphenicol + Clarithromycin	2_1	0.382593	lptD4213
0.13	Chloramphenicol	0.05	Clarithromycin	Chloramphenicol + Clarithromycin	2_1	0.495293	lptD4213
0	Chloramphenicol	0.05	Clarithromycin	Chloramphenicol + Clarithromycin	2_1	0.512345	lptD4213
0.12	Clarithromycin	0.04	Azithromycin	Azithromycin + Clarithromycin	2_1	0.0202487	lptD4213
2	Clindamycin	0.07	Clarithromycin	Clarithromycin + Clindamycin	2_1	0	lptD4213
0.1	Clarithromycin	0.04	Azithromycin	Azithromycin + Clarithromycin	2_1	0.0258437	lptD4213
1.72	Clindamycin	0.07	Clarithromycin	Clarithromycin + Clindamycin	2_1	0.00026643	lptD4213
0.09	Clarithromycin	0.04	Azithromycin	Azithromycin + Clarithromycin	2_1	0.0287744	lptD4213
1.44	Clindamycin	0.07	Clarithromycin	Clarithromycin + Clindamycin	2_1	0.00319716	lptD4213
0.07	Clarithromycin	0.04	Azithromycin	Azithromycin + Clarithromycin	2_1	0.0287744	lptD4213
1.16	Clindamycin	0.07	Clarithromycin	Clarithromycin + Clindamycin	2_1	0.0106572	lptD4213
0.05	Clarithromycin	0.04	Azithromycin	Azithromycin + Clarithromycin	2_1	0.0295737	lptD4213
0.88	Clindamycin	0.07	Clarithromycin	Clarithromycin + Clindamycin	2_1	0.0205151	lptD4213
0.04	Clarithromycin	0.04	Azithromycin	Azithromycin + Clarithromycin	2_1	0.0311723	lptD4213
0.6	Clindamycin	0.07	Clarithromycin	Clarithromycin + Clindamycin	2_1	0.0282416	lptD4213
0.02	Clarithromycin	0.04	Azithromycin	Azithromycin + Clarithromycin	2_1	0.0154529	lptD4213
0.32	Clindamycin	0.07	Clarithromycin	Clarithromycin + Clindamycin	2_1	0.0226465	lptD4213
0	Clarithromycin	0.04	Azithromycin	Azithromycin + Clarithromycin	2_1	0.0530195	lptD4213
0	Clindamycin	0.07	Clarithromycin	Clarithromycin + Clindamycin	2_1	0.211812	lptD4213
0.12	Clarithromycin	2.32	Linezolid	Clarithromycin + Linezolid	2_1	0.0735346	lptD4213
0.05	Clarithromycin	2.32	Linezolid	Clarithromycin + Linezolid	2_1	0.258703	lptD4213
0.1	Clarithromycin	2.32	Linezolid	Clarithromycin + Linezolid	2_1	0.0652753	lptD4213
0.04	Clarithromycin	2.32	Linezolid	Clarithromycin + Linezolid	2_1	0.330906	lptD4213
0.09	Clarithromycin	2.32	Linezolid	Clarithromycin + Linezolid	2_1	0.10897	lptD4213
0.02	Clarithromycin	2.32	Linezolid	Clarithromycin + Linezolid	2_1	0.642096	lptD4213
0.07	Clarithromycin	2.32	Linezolid	Clarithromycin + Linezolid	2_1	0.183304	lptD4213
0	Clarithromycin	2.32	Linezolid	Clarithromycin + Linezolid	2_1	0.836323	lptD4213
0.8	Chloramphenicol	0.07	Clarithromycin	Chloramphenicol + Clarithromycin	2_1	0.0823268	lptD4213
0.69	Chloramphenicol	0.07	Clarithromycin	Chloramphenicol + Clarithromycin	2_1	0.0849911	lptD4213
0.58	Chloramphenicol	0.07	Clarithromycin	Chloramphenicol + Clarithromycin	2_1	0.0999112	lptD4213
0.46	Chloramphenicol	0.07	Clarithromycin	Chloramphenicol + Clarithromycin	2_1	0.115631	lptD4213
0.35	Chloramphenicol	0.07	Clarithromycin	Chloramphenicol + Clarithromycin	2_1	0.138011	lptD4213
0.24	Chloramphenicol	0.07	Clarithromycin	Chloramphenicol + Clarithromycin	2_1	0.207815	lptD4213
0.13	Chloramphenicol	0.07	Clarithromycin	Chloramphenicol + Clarithromycin	2_1	0.19103	lptD4213
0	Chloramphenicol	0.07	Clarithromycin	Chloramphenicol + Clarithromycin	2_1	0.431616	lptD4213
0.12	Clarithromycin	0.05	Azithromycin	Azithromycin + Clarithromycin	2_1	0.0231794	lptD4213
2	Clindamycin	0.09	Clarithromycin	Clarithromycin + Clindamycin	2_1	0	lptD4213
0.1	Clarithromycin	0.05	Azithromycin	Azithromycin + Clarithromycin	2_1	0.026643	lptD4213
1.72	Clindamycin	0.09	Clarithromycin	Clarithromycin + Clindamycin	2_1	0	lptD4213
0.09	Clarithromycin	0.05	Azithromycin	Azithromycin + Clarithromycin	2_1	0.0234458	lptD4213
1.44	Clindamycin	0.09	Clarithromycin	Clarithromycin + Clindamycin	2_1	0.00213144	lptD4213
0.07	Clarithromycin	0.05	Azithromycin	Azithromycin + Clarithromycin	2_1	0.0277087	lptD4213
1.16	Clindamycin	0.09	Clarithromycin	Clarithromycin + Clindamycin	2_1	0.00399645	lptD4213
0.05	Clarithromycin	0.05	Azithromycin	Azithromycin + Clarithromycin	2_1	0.0309059	lptD4213
0.88	Clindamycin	0.09	Clarithromycin	Clarithromycin + Clindamycin	2_1	0.0159858	lptD4213
0.04	Clarithromycin	0.05	Azithromycin	Azithromycin + Clarithromycin	2_1	0.0253108	lptD4213
0.6	Clindamycin	0.09	Clarithromycin	Clarithromycin + Clindamycin	2_1	0.0239787	lptD4213
0.02	Clarithromycin	0.05	Azithromycin	Azithromycin + Clarithromycin	2_1	0.0311723	lptD4213
0.32	Clindamycin	0.09	Clarithromycin	Clarithromycin + Clindamycin	2_1	0.0450266	lptD4213
0	Clarithromycin	0.05	Azithromycin	Azithromycin + Clarithromycin	2_1	0.0484902	lptD4213
0	Clindamycin	0.09	Clarithromycin	Clarithromycin + Clindamycin	2_1	0.0895204	lptD4213
0.12	Clarithromycin	2.88	Linezolid	Clarithromycin + Linezolid	2_1	0.0586146	lptD4213
0.05	Clarithromycin	2.88	Linezolid	Clarithromycin + Linezolid	2_1	0.202487	lptD4213
0.1	Clarithromycin	2.88	Linezolid	Clarithromycin + Linezolid	2_1	0.0634103	lptD4213
0.04	Clarithromycin	2.88	Linezolid	Clarithromycin + Linezolid	2_1	0.330107	lptD4213
0.09	Clarithromycin	2.88	Linezolid	Clarithromycin + Linezolid	2_1	0.0868561	lptD4213
0.02	Clarithromycin	2.88	Linezolid	Clarithromycin + Linezolid	2_1	0.539254	lptD4213
0.07	Clarithromycin	2.88	Linezolid	Clarithromycin + Linezolid	2_1	0.108437	lptD4213
0	Clarithromycin	2.88	Linezolid	Clarithromycin + Linezolid	2_1	0.763055	lptD4213
0.8	Chloramphenicol	0.1	Clarithromycin	Chloramphenicol + Clarithromycin	2_1	0.0412966	lptD4213
0.69	Chloramphenicol	0.1	Clarithromycin	Chloramphenicol + Clarithromycin	2_1	0.0538188	lptD4213
0.58	Chloramphenicol	0.1	Clarithromycin	Chloramphenicol + Clarithromycin	2_1	0.0498224	lptD4213
0.46	Chloramphenicol	0.1	Clarithromycin	Chloramphenicol + Clarithromycin	2_1	0.0466252	lptD4213
0.35	Chloramphenicol	0.1	Clarithromycin	Chloramphenicol + Clarithromycin	2_1	0.0546181	lptD4213
0.24	Chloramphenicol	0.1	Clarithromycin	Chloramphenicol + Clarithromycin	2_1	0.057016	lptD4213
0.13	Chloramphenicol	0.1	Clarithromycin	Chloramphenicol + Clarithromycin	2_1	0.0788632	lptD4213
0	Chloramphenicol	0.1	Clarithromycin	Chloramphenicol + Clarithromycin	2_1	0.145471	lptD4213
0.12	Clarithromycin	0.06	Azithromycin	Azithromycin + Clarithromycin	2_1	0.0213144	lptD4213
2	Clindamycin	0.1	Clarithromycin	Clarithromycin + Clindamycin	2_1	0	lptD4213
0.1	Clarithromycin	0.06	Azithromycin	Azithromycin + Clarithromycin	2_1	0.0250444	lptD4213
1.72	Clindamycin	0.1	Clarithromycin	Clarithromycin + Clindamycin	2_1	0.00026643	lptD4213
0.09	Clarithromycin	0.06	Azithromycin	Azithromycin + Clarithromycin	2_1	0.0226465	lptD4213
1.44	Clindamycin	0.1	Clarithromycin	Clarithromycin + Clindamycin	2_1	0.00239787	lptD4213
0.07	Clarithromycin	0.06	Azithromycin	Azithromycin + Clarithromycin	2_1	0.028508	lptD4213
1.16	Clindamycin	0.1	Clarithromycin	Clarithromycin + Clindamycin	2_1	0.0053286	lptD4213
0.05	Clarithromycin	0.06	Azithromycin	Azithromycin + Clarithromycin	2_1	0.0253108	lptD4213
0.88	Clindamycin	0.1	Clarithromycin	Clarithromycin + Clindamycin	2_1	0.0181172	lptD4213
0.04	Clarithromycin	0.06	Azithromycin	Azithromycin + Clarithromycin	2_1	0.0274423	lptD4213
0.6	Clindamycin	0.1	Clarithromycin	Clarithromycin + Clindamycin	2_1	0.021048	lptD4213
0.02	Clarithromycin	0.06	Azithromycin	Azithromycin + Clarithromycin	2_1	0.0343694	lptD4213
0.32	Clindamycin	0.1	Clarithromycin	Clarithromycin + Clindamycin	2_1	0.0415631	lptD4213
0	Clarithromycin	0.06	Azithromycin	Azithromycin + Clarithromycin	2_1	0.0466252	lptD4213
0	Clindamycin	0.1	Clarithromycin	Clarithromycin + Clindamycin	2_1	0.0650089	lptD4213
0.12	Clarithromycin	3.44	Linezolid	Clarithromycin + Linezolid	2_1	0.0769982	lptD4213
0.05	Clarithromycin	3.44	Linezolid	Clarithromycin + Linezolid	2_1	0.128686	lptD4213
0.1	Clarithromycin	3.44	Linezolid	Clarithromycin + Linezolid	2_1	0.0538188	lptD4213
0.04	Clarithromycin	3.44	Linezolid	Clarithromycin + Linezolid	2_1	0.286146	lptD4213
0.09	Clarithromycin	3.44	Linezolid	Clarithromycin + Linezolid	2_1	0.100977	lptD4213
0.02	Clarithromycin	3.44	Linezolid	Clarithromycin + Linezolid	2_1	0.363677	lptD4213
0.07	Clarithromycin	3.44	Linezolid	Clarithromycin + Linezolid	2_1	0.114565	lptD4213
0	Clarithromycin	3.44	Linezolid	Clarithromycin + Linezolid	2_1	0.673268	lptD4213
0.8	Chloramphenicol	0.12	Clarithromycin	Chloramphenicol + Clarithromycin	2_1	0.0458259	lptD4213
0.69	Chloramphenicol	0.12	Clarithromycin	Chloramphenicol + Clarithromycin	2_1	0.0410302	lptD4213
0.58	Chloramphenicol	0.12	Clarithromycin	Chloramphenicol + Clarithromycin	2_1	0.0476909	lptD4213
0.46	Chloramphenicol	0.12	Clarithromycin	Chloramphenicol + Clarithromycin	2_1	0.0463588	lptD4213
0.35	Chloramphenicol	0.12	Clarithromycin	Chloramphenicol + Clarithromycin	2_1	0.0415631	lptD4213
0.24	Chloramphenicol	0.12	Clarithromycin	Chloramphenicol + Clarithromycin	2_1	0.0495559	lptD4213
0.13	Chloramphenicol	0.12	Clarithromycin	Chloramphenicol + Clarithromycin	2_1	0.0620782	lptD4213
0	Chloramphenicol	0.12	Clarithromycin	Chloramphenicol + Clarithromycin	2_1	0.0775311	lptD4213
0.12	Clarithromycin	0.06	Azithromycin	Azithromycin + Clarithromycin	2_1	0.0162522	lptD4213
2	Clindamycin	0.12	Clarithromycin	Clarithromycin + Clindamycin	2_1	0.000799289	lptD4213
0.1	Clarithromycin	0.06	Azithromycin	Azithromycin + Clarithromycin	2_1	0.024778	lptD4213
1.72	Clindamycin	0.12	Clarithromycin	Clarithromycin + Clindamycin	2_1	0.000799289	lptD4213
0.09	Clarithromycin	0.06	Azithromycin	Azithromycin + Clarithromycin	2_1	0.024778	lptD4213
1.44	Clindamycin	0.12	Clarithromycin	Clarithromycin + Clindamycin	2_1	0.00452931	lptD4213
0.07	Clarithromycin	0.06	Azithromycin	Azithromycin + Clarithromycin	2_1	0.0279751	lptD4213
1.16	Clindamycin	0.12	Clarithromycin	Clarithromycin + Clindamycin	2_1	0.0117229	lptD4213
0.05	Clarithromycin	0.06	Azithromycin	Azithromycin + Clarithromycin	2_1	0.0263766	lptD4213
0.88	Clindamycin	0.12	Clarithromycin	Clarithromycin + Clindamycin	2_1	0.0165186	lptD4213
0.04	Clarithromycin	0.06	Azithromycin	Azithromycin + Clarithromycin	2_1	0.0271758	lptD4213
0.6	Clindamycin	0.12	Clarithromycin	Clarithromycin + Clindamycin	2_1	0.022913	lptD4213
0.02	Clarithromycin	0.06	Azithromycin	Azithromycin + Clarithromycin	2_1	0.0365009	lptD4213
0.32	Clindamycin	0.12	Clarithromycin	Clarithromycin + Clindamycin	2_1	0.0386323	lptD4213
0	Clarithromycin	0.06	Azithromycin	Azithromycin + Clarithromycin	2_1	0.0375666	lptD4213
0	Clindamycin	0.12	Clarithromycin	Clarithromycin + Clindamycin	2_1	0.0538188	lptD4213
0.12	Clarithromycin	4	Linezolid	Clarithromycin + Linezolid	2_1	0.0519538	lptD4213
0.05	Clarithromycin	4	Linezolid	Clarithromycin + Linezolid	2_1	0.122291	lptD4213
0.1	Clarithromycin	4	Linezolid	Clarithromycin + Linezolid	2_1	0.0572824	lptD4213
0.04	Clarithromycin	4	Linezolid	Clarithromycin + Linezolid	2_1	0.196892	lptD4213
0.09	Clarithromycin	4	Linezolid	Clarithromycin + Linezolid	2_1	0.0714032	lptD4213
0.02	Clarithromycin	4	Linezolid	Clarithromycin + Linezolid	2_1	0.338632	lptD4213
0.07	Clarithromycin	4	Linezolid	Clarithromycin + Linezolid	2_1	0.0932504	lptD4213
0	Clarithromycin	4	Linezolid	Clarithromycin + Linezolid	2_1	0.509147	lptD4213
0.8	Chloramphenicol	0.09	Clarithromycin	Chloramphenicol + Clarithromycin	2_1	0.0522202	lptD4213
0.69	Chloramphenicol	0.09	Clarithromycin	Chloramphenicol + Clarithromycin	2_1	0.058881	lptD4213
0.58	Chloramphenicol	0.09	Clarithromycin	Chloramphenicol + Clarithromycin	2_1	0.0580817	lptD4213
0.46	Chloramphenicol	0.09	Clarithromycin	Chloramphenicol + Clarithromycin	2_1	0.0690053	lptD4213
0.35	Chloramphenicol	0.09	Clarithromycin	Chloramphenicol + Clarithromycin	2_1	0.0833925	lptD4213
0.24	Chloramphenicol	0.09	Clarithromycin	Chloramphenicol + Clarithromycin	2_1	0.106039	lptD4213
0.13	Chloramphenicol	0.09	Clarithromycin	Chloramphenicol + Clarithromycin	2_1	0.138011	lptD4213
0	Chloramphenicol	0.09	Clarithromycin	Chloramphenicol + Clarithromycin	2_1	0.27389	lptD4213
0.12	Clarithromycin	0	Azithromycin	Azithromycin + Clarithromycin	2_2	0.0223219	lptD4213
2	Clindamycin	0	Clarithromycin	Clarithromycin + Clindamycin	2_2	0	lptD4213
0.1	Clarithromycin	0	Azithromycin	Azithromycin + Clarithromycin	2_2	0.0933462	lptD4213
1.72	Clindamycin	0	Clarithromycin	Clarithromycin + Clindamycin	2_2	0	lptD4213
0.09	Clarithromycin	0	Azithromycin	Azithromycin + Clarithromycin	2_2	0.0570731	lptD4213
1.44	Clindamycin	0	Clarithromycin	Clarithromycin + Clindamycin	2_2	0.00862438	lptD4213
0.07	Clarithromycin	0	Azithromycin	Azithromycin + Clarithromycin	2_2	0.34117	lptD4213
1.16	Clindamycin	0	Clarithromycin	Clarithromycin + Clindamycin	2_2	0.128605	lptD4213
0.05	Clarithromycin	0	Azithromycin	Azithromycin + Clarithromycin	2_2	0.383531	lptD4213
0.88	Clindamycin	0	Clarithromycin	Clarithromycin + Clindamycin	2_2	0.246809	lptD4213
0.04	Clarithromycin	0	Azithromycin	Azithromycin + Clarithromycin	2_2	0.496409	lptD4213
0.6	Clindamycin	0	Clarithromycin	Clarithromycin + Clindamycin	2_2	0.652663	lptD4213
0.02	Clarithromycin	0	Azithromycin	Azithromycin + Clarithromycin	2_2	0.707453	lptD4213
0.32	Clindamycin	0	Clarithromycin	Clarithromycin + Clindamycin	2_2	0.735609	lptD4213
0	Clarithromycin	0	Azithromycin	Azithromycin + Clarithromycin	2_2	0.979628	lptD4213
0	Clindamycin	0	Clarithromycin	Clarithromycin + Clindamycin	2_2	0.991297	lptD4213
0.12	Clarithromycin	0	Linezolid	Clarithromycin + Linezolid	2_2	0.0946145	lptD4213
0.05	Clarithromycin	0	Linezolid	Clarithromycin + Linezolid	2_2	0.41397	lptD4213
0.1	Clarithromycin	0	Linezolid	Clarithromycin + Linezolid	2_2	0.109327	lptD4213
0.04	Clarithromycin	0	Linezolid	Clarithromycin + Linezolid	2_2	0.569209	lptD4213
0.09	Clarithromycin	0	Linezolid	Clarithromycin + Linezolid	2_2	0.238185	lptD4213
0.02	Clarithromycin	0	Linezolid	Clarithromycin + Linezolid	2_2	0.760721	lptD4213
0.07	Clarithromycin	0	Linezolid	Clarithromycin + Linezolid	2_2	0.389112	lptD4213
0	Clarithromycin	0	Linezolid	Clarithromycin + Linezolid	2_2	0.990789	lptD4213
0.8	Chloramphenicol	0	Clarithromycin	Chloramphenicol + Clarithromycin	2_2	0.347512	lptD4213
0.69	Chloramphenicol	0	Clarithromycin	Chloramphenicol + Clarithromycin	2_2	0.328234	lptD4213
0.58	Chloramphenicol	0	Clarithromycin	Chloramphenicol + Clarithromycin	2_2	0.331785	lptD4213
0.46	Chloramphenicol	0	Clarithromycin	Chloramphenicol + Clarithromycin	2_2	0.409404	lptD4213
0.35	Chloramphenicol	0	Clarithromycin	Chloramphenicol + Clarithromycin	2_2	0.558556	lptD4213
0.24	Chloramphenicol	0	Clarithromycin	Chloramphenicol + Clarithromycin	2_2	0.826672	lptD4213
0.13	Chloramphenicol	0	Clarithromycin	Chloramphenicol + Clarithromycin	2_2	0.889326	lptD4213
0	Chloramphenicol	0	Clarithromycin	Chloramphenicol + Clarithromycin	2_2	0.998906	lptD4213
0.12	Clarithromycin	0.01	Azithromycin	Azithromycin + Clarithromycin	2_2	0.0839609	lptD4213
2	Clindamycin	0.02	Clarithromycin	Clarithromycin + Clindamycin	2_2	0.118458	lptD4213
0.1	Clarithromycin	0.01	Azithromycin	Azithromycin + Clarithromycin	2_2	0.0347512	lptD4213
1.72	Clindamycin	0.02	Clarithromycin	Clarithromycin + Clindamycin	2_2	0.0372878	lptD4213
0.09	Clarithromycin	0.01	Azithromycin	Azithromycin + Clarithromycin	2_2	0.0979121	lptD4213
1.44	Clindamycin	0.02	Clarithromycin	Clarithromycin + Clindamycin	2_2	0.0284097	lptD4213
0.07	Clarithromycin	0.01	Azithromycin	Azithromycin + Clarithromycin	2_2	0.112117	lptD4213
1.16	Clindamycin	0.02	Clarithromycin	Clarithromycin + Clindamycin	2_2	0.0124293	lptD4213
0.05	Clarithromycin	0.01	Azithromycin	Azithromycin + Clarithromycin	2_2	0.246049	lptD4213
0.88	Clindamycin	0.02	Clarithromycin	Clarithromycin + Clindamycin	2_2	0.0375414	lptD4213
0.04	Clarithromycin	0.01	Azithromycin	Azithromycin + Clarithromycin	2_2	0.320878	lptD4213
0.6	Clindamycin	0.02	Clarithromycin	Clarithromycin + Clindamycin	2_2	0.520253	lptD4213
0.02	Clarithromycin	0.01	Azithromycin	Azithromycin + Clarithromycin	2_2	0.466478	lptD4213
0.32	Clindamycin	0.02	Clarithromycin	Clarithromycin + Clindamycin	2_2	0.776194	lptD4213
0	Clarithromycin	0.01	Azithromycin	Azithromycin + Clarithromycin	2_2	0.933209	lptD4213
0	Clindamycin	0.02	Clarithromycin	Clarithromycin + Clindamycin	2_2	0.891355	lptD4213
0.12	Clarithromycin	0.64	Linezolid	Clarithromycin + Linezolid	2_2	0.0639219	lptD4213
0.05	Clarithromycin	0.64	Linezolid	Clarithromycin + Linezolid	2_2	0.374146	lptD4213
0.1	Clarithromycin	0.64	Linezolid	Clarithromycin + Linezolid	2_2	0.11719	lptD4213
0.04	Clarithromycin	0.64	Linezolid	Clarithromycin + Linezolid	2_2	0.514673	lptD4213
0.09	Clarithromycin	0.64	Linezolid	Clarithromycin + Linezolid	2_2	0.231083	lptD4213
0.02	Clarithromycin	0.64	Linezolid	Clarithromycin + Linezolid	2_2	0.78837	lptD4213
0.07	Clarithromycin	0.64	Linezolid	Clarithromycin + Linezolid	2_2	0.334322	lptD4213
0	Clarithromycin	0.64	Linezolid	Clarithromycin + Linezolid	2_2	0.944877	lptD4213
0.8	Chloramphenicol	0.02	Clarithromycin	Chloramphenicol + Clarithromycin	2_2	0.26279	lptD4213
0.69	Chloramphenicol	0.02	Clarithromycin	Chloramphenicol + Clarithromycin	2_2	0.193795	lptD4213
0.58	Chloramphenicol	0.02	Clarithromycin	Chloramphenicol + Clarithromycin	2_2	0.297795	lptD4213
0.46	Chloramphenicol	0.02	Clarithromycin	Chloramphenicol + Clarithromycin	2_2	0.348019	lptD4213
0.35	Chloramphenicol	0.02	Clarithromycin	Chloramphenicol + Clarithromycin	2_2	0.493112	lptD4213
0.24	Chloramphenicol	0.02	Clarithromycin	Chloramphenicol + Clarithromycin	2_2	0.495902	lptD4213
0.13	Chloramphenicol	0.02	Clarithromycin	Chloramphenicol + Clarithromycin	2_2	0.872584	lptD4213
0	Chloramphenicol	0.02	Clarithromycin	Chloramphenicol + Clarithromycin	2_2	0.851024	lptD4213
0.12	Clarithromycin	0.02	Azithromycin	Azithromycin + Clarithromycin	2_2	0.0225756	lptD4213
2	Clindamycin	0.04	Clarithromycin	Clarithromycin + Clindamycin	2_2	0.0514926	lptD4213
0.1	Clarithromycin	0.02	Azithromycin	Azithromycin + Clarithromycin	2_2	0.0431219	lptD4213
1.72	Clindamycin	0.04	Clarithromycin	Clarithromycin + Clindamycin	2_2	0.0494634	lptD4213
0.09	Clarithromycin	0.02	Azithromycin	Azithromycin + Clarithromycin	2_2	0.0834536	lptD4213
1.44	Clindamycin	0.04	Clarithromycin	Clarithromycin + Clindamycin	2_2	0.0492097	lptD4213
0.07	Clarithromycin	0.02	Azithromycin	Azithromycin + Clarithromycin	2_2	0.059356	lptD4213
1.16	Clindamycin	0.04	Clarithromycin	Clarithromycin + Clindamycin	2_2	0.0263805	lptD4213
0.05	Clarithromycin	0.02	Azithromycin	Azithromycin + Clarithromycin	2_2	0.0573268	lptD4213
0.88	Clindamycin	0.04	Clarithromycin	Clarithromycin + Clindamycin	2_2	0.0722926	lptD4213
0.04	Clarithromycin	0.02	Azithromycin	Azithromycin + Clarithromycin	2_2	0.130127	lptD4213
0.6	Clindamycin	0.04	Clarithromycin	Clarithromycin + Clindamycin	2_2	0.297541	lptD4213
0.02	Clarithromycin	0.02	Azithromycin	Azithromycin + Clarithromycin	2_2	0.215102	lptD4213
0.32	Clindamycin	0.04	Clarithromycin	Clarithromycin + Clindamycin	2_2	0.564897	lptD4213
0	Clarithromycin	0.02	Azithromycin	Azithromycin + Clarithromycin	2_2	0.619434	lptD4213
0	Clindamycin	0.04	Clarithromycin	Clarithromycin + Clindamycin	2_2	0.618926	lptD4213
0.12	Clarithromycin	1.2	Linezolid	Clarithromycin + Linezolid	2_2	0.114907	lptD4213
0.05	Clarithromycin	1.2	Linezolid	Clarithromycin + Linezolid	2_2	0.36197	lptD4213
0.1	Clarithromycin	1.2	Linezolid	Clarithromycin + Linezolid	2_2	0.205971	lptD4213
0.04	Clarithromycin	1.2	Linezolid	Clarithromycin + Linezolid	2_2	0.460643	lptD4213
0.09	Clarithromycin	1.2	Linezolid	Clarithromycin + Linezolid	2_2	0.222712	lptD4213
0.02	Clarithromycin	1.2	Linezolid	Clarithromycin + Linezolid	2_2	0.683609	lptD4213
0.07	Clarithromycin	1.2	Linezolid	Clarithromycin + Linezolid	2_2	0.184663	lptD4213
0	Clarithromycin	1.2	Linezolid	Clarithromycin + Linezolid	2_2	0.956799	lptD4213
0.8	Chloramphenicol	0.04	Clarithromycin	Chloramphenicol + Clarithromycin	2_2	0.0887804	lptD4213
0.69	Chloramphenicol	0.04	Clarithromycin	Chloramphenicol + Clarithromycin	2_2	0.150419	lptD4213
0.58	Chloramphenicol	0.04	Clarithromycin	Chloramphenicol + Clarithromycin	2_2	0.180858	lptD4213
0.46	Chloramphenicol	0.04	Clarithromycin	Chloramphenicol + Clarithromycin	2_2	0.260507	lptD4213
0.35	Chloramphenicol	0.04	Clarithromycin	Chloramphenicol + Clarithromycin	2_2	0.375922	lptD4213
0.24	Chloramphenicol	0.04	Clarithromycin	Chloramphenicol + Clarithromycin	2_2	0.34117	lptD4213
0.13	Chloramphenicol	0.04	Clarithromycin	Chloramphenicol + Clarithromycin	2_2	0.484234	lptD4213
0	Chloramphenicol	0.04	Clarithromycin	Chloramphenicol + Clarithromycin	2_2	0.628565	lptD4213
0.12	Clarithromycin	0.03	Azithromycin	Azithromycin + Clarithromycin	2_2	0.020039	lptD4213
2	Clindamycin	0.05	Clarithromycin	Clarithromycin + Clindamycin	2_2	0.0545365	lptD4213
0.1	Clarithromycin	0.03	Azithromycin	Azithromycin + Clarithromycin	2_2	0.0786341	lptD4213
1.72	Clindamycin	0.05	Clarithromycin	Clarithromycin + Clindamycin	2_2	0.0484487	lptD4213
0.09	Clarithromycin	0.03	Azithromycin	Azithromycin + Clarithromycin	2_2	0.0431219	lptD4213
1.44	Clindamycin	0.05	Clarithromycin	Clarithromycin + Clindamycin	2_2	0.0144585	lptD4213
0.07	Clarithromycin	0.03	Azithromycin	Azithromycin + Clarithromycin	2_2	0.0136975	lptD4213
1.16	Clindamycin	0.05	Clarithromycin	Clarithromycin + Clindamycin	2_2	0	lptD4213
0.05	Clarithromycin	0.03	Azithromycin	Azithromycin + Clarithromycin	2_2	0.00177561	lptD4213
0.88	Clindamycin	0.05	Clarithromycin	Clarithromycin + Clindamycin	2_2	0	lptD4213
0.04	Clarithromycin	0.03	Azithromycin	Azithromycin + Clarithromycin	2_2	0.011161	lptD4213
0.6	Clindamycin	0.05	Clarithromycin	Clarithromycin + Clindamycin	2_2	0.0583414	lptD4213
0.02	Clarithromycin	0.03	Azithromycin	Azithromycin + Clarithromycin	2_2	0.0974048	lptD4213
0.32	Clindamycin	0.05	Clarithromycin	Clarithromycin + Clindamycin	2_2	0.347765	lptD4213
0	Clarithromycin	0.03	Azithromycin	Azithromycin + Clarithromycin	2_2	0.290692	lptD4213
0	Clindamycin	0.05	Clarithromycin	Clarithromycin + Clindamycin	2_2	0.366283	lptD4213
0.12	Clarithromycin	1.76	Linezolid	Clarithromycin + Linezolid	2_2	0.0778731	lptD4213
0.05	Clarithromycin	1.76	Linezolid	Clarithromycin + Linezolid	2_2	0.241229	lptD4213
0.1	Clarithromycin	1.76	Linezolid	Clarithromycin + Linezolid	2_2	0.127844	lptD4213
0.04	Clarithromycin	1.76	Linezolid	Clarithromycin + Linezolid	2_2	0.442887	lptD4213
0.09	Clarithromycin	1.76	Linezolid	Clarithromycin + Linezolid	2_2	0.146107	lptD4213
0.02	Clarithromycin	1.76	Linezolid	Clarithromycin + Linezolid	2_2	0.600663	lptD4213
0.07	Clarithromycin	1.76	Linezolid	Clarithromycin + Linezolid	2_2	0.177561	lptD4213
0	Clarithromycin	1.76	Linezolid	Clarithromycin + Linezolid	2_2	0.890848	lptD4213
0.8	Chloramphenicol	0.05	Clarithromycin	Chloramphenicol + Clarithromycin	2_2	0.108312	lptD4213
0.69	Chloramphenicol	0.05	Clarithromycin	Chloramphenicol + Clarithromycin	2_2	0.167922	lptD4213
0.58	Chloramphenicol	0.05	Clarithromycin	Chloramphenicol + Clarithromycin	2_2	0.120741	lptD4213
0.46	Chloramphenicol	0.05	Clarithromycin	Chloramphenicol + Clarithromycin	2_2	0.202927	lptD4213
0.35	Chloramphenicol	0.05	Clarithromycin	Chloramphenicol + Clarithromycin	2_2	0.302107	lptD4213
0.24	Chloramphenicol	0.05	Clarithromycin	Chloramphenicol + Clarithromycin	2_2	0.406361	lptD4213
0.13	Chloramphenicol	0.05	Clarithromycin	Chloramphenicol + Clarithromycin	2_2	0.516448	lptD4213
0	Chloramphenicol	0.05	Clarithromycin	Chloramphenicol + Clarithromycin	2_2	0.500721	lptD4213
0.12	Clarithromycin	0.04	Azithromycin	Azithromycin + Clarithromycin	2_2	0.021561	lptD4213
2	Clindamycin	0.07	Clarithromycin	Clarithromycin + Clindamycin	2_2	0	lptD4213
0.1	Clarithromycin	0.04	Azithromycin	Azithromycin + Clarithromycin	2_2	0.0469268	lptD4213
1.72	Clindamycin	0.07	Clarithromycin	Clarithromycin + Clindamycin	2_2	0.0385561	lptD4213
0.09	Clarithromycin	0.04	Azithromycin	Azithromycin + Clarithromycin	2_2	0.0319609	lptD4213
1.44	Clindamycin	0.07	Clarithromycin	Clarithromycin + Clindamycin	2_2	0.0104	lptD4213
0.07	Clarithromycin	0.04	Azithromycin	Azithromycin + Clarithromycin	2_2	0.0225756	lptD4213
1.16	Clindamycin	0.07	Clarithromycin	Clarithromycin + Clindamycin	2_2	0.00329756	lptD4213
0.05	Clarithromycin	0.04	Azithromycin	Azithromycin + Clarithromycin	2_2	0.0210536	lptD4213
0.88	Clindamycin	0.07	Clarithromycin	Clarithromycin + Clindamycin	2_2	0.00202927	lptD4213
0.04	Clarithromycin	0.04	Azithromycin	Azithromycin + Clarithromycin	2_2	0.0350048	lptD4213
0.6	Clindamycin	0.07	Clarithromycin	Clarithromycin + Clindamycin	2_2	0.0136975	lptD4213
0.02	Clarithromycin	0.04	Azithromycin	Azithromycin + Clarithromycin	2_2	0.0185171	lptD4213
0.32	Clindamycin	0.07	Clarithromycin	Clarithromycin + Clindamycin	2_2	0.059356	lptD4213
0	Clarithromycin	0.04	Azithromycin	Azithromycin + Clarithromycin	2_2	0.0639219	lptD4213
0	Clindamycin	0.07	Clarithromycin	Clarithromycin + Clindamycin	2_2	0.282322	lptD4213
0.12	Clarithromycin	2.32	Linezolid	Clarithromycin + Linezolid	2_2	0.0981658	lptD4213
0.05	Clarithromycin	2.32	Linezolid	Clarithromycin + Linezolid	2_2	0.231844	lptD4213
0.1	Clarithromycin	2.32	Linezolid	Clarithromycin + Linezolid	2_2	0.0636682	lptD4213
0.04	Clarithromycin	2.32	Linezolid	Clarithromycin + Linezolid	2_2	0.308448	lptD4213
0.09	Clarithromycin	2.32	Linezolid	Clarithromycin + Linezolid	2_2	0.080156	lptD4213
0.02	Clarithromycin	2.32	Linezolid	Clarithromycin + Linezolid	2_2	0.558302	lptD4213
0.07	Clarithromycin	2.32	Linezolid	Clarithromycin + Linezolid	2_2	0.0908097	lptD4213
0	Clarithromycin	2.32	Linezolid	Clarithromycin + Linezolid	2_2	0.848741	lptD4213
0.8	Chloramphenicol	0.07	Clarithromycin	Chloramphenicol + Clarithromycin	2_2	0.0707707	lptD4213
0.69	Chloramphenicol	0.07	Clarithromycin	Chloramphenicol + Clarithromycin	2_2	0.0821853	lptD4213
0.58	Chloramphenicol	0.07	Clarithromycin	Chloramphenicol + Clarithromycin	2_2	0.0991804	lptD4213
0.46	Chloramphenicol	0.07	Clarithromycin	Chloramphenicol + Clarithromycin	2_2	0.148897	lptD4213
0.35	Chloramphenicol	0.07	Clarithromycin	Chloramphenicol + Clarithromycin	2_2	0.172234	lptD4213
0.24	Chloramphenicol	0.07	Clarithromycin	Chloramphenicol + Clarithromycin	2_2	0.252136	lptD4213
0.13	Chloramphenicol	0.07	Clarithromycin	Chloramphenicol + Clarithromycin	2_2	0.258985	lptD4213
0	Chloramphenicol	0.07	Clarithromycin	Chloramphenicol + Clarithromycin	2_2	0.512643	lptD4213
0.12	Clarithromycin	0.05	Azithromycin	Azithromycin + Clarithromycin	2_2	0.0235902	lptD4213
2	Clindamycin	0.09	Clarithromycin	Clarithromycin + Clindamycin	2_2	0	lptD4213
0.1	Clarithromycin	0.05	Azithromycin	Azithromycin + Clarithromycin	2_2	0.0248585	lptD4213
1.72	Clindamycin	0.09	Clarithromycin	Clarithromycin + Clindamycin	2_2	0	lptD4213
0.09	Clarithromycin	0.05	Azithromycin	Azithromycin + Clarithromycin	2_2	0.0352585	lptD4213
1.44	Clindamycin	0.09	Clarithromycin	Clarithromycin + Clindamycin	2_2	0.000760975	lptD4213
0.07	Clarithromycin	0.05	Azithromycin	Azithromycin + Clarithromycin	2_2	0.0240975	lptD4213
1.16	Clindamycin	0.09	Clarithromycin	Clarithromycin + Clindamycin	2_2	0	lptD4213
0.05	Clarithromycin	0.05	Azithromycin	Azithromycin + Clarithromycin	2_2	0.0367804	lptD4213
0.88	Clindamycin	0.09	Clarithromycin	Clarithromycin + Clindamycin	2_2	0.0220683	lptD4213
0.04	Clarithromycin	0.05	Azithromycin	Azithromycin + Clarithromycin	2_2	0.028917	lptD4213
0.6	Clindamycin	0.09	Clarithromycin	Clarithromycin + Clindamycin	2_2	0.0182634	lptD4213
0.02	Clarithromycin	0.05	Azithromycin	Azithromycin + Clarithromycin	2_2	0.040839	lptD4213
0.32	Clindamycin	0.09	Clarithromycin	Clarithromycin + Clindamycin	2_2	0.0507317	lptD4213
0	Clarithromycin	0.05	Azithromycin	Azithromycin + Clarithromycin	2_2	0.0474341	lptD4213
0	Clindamycin	0.09	Clarithromycin	Clarithromycin + Clindamycin	2_2	0.150927	lptD4213
0.12	Clarithromycin	2.88	Linezolid	Clarithromycin + Linezolid	2_2	0.0621463	lptD4213
0.05	Clarithromycin	2.88	Linezolid	Clarithromycin + Linezolid	2_2	0.201912	lptD4213
0.1	Clarithromycin	2.88	Linezolid	Clarithromycin + Linezolid	2_2	0.0946145	lptD4213
0.04	Clarithromycin	2.88	Linezolid	Clarithromycin + Linezolid	2_2	0.302361	lptD4213
0.09	Clarithromycin	2.88	Linezolid	Clarithromycin + Linezolid	2_2	0.0895414	lptD4213
0.02	Clarithromycin	2.88	Linezolid	Clarithromycin + Linezolid	2_2	0.449736	lptD4213
0.07	Clarithromycin	2.88	Linezolid	Clarithromycin + Linezolid	2_2	0.115922	lptD4213
0	Clarithromycin	2.88	Linezolid	Clarithromycin + Linezolid	2_2	0.801306	lptD4213
0.8	Chloramphenicol	0.1	Clarithromycin	Chloramphenicol + Clarithromycin	2_2	0.0464195	lptD4213
0.69	Chloramphenicol	0.1	Clarithromycin	Chloramphenicol + Clarithromycin	2_2	0.0674731	lptD4213
0.58	Chloramphenicol	0.1	Clarithromycin	Chloramphenicol + Clarithromycin	2_2	0.0606243	lptD4213
0.46	Chloramphenicol	0.1	Clarithromycin	Chloramphenicol + Clarithromycin	2_2	0.0710243	lptD4213
0.35	Chloramphenicol	0.1	Clarithromycin	Chloramphenicol + Clarithromycin	2_2	0.0603707	lptD4213
0.24	Chloramphenicol	0.1	Clarithromycin	Chloramphenicol + Clarithromycin	2_2	0.0740682	lptD4213
0.13	Chloramphenicol	0.1	Clarithromycin	Chloramphenicol + Clarithromycin	2_2	0.0903023	lptD4213
0	Chloramphenicol	0.1	Clarithromycin	Chloramphenicol + Clarithromycin	2_2	0.209014	lptD4213
0.12	Clarithromycin	0.06	Azithromycin	Azithromycin + Clarithromycin	2_2	0.0218146	lptD4213
2	Clindamycin	0.1	Clarithromycin	Clarithromycin + Clindamycin	2_2	0	lptD4213
0.1	Clarithromycin	0.06	Azithromycin	Azithromycin + Clarithromycin	2_2	0.0187707	lptD4213
1.72	Clindamycin	0.1	Clarithromycin	Clarithromycin + Clindamycin	2_2	0	lptD4213
0.09	Clarithromycin	0.06	Azithromycin	Azithromycin + Clarithromycin	2_2	0.0251122	lptD4213
1.44	Clindamycin	0.1	Clarithromycin	Clarithromycin + Clindamycin	2_2	0.00456585	lptD4213
0.07	Clarithromycin	0.06	Azithromycin	Azithromycin + Clarithromycin	2_2	0.0271414	lptD4213
1.16	Clindamycin	0.1	Clarithromycin	Clarithromycin + Clindamycin	2_2	0.00760975	lptD4213
0.05	Clarithromycin	0.06	Azithromycin	Azithromycin + Clarithromycin	2_2	0.0327219	lptD4213
0.88	Clindamycin	0.1	Clarithromycin	Clarithromycin + Clindamycin	2_2	0.0175024	lptD4213
0.04	Clarithromycin	0.06	Azithromycin	Azithromycin + Clarithromycin	2_2	0.0276488	lptD4213
0.6	Clindamycin	0.1	Clarithromycin	Clarithromycin + Clindamycin	2_2	0.0243512	lptD4213
0.02	Clarithromycin	0.06	Azithromycin	Azithromycin + Clarithromycin	2_2	0.0299317	lptD4213
0.32	Clindamycin	0.1	Clarithromycin	Clarithromycin + Clindamycin	2_2	0.0327219	lptD4213
0	Clarithromycin	0.06	Azithromycin	Azithromycin + Clarithromycin	2_2	0.0441365	lptD4213
0	Clindamycin	0.1	Clarithromycin	Clarithromycin + Clindamycin	2_2	0.0956292	lptD4213
0.12	Clarithromycin	3.44	Linezolid	Clarithromycin + Linezolid	2_2	0.0760975	lptD4213
0.05	Clarithromycin	3.44	Linezolid	Clarithromycin + Linezolid	2_2	0.195571	lptD4213
0.1	Clarithromycin	3.44	Linezolid	Clarithromycin + Linezolid	2_2	0.0563121	lptD4213
0.04	Clarithromycin	3.44	Linezolid	Clarithromycin + Linezolid	2_2	0.283336	lptD4213
0.09	Clarithromycin	3.44	Linezolid	Clarithromycin + Linezolid	2_2	0.0669658	lptD4213
0.02	Clarithromycin	3.44	Linezolid	Clarithromycin + Linezolid	2_2	0.386829	lptD4213
0.07	Clarithromycin	3.44	Linezolid	Clarithromycin + Linezolid	2_2	0.116936	lptD4213
0	Clarithromycin	3.44	Linezolid	Clarithromycin + Linezolid	2_2	0.709482	lptD4213
0.8	Chloramphenicol	0.12	Clarithromycin	Chloramphenicol + Clarithromycin	2_2	0.0398243	lptD4213
0.69	Chloramphenicol	0.12	Clarithromycin	Chloramphenicol + Clarithromycin	2_2	0.0426146	lptD4213
0.58	Chloramphenicol	0.12	Clarithromycin	Chloramphenicol + Clarithromycin	2_2	0.050478	lptD4213
0.46	Chloramphenicol	0.12	Clarithromycin	Chloramphenicol + Clarithromycin	2_2	0.0583414	lptD4213
0.35	Chloramphenicol	0.12	Clarithromycin	Chloramphenicol + Clarithromycin	2_2	0.0530146	lptD4213
0.24	Chloramphenicol	0.12	Clarithromycin	Chloramphenicol + Clarithromycin	2_2	0.0547902	lptD4213
0.13	Chloramphenicol	0.12	Clarithromycin	Chloramphenicol + Clarithromycin	2_2	0.0811706	lptD4213
0	Chloramphenicol	0.12	Clarithromycin	Chloramphenicol + Clarithromycin	2_2	0.104	lptD4213
0.12	Clarithromycin	0.06	Azithromycin	Azithromycin + Clarithromycin	2_2	0.0149658	lptD4213
2	Clindamycin	0.12	Clarithromycin	Clarithromycin + Clindamycin	2_2	0.000760975	lptD4213
0.1	Clarithromycin	0.06	Azithromycin	Azithromycin + Clarithromycin	2_2	0.0197853	lptD4213
1.72	Clindamycin	0.12	Clarithromycin	Clarithromycin + Clindamycin	2_2	0	lptD4213
0.09	Clarithromycin	0.06	Azithromycin	Azithromycin + Clarithromycin	2_2	0.0246049	lptD4213
1.44	Clindamycin	0.12	Clarithromycin	Clarithromycin + Clindamycin	2_2	0.00760975	lptD4213
0.07	Clarithromycin	0.06	Azithromycin	Azithromycin + Clarithromycin	2_2	0.0256195	lptD4213
1.16	Clindamycin	0.12	Clarithromycin	Clarithromycin + Clindamycin	2_2	0.00862438	lptD4213
0.05	Clarithromycin	0.06	Azithromycin	Azithromycin + Clarithromycin	2_2	0.0299317	lptD4213
0.88	Clindamycin	0.12	Clarithromycin	Clarithromycin + Clindamycin	2_2	0.0182634	lptD4213
0.04	Clarithromycin	0.06	Azithromycin	Azithromycin + Clarithromycin	2_2	0.0253658	lptD4213
0.6	Clindamycin	0.12	Clarithromycin	Clarithromycin + Clindamycin	2_2	0.0202927	lptD4213
0.02	Clarithromycin	0.06	Azithromycin	Azithromycin + Clarithromycin	2_2	0.028917	lptD4213
0.32	Clindamycin	0.12	Clarithromycin	Clarithromycin + Clindamycin	2_2	0.0312	lptD4213
0	Clarithromycin	0.06	Azithromycin	Azithromycin + Clarithromycin	2_2	0.0327219	lptD4213
0	Clindamycin	0.12	Clarithromycin	Clarithromycin + Clindamycin	2_2	0.0580877	lptD4213
0.12	Clarithromycin	4	Linezolid	Clarithromycin + Linezolid	2_2	0.0426146	lptD4213
0.05	Clarithromycin	4	Linezolid	Clarithromycin + Linezolid	2_2	0.110849	lptD4213
0.1	Clarithromycin	4	Linezolid	Clarithromycin + Linezolid	2_2	0.0494634	lptD4213
0.04	Clarithromycin	4	Linezolid	Clarithromycin + Linezolid	2_2	0.254419	lptD4213
0.09	Clarithromycin	4	Linezolid	Clarithromycin + Linezolid	2_2	0.0804097	lptD4213
0.02	Clarithromycin	4	Linezolid	Clarithromycin + Linezolid	2_2	0.390126	lptD4213
0.07	Clarithromycin	4	Linezolid	Clarithromycin + Linezolid	2_2	0.112624	lptD4213
0	Clarithromycin	4	Linezolid	Clarithromycin + Linezolid	2_2	0.639473	lptD4213
0.8	Chloramphenicol	0.09	Clarithromycin	Chloramphenicol + Clarithromycin	2_2	0.0578341	lptD4213
0.69	Chloramphenicol	0.09	Clarithromycin	Chloramphenicol + Clarithromycin	2_2	0.0664585	lptD4213
0.58	Chloramphenicol	0.09	Clarithromycin	Chloramphenicol + Clarithromycin	2_2	0.0611316	lptD4213
0.46	Chloramphenicol	0.09	Clarithromycin	Chloramphenicol + Clarithromycin	2_2	0.0951219	lptD4213
0.35	Chloramphenicol	0.09	Clarithromycin	Chloramphenicol + Clarithromycin	2_2	0.103493	lptD4213
0.24	Chloramphenicol	0.09	Clarithromycin	Chloramphenicol + Clarithromycin	2_2	0.118966	lptD4213
0.13	Chloramphenicol	0.09	Clarithromycin	Chloramphenicol + Clarithromycin	2_2	0.211297	lptD4213
0	Chloramphenicol	0.09	Clarithromycin	Chloramphenicol + Clarithromycin	2_2	0.326712	lptD4213
30	Clarithromycin	0	Azithromycin	Azithromycin + Clarithromycin	1_1	0.349576	BW25113
2	Clindamycin	0	Clarithromycin	Clarithromycin + Clindamycin	1_1	0.985974	BW25113
25.8	Clarithromycin	0	Azithromycin	Azithromycin + Clarithromycin	1_1	0.462268	BW25113
1.72	Clindamycin	0	Clarithromycin	Clarithromycin + Clindamycin	1_1	1	BW25113
21.6	Clarithromycin	0	Azithromycin	Azithromycin + Clarithromycin	1_1	0.417257	BW25113
1.44	Clindamycin	0	Clarithromycin	Clarithromycin + Clindamycin	1_1	0.958704	BW25113
17.4	Clarithromycin	0	Azithromycin	Azithromycin + Clarithromycin	1_1	0.45044	BW25113
1.16	Clindamycin	0	Clarithromycin	Clarithromycin + Clindamycin	1_1	0.994188	BW25113
13.19	Clarithromycin	0	Azithromycin	Azithromycin + Clarithromycin	1_1	0.510564	BW25113
0.88	Clindamycin	0	Clarithromycin	Clarithromycin + Clindamycin	1_1	1	BW25113
8.99	Clarithromycin	0	Azithromycin	Azithromycin + Clarithromycin	1_1	0.59533	BW25113
0.6	Clindamycin	0	Clarithromycin	Clarithromycin + Clindamycin	1_1	0.976446	BW25113
4.79	Clarithromycin	0	Azithromycin	Azithromycin + Clarithromycin	1_1	0.756976	BW25113
0.32	Clindamycin	0	Clarithromycin	Clarithromycin + Clindamycin	1_1	1	BW25113
0	Clarithromycin	0	Azithromycin	Azithromycin + Clarithromycin	1_1	1	BW25113
0	Clindamycin	0	Clarithromycin	Clarithromycin + Clindamycin	1_1	1	BW25113
30	Clarithromycin	0	Linezolid	Clarithromycin + Linezolid	1_1	0.4051	BW25113
13.19	Clarithromycin	0	Linezolid	Clarithromycin + Linezolid	1_1	0.636727	BW25113
25.8	Clarithromycin	0	Linezolid	Clarithromycin + Linezolid	1_1	0.387687	BW25113
8.99	Clarithromycin	0	Linezolid	Clarithromycin + Linezolid	1_1	0.731677	BW25113
21.6	Clarithromycin	0	Linezolid	Clarithromycin + Linezolid	1_1	0.333805	BW25113
4.79	Clarithromycin	0	Linezolid	Clarithromycin + Linezolid	1_1	0.756976	BW25113
17.4	Clarithromycin	0	Linezolid	Clarithromycin + Linezolid	1_1	0.593359	BW25113
0	Clarithromycin	0	Linezolid	Clarithromycin + Linezolid	1_1	1	BW25113
1.5	Chloramphenicol	0	Clarithromycin	Chloramphenicol + Clarithromycin	1_1	0.44814	BW25113
1.29	Chloramphenicol	0	Clarithromycin	Chloramphenicol + Clarithromycin	1_1	0.52502	BW25113
1.08	Chloramphenicol	0	Clarithromycin	Chloramphenicol + Clarithromycin	1_1	0.517135	BW25113
0.87	Chloramphenicol	0	Clarithromycin	Chloramphenicol + Clarithromycin	1_1	0.591716	BW25113
0.66	Chloramphenicol	0	Clarithromycin	Chloramphenicol + Clarithromycin	1_1	0.752376	BW25113
0.45	Chloramphenicol	0	Clarithromycin	Chloramphenicol + Clarithromycin	1_1	0.917964	BW25113
0.24	Chloramphenicol	0	Clarithromycin	Chloramphenicol + Clarithromycin	1_1	1	BW25113
0	Chloramphenicol	0	Clarithromycin	Chloramphenicol + Clarithromycin	1_1	1	BW25113
30	Clarithromycin	0.8	Azithromycin	Azithromycin + Clarithromycin	1_1	0.229655	BW25113
2	Clindamycin	4.79	Clarithromycin	Clarithromycin + Clindamycin	1_1	0.966918	BW25113
25.8	Clarithromycin	0.8	Azithromycin	Azithromycin + Clarithromycin	1_1	0.31015	BW25113
1.72	Clindamycin	4.79	Clarithromycin	Clarithromycin + Clindamycin	1_1	0.935706	BW25113
21.6	Clarithromycin	0.8	Azithromycin	Azithromycin + Clarithromycin	1_1	0.279923	BW25113
1.44	Clindamycin	4.79	Clarithromycin	Clarithromycin + Clindamycin	1_1	0.826956	BW25113
17.4	Clarithromycin	0.8	Azithromycin	Azithromycin + Clarithromycin	1_1	0.310807	BW25113
1.16	Clindamycin	4.79	Clarithromycin	Clarithromycin + Clindamycin	1_1	0.812829	BW25113
13.19	Clarithromycin	0.8	Azithromycin	Azithromycin + Clarithromycin	1_1	0.380131	BW25113
0.88	Clindamycin	4.79	Clarithromycin	Clarithromycin + Clindamycin	1_1	0.708022	BW25113
8.99	Clarithromycin	0.8	Azithromycin	Azithromycin + Clarithromycin	1_1	0.479352	BW25113
0.6	Clindamycin	4.79	Clarithromycin	Clarithromycin + Clindamycin	1_1	0.720178	BW25113
4.79	Clarithromycin	0.8	Azithromycin	Azithromycin + Clarithromycin	1_1	0.59073	BW25113
0.32	Clindamycin	4.79	Clarithromycin	Clarithromycin + Clindamycin	1_1	0.696851	BW25113
0	Clarithromycin	0.8	Azithromycin	Azithromycin + Clarithromycin	1_1	0.718864	BW25113
0	Clindamycin	4.79	Clarithromycin	Clarithromycin + Clindamycin	1_1	0.777674	BW25113
30	Clarithromycin	0.64	Linezolid	Clarithromycin + Linezolid	1_1	0.428756	BW25113
13.19	Clarithromycin	0.64	Linezolid	Clarithromycin + Linezolid	1_1	0.557875	BW25113
25.8	Clarithromycin	0.64	Linezolid	Clarithromycin + Linezolid	1_1	0.401486	BW25113
8.99	Clarithromycin	0.64	Linezolid	Clarithromycin + Linezolid	1_1	0.684366	BW25113
21.6	Clarithromycin	0.64	Linezolid	Clarithromycin + Linezolid	1_1	0.521735	BW25113
4.79	Clarithromycin	0.64	Linezolid	Clarithromycin + Linezolid	1_1	0.817757	BW25113
17.4	Clarithromycin	0.64	Linezolid	Clarithromycin + Linezolid	1_1	0.542105	BW25113
0	Clarithromycin	0.64	Linezolid	Clarithromycin + Linezolid	1_1	0.824	BW25113
1.5	Chloramphenicol	4.79	Clarithromycin	Chloramphenicol + Clarithromycin	1_1	0.51155	BW25113
1.29	Chloramphenicol	4.79	Clarithromycin	Chloramphenicol + Clarithromycin	1_1	0.531591	BW25113
1.08	Chloramphenicol	4.79	Clarithromycin	Chloramphenicol + Clarithromycin	1_1	0.539805	BW25113
0.87	Chloramphenicol	4.79	Clarithromycin	Chloramphenicol + Clarithromycin	1_1	0.63147	BW25113
0.66	Chloramphenicol	4.79	Clarithromycin	Chloramphenicol + Clarithromycin	1_1	0.608143	BW25113
0.45	Chloramphenicol	4.79	Clarithromycin	Chloramphenicol + Clarithromycin	1_1	0.706708	BW25113
0.24	Chloramphenicol	4.79	Clarithromycin	Chloramphenicol + Clarithromycin	1_1	0.685681	BW25113
0	Chloramphenicol	4.79	Clarithromycin	Chloramphenicol + Clarithromycin	1_1	0.765189	BW25113
30	Clarithromycin	1.5	Azithromycin	Azithromycin + Clarithromycin	1_1	0.074252	BW25113
2	Clindamycin	8.99	Clarithromycin	Clarithromycin + Clindamycin	1_1	0.781288	BW25113
25.8	Clarithromycin	1.5	Azithromycin	Azithromycin + Clarithromycin	1_1	0.0361403	BW25113
1.72	Clindamycin	8.99	Clarithromycin	Clarithromycin + Clindamycin	1_1	0.786216	BW25113
21.6	Clarithromycin	1.5	Azithromycin	Azithromycin + Clarithromycin	1_1	0.123534	BW25113
1.44	Clindamycin	8.99	Clarithromycin	Clarithromycin + Clindamycin	1_1	0.78983	BW25113
17.4	Clarithromycin	1.5	Azithromycin	Azithromycin + Clarithromycin	1_1	0.120249	BW25113
1.16	Clindamycin	8.99	Clarithromycin	Clarithromycin + Clindamycin	1_1	0.689623	BW25113
13.19	Clarithromycin	1.5	Azithromycin	Azithromycin + Clarithromycin	1_1	0.278281	BW25113
0.88	Clindamycin	8.99	Clarithromycin	Clarithromycin + Clindamycin	1_1	0.63147	BW25113
8.99	Clarithromycin	1.5	Azithromycin	Azithromycin + Clarithromycin	1_1	0.240826	BW25113
0.6	Clindamycin	8.99	Clarithromycin	Clarithromycin + Clindamycin	1_1	0.64954	BW25113
4.79	Clarithromycin	1.5	Azithromycin	Azithromycin + Clarithromycin	1_1	0.451097	BW25113
0.32	Clindamycin	8.99	Clarithromycin	Clarithromycin + Clindamycin	1_1	0.716893	BW25113
0	Clarithromycin	1.5	Azithromycin	Azithromycin + Clarithromycin	1_1	0.533234	BW25113
0	Clindamycin	8.99	Clarithromycin	Clarithromycin + Clindamycin	1_1	0.684366	BW25113
30	Clarithromycin	1.2	Linezolid	Clarithromycin + Linezolid	1_1	0.411671	BW25113
13.19	Clarithromycin	1.2	Linezolid	Clarithromycin + Linezolid	1_1	0.624571	BW25113
25.8	Clarithromycin	1.2	Linezolid	Clarithromycin + Linezolid	1_1	0.517464	BW25113
8.99	Clarithromycin	1.2	Linezolid	Clarithromycin + Linezolid	1_1	0.72215	BW25113
21.6	Clarithromycin	1.2	Linezolid	Clarithromycin + Linezolid	1_1	0.479024	BW25113
4.79	Clarithromycin	1.2	Linezolid	Clarithromycin + Linezolid	1_1	0.906137	BW25113
17.4	Clarithromycin	1.2	Linezolid	Clarithromycin + Linezolid	1_1	0.59533	BW25113
0	Clarithromycin	1.2	Linezolid	Clarithromycin + Linezolid	1_1	1	BW25113
1.5	Chloramphenicol	8.99	Clarithromycin	Chloramphenicol + Clarithromycin	1_1	0.436312	BW25113
1.29	Chloramphenicol	8.99	Clarithromycin	Chloramphenicol + Clarithromycin	1_1	0.411014	BW25113
1.08	Chloramphenicol	8.99	Clarithromycin	Chloramphenicol + Clarithromycin	1_1	0.448469	BW25113
0.87	Chloramphenicol	8.99	Clarithromycin	Chloramphenicol + Clarithromycin	1_1	0.448797	BW25113
0.66	Chloramphenicol	8.99	Clarithromycin	Chloramphenicol + Clarithromycin	1_1	0.609786	BW25113
0.45	Chloramphenicol	8.99	Clarithromycin	Chloramphenicol + Clarithromycin	1_1	0.591059	BW25113
0.24	Chloramphenicol	8.99	Clarithromycin	Chloramphenicol + Clarithromycin	1_1	0.593687	BW25113
0	Chloramphenicol	8.99	Clarithromycin	Chloramphenicol + Clarithromycin	1_1	0.665968	BW25113
30	Clarithromycin	2.2	Azithromycin	Azithromycin + Clarithromycin	1_1	0.030555	BW25113
2	Clindamycin	13.19	Clarithromycin	Clarithromycin + Clindamycin	1_1	0.781945	BW25113
25.8	Clarithromycin	2.2	Azithromycin	Azithromycin + Clarithromycin	1_1	0.0157703	BW25113
1.72	Clindamycin	13.19	Clarithromycin	Clarithromycin + Clindamycin	1_1	0.689295	BW25113
21.6	Clarithromycin	2.2	Azithromycin	Azithromycin + Clarithromycin	1_1	0.0252982	BW25113
1.44	Clindamycin	13.19	Clarithromycin	Clarithromycin + Clindamycin	1_1	0.567403	BW25113
17.4	Clarithromycin	2.2	Azithromycin	Azithromycin + Clarithromycin	1_1	0.0236555	BW25113
1.16	Clindamycin	13.19	Clarithromycin	Clarithromycin + Clindamycin	1_1	0.54539	BW25113
13.19	Clarithromycin	2.2	Azithromycin	Azithromycin + Clarithromycin	1_1	0.0505965	BW25113
0.88	Clindamycin	13.19	Clarithromycin	Clarithromycin + Clindamycin	1_1	0.587773	BW25113
8.99	Clarithromycin	2.2	Azithromycin	Azithromycin + Clarithromycin	1_1	0.0729378	BW25113
0.6	Clindamycin	13.19	Clarithromycin	Clarithromycin + Clindamycin	1_1	0.537834	BW25113
4.79	Clarithromycin	2.2	Azithromycin	Azithromycin + Clarithromycin	1_1	0.182344	BW25113
0.32	Clindamycin	13.19	Clarithromycin	Clarithromycin + Clindamycin	1_1	0.592701	BW25113
0	Clarithromycin	2.2	Azithromycin	Azithromycin + Clarithromycin	1_1	0.351547	BW25113
0	Clindamycin	13.19	Clarithromycin	Clarithromycin + Clindamycin	1_1	0.564446	BW25113
30	Clarithromycin	1.76	Linezolid	Clarithromycin + Linezolid	1_1	0.409043	BW25113
13.19	Clarithromycin	1.76	Linezolid	Clarithromycin + Linezolid	1_1	0.609457	BW25113
25.8	Clarithromycin	1.76	Linezolid	Clarithromycin + Linezolid	1_1	0.411343	BW25113
8.99	Clarithromycin	1.76	Linezolid	Clarithromycin + Linezolid	1_1	0.736277	BW25113
21.6	Clarithromycin	1.76	Linezolid	Clarithromycin + Linezolid	1_1	0.522721	BW25113
4.79	Clarithromycin	1.76	Linezolid	Clarithromycin + Linezolid	1_1	0.884452	BW25113
17.4	Clarithromycin	1.76	Linezolid	Clarithromycin + Linezolid	1_1	0.479024	BW25113
0	Clarithromycin	1.76	Linezolid	Clarithromycin + Linezolid	1_1	1	BW25113
1.5	Chloramphenicol	13.19	Clarithromycin	Chloramphenicol + Clarithromycin	1_1	0.370603	BW25113
1.29	Chloramphenicol	13.19	Clarithromycin	Chloramphenicol + Clarithromycin	1_1	0.415942	BW25113
1.08	Chloramphenicol	13.19	Clarithromycin	Chloramphenicol + Clarithromycin	1_1	0.429084	BW25113
0.87	Chloramphenicol	13.19	Clarithromycin	Chloramphenicol + Clarithromycin	1_1	0.342347	BW25113
0.66	Chloramphenicol	13.19	Clarithromycin	Chloramphenicol + Clarithromycin	1_1	0.326577	BW25113
0.45	Chloramphenicol	13.19	Clarithromycin	Chloramphenicol + Clarithromycin	1_1	0.347276	BW25113
0.24	Chloramphenicol	13.19	Clarithromycin	Chloramphenicol + Clarithromycin	1_1	0.48428	BW25113
0	Chloramphenicol	13.19	Clarithromycin	Chloramphenicol + Clarithromycin	1_1	0.552619	BW25113
30	Clarithromycin	2.9	Azithromycin	Azithromycin + Clarithromycin	1_1	0.00952791	BW25113
2	Clindamycin	17.4	Clarithromycin	Clarithromycin + Clindamycin	1_1	0.495123	BW25113
25.8	Clarithromycin	2.9	Azithromycin	Azithromycin + Clarithromycin	1_1	0.0128134	BW25113
1.72	Clindamycin	17.4	Clarithromycin	Clarithromycin + Clindamycin	1_1	0.494137	BW25113
21.6	Clarithromycin	2.9	Azithromycin	Azithromycin + Clarithromycin	1_1	0.00952791	BW25113
1.44	Clindamycin	17.4	Clarithromycin	Clarithromycin + Clindamycin	1_1	0.475081	BW25113
17.4	Clarithromycin	2.9	Azithromycin	Azithromycin + Clarithromycin	1_1	0.0160989	BW25113
1.16	Clindamycin	17.4	Clarithromycin	Clarithromycin + Clindamycin	1_1	0.429413	BW25113
13.19	Clarithromycin	2.9	Azithromycin	Azithromycin + Clarithromycin	1_1	0	BW25113
0.88	Clindamycin	17.4	Clarithromycin	Clarithromycin + Clindamycin	1_1	0.429741	BW25113
8.99	Clarithromycin	2.9	Azithromycin	Azithromycin + Clarithromycin	1_1	0.0157703	BW25113
0.6	Clindamycin	17.4	Clarithromycin	Clarithromycin + Clindamycin	1_1	0.432041	BW25113
4.79	Clarithromycin	2.9	Azithromycin	Azithromycin + Clarithromycin	1_1	0.0223413	BW25113
0.32	Clindamycin	17.4	Clarithromycin	Clarithromycin + Clindamycin	1_1	0.416928	BW25113
0	Clarithromycin	2.9	Azithromycin	Azithromycin + Clarithromycin	1_1	0.101521	BW25113
0	Clindamycin	17.4	Clarithromycin	Clarithromycin + Clindamycin	1_1	0.413643	BW25113
30	Clarithromycin	2.32	Linezolid	Clarithromycin + Linezolid	1_1	0.331177	BW25113
13.19	Clarithromycin	2.32	Linezolid	Clarithromycin + Linezolid	1_1	0.590073	BW25113
25.8	Clarithromycin	2.32	Linezolid	Clarithromycin + Linezolid	1_1	0.345633	BW25113
8.99	Clarithromycin	2.32	Linezolid	Clarithromycin + Linezolid	1_1	0.660054	BW25113
21.6	Clarithromycin	2.32	Linezolid	Clarithromycin + Linezolid	1_1	0.426456	BW25113
4.79	Clarithromycin	2.32	Linezolid	Clarithromycin + Linezolid	1_1	0.773732	BW25113
17.4	Clarithromycin	2.32	Linezolid	Clarithromycin + Linezolid	1_1	0.609457	BW25113
0	Clarithromycin	2.32	Linezolid	Clarithromycin + Linezolid	1_1	1	BW25113
1.5	Chloramphenicol	17.4	Clarithromycin	Chloramphenicol + Clarithromycin	1_1	0.182673	BW25113
1.29	Chloramphenicol	17.4	Clarithromycin	Chloramphenicol + Clarithromycin	1_1	0.189244	BW25113
1.08	Chloramphenicol	17.4	Clarithromycin	Chloramphenicol + Clarithromycin	1_1	0.174131	BW25113
0.87	Chloramphenicol	17.4	Clarithromycin	Chloramphenicol + Clarithromycin	1_1	0.237541	BW25113
0.66	Chloramphenicol	17.4	Clarithromycin	Chloramphenicol + Clarithromycin	1_1	0.298979	BW25113
0.45	Chloramphenicol	17.4	Clarithromycin	Chloramphenicol + Clarithromycin	1_1	0.290437	BW25113
0.24	Chloramphenicol	17.4	Clarithromycin	Chloramphenicol + Clarithromycin	1_1	0.0525678	BW25113
0	Chloramphenicol	17.4	Clarithromycin	Chloramphenicol + Clarithromycin	1_1	0.477709	BW25113
30	Clarithromycin	3.6	Azithromycin	Azithromycin + Clarithromycin	1_1	0.00229984	BW25113
2	Clindamycin	21.6	Clarithromycin	Clarithromycin + Clindamycin	1_1	0.365017	BW25113
25.8	Clarithromycin	3.6	Azithromycin	Azithromycin + Clarithromycin	1_1	0.0111706	BW25113
1.72	Clindamycin	21.6	Clarithromycin	Clarithromycin + Clindamycin	1_1	0.406086	BW25113
21.6	Clarithromycin	3.6	Azithromycin	Azithromycin + Clarithromycin	1_1	0.0144561	BW25113
1.44	Clindamycin	21.6	Clarithromycin	Clarithromycin + Clindamycin	1_1	0.385716	BW25113
17.4	Clarithromycin	3.6	Azithromycin	Azithromycin + Clarithromycin	1_1	0.013799	BW25113
1.16	Clindamycin	21.6	Clarithromycin	Clarithromycin + Clindamycin	1_1	0.372903	BW25113
13.19	Clarithromycin	3.6	Azithromycin	Azithromycin + Clarithromycin	1_1	0.0335119	BW25113
0.88	Clindamycin	21.6	Clarithromycin	Clarithromycin + Clindamycin	1_1	0.362389	BW25113
8.99	Clarithromycin	3.6	Azithromycin	Azithromycin + Clarithromycin	1_1	0.0459968	BW25113
0.6	Clindamycin	21.6	Clarithromycin	Clarithromycin + Clindamycin	1_1	0.365346	BW25113
4.79	Clarithromycin	3.6	Azithromycin	Azithromycin + Clarithromycin	1_1	0.037126	BW25113
0.32	Clindamycin	21.6	Clarithromycin	Clarithromycin + Clindamycin	1_1	0.383088	BW25113
0	Clarithromycin	3.6	Azithromycin	Azithromycin + Clarithromycin	1_1	0.0581531	BW25113
0	Clindamycin	21.6	Clarithromycin	Clarithromycin + Clindamycin	1_1	0.399843	BW25113
30	Clarithromycin	2.88	Linezolid	Clarithromycin + Linezolid	1_1	0.341362	BW25113
13.19	Clarithromycin	2.88	Linezolid	Clarithromycin + Linezolid	1_1	0.544076	BW25113
25.8	Clarithromycin	2.88	Linezolid	Clarithromycin + Linezolid	1_1	0.349904	BW25113
8.99	Clarithromycin	2.88	Linezolid	Clarithromycin + Linezolid	1_1	0.59073	BW25113
21.6	Clarithromycin	2.88	Linezolid	Clarithromycin + Linezolid	1_1	0.578245	BW25113
4.79	Clarithromycin	2.88	Linezolid	Clarithromycin + Linezolid	1_1	0.80133	BW25113
17.4	Clarithromycin	2.88	Linezolid	Clarithromycin + Linezolid	1_1	0.595001	BW25113
0	Clarithromycin	2.88	Linezolid	Clarithromycin + Linezolid	1_1	1	BW25113
1.5	Chloramphenicol	21.6	Clarithromycin	Chloramphenicol + Clarithromycin	1_1	0.148832	BW25113
1.29	Chloramphenicol	21.6	Clarithromycin	Chloramphenicol + Clarithromycin	1_1	0.172488	BW25113
1.08	Chloramphenicol	21.6	Clarithromycin	Chloramphenicol + Clarithromycin	1_1	0.175773	BW25113
0.87	Chloramphenicol	21.6	Clarithromycin	Chloramphenicol + Clarithromycin	1_1	0.194501	BW25113
0.66	Chloramphenicol	21.6	Clarithromycin	Chloramphenicol + Clarithromycin	1_1	0.254625	BW25113
0.45	Chloramphenicol	21.6	Clarithromycin	Chloramphenicol + Clarithromycin	1_1	0.286823	BW25113
0.24	Chloramphenicol	21.6	Clarithromycin	Chloramphenicol + Clarithromycin	1_1	0.333148	BW25113
0	Chloramphenicol	21.6	Clarithromycin	Chloramphenicol + Clarithromycin	1_1	0.376517	BW25113
30	Clarithromycin	4.3	Azithromycin	Azithromycin + Clarithromycin	1_1	0	BW25113
2	Clindamycin	25.8	Clarithromycin	Clarithromycin + Clindamycin	1_1	0.315735	BW25113
25.8	Clarithromycin	4.3	Azithromycin	Azithromycin + Clarithromycin	1_1	0.010185	BW25113
1.72	Clindamycin	25.8	Clarithromycin	Clarithromycin + Clindamycin	1_1	0.316064	BW25113
21.6	Clarithromycin	4.3	Azithromycin	Azithromycin + Clarithromycin	1_1	0.0128134	BW25113
1.44	Clindamycin	25.8	Clarithromycin	Clarithromycin + Clindamycin	1_1	0.30095	BW25113
17.4	Clarithromycin	4.3	Azithromycin	Azithromycin + Clarithromycin	1_1	0.00854226	BW25113
1.16	Clindamycin	25.8	Clarithromycin	Clarithromycin + Clindamycin	1_1	0.316721	BW25113
13.19	Clarithromycin	4.3	Azithromycin	Azithromycin + Clarithromycin	1_1	0.00854226	BW25113
0.88	Clindamycin	25.8	Clarithromycin	Clarithromycin + Clindamycin	1_1	0.317049	BW25113
8.99	Clarithromycin	4.3	Azithromycin	Azithromycin + Clarithromycin	1_1	0.0180702	BW25113
0.6	Clindamycin	25.8	Clarithromycin	Clarithromycin + Clindamycin	1_1	0.314421	BW25113
4.79	Clarithromycin	4.3	Azithromycin	Azithromycin + Clarithromycin	1_1	0.0321977	BW25113
0.32	Clindamycin	25.8	Clarithromycin	Clarithromycin + Clindamycin	1_1	0.308507	BW25113
0	Clarithromycin	4.3	Azithromycin	Azithromycin + Clarithromycin	1_1	0.0354832	BW25113
0	Clindamycin	25.8	Clarithromycin	Clarithromycin + Clindamycin	1_1	0.32362	BW25113
30	Clarithromycin	3.44	Linezolid	Clarithromycin + Linezolid	1_1	0.342676	BW25113
13.19	Clarithromycin	3.44	Linezolid	Clarithromycin + Linezolid	1_1	0.610443	BW25113
25.8	Clarithromycin	3.44	Linezolid	Clarithromycin + Linezolid	1_1	0.359761	BW25113
8.99	Clarithromycin	3.44	Linezolid	Clarithromycin + Linezolid	1_1	0.716564	BW25113
21.6	Clarithromycin	3.44	Linezolid	Clarithromycin + Linezolid	1_1	0.555575	BW25113
4.79	Clarithromycin	3.44	Linezolid	Clarithromycin + Linezolid	1_1	0.941948	BW25113
17.4	Clarithromycin	3.44	Linezolid	Clarithromycin + Linezolid	1_1	0.529949	BW25113
0	Clarithromycin	3.44	Linezolid	Clarithromycin + Linezolid	1_1	1	BW25113
1.5	Chloramphenicol	25.8	Clarithromycin	Chloramphenicol + Clarithromycin	1_1	0.131091	BW25113
1.29	Chloramphenicol	25.8	Clarithromycin	Chloramphenicol + Clarithromycin	1_1	0.140619	BW25113
1.08	Chloramphenicol	25.8	Clarithromycin	Chloramphenicol + Clarithromycin	1_1	0.143904	BW25113
0.87	Chloramphenicol	25.8	Clarithromycin	Chloramphenicol + Clarithromycin	1_1	0.166903	BW25113
0.66	Chloramphenicol	25.8	Clarithromycin	Chloramphenicol + Clarithromycin	1_1	0.207314	BW25113
0.45	Chloramphenicol	25.8	Clarithromycin	Chloramphenicol + Clarithromycin	1_1	0.237212	BW25113
0.24	Chloramphenicol	25.8	Clarithromycin	Chloramphenicol + Clarithromycin	1_1	0.284852	BW25113
0	Chloramphenicol	25.8	Clarithromycin	Chloramphenicol + Clarithromycin	1_1	0.309164	BW25113
30	Clarithromycin	5	Azithromycin	Azithromycin + Clarithromycin	1_1	0	BW25113
2	Clindamycin	30	Clarithromycin	Clarithromycin + Clindamycin	1_1	0.291422	BW25113
25.8	Clarithromycin	5	Azithromycin	Azithromycin + Clarithromycin	1_1	0	BW25113
1.72	Clindamycin	30	Clarithromycin	Clarithromycin + Clindamycin	1_1	0.286823	BW25113
21.6	Clarithromycin	5	Azithromycin	Azithromycin + Clarithromycin	1_1	0	BW25113
1.44	Clindamycin	30	Clarithromycin	Clarithromycin + Clindamycin	1_1	0.252325	BW25113
17.4	Clarithromycin	5	Azithromycin	Azithromycin + Clarithromycin	1_1	0	BW25113
1.16	Clindamycin	30	Clarithromycin	Clarithromycin + Clindamycin	1_1	0.267767	BW25113
13.19	Clarithromycin	5	Azithromycin	Azithromycin + Clarithromycin	1_1	0	BW25113
0.88	Clindamycin	30	Clarithromycin	Clarithromycin + Clindamycin	1_1	0.294708	BW25113
8.99	Clarithromycin	5	Azithromycin	Azithromycin + Clarithromycin	1_1	0.000328548	BW25113
0.6	Clindamycin	30	Clarithromycin	Clarithromycin + Clindamycin	1_1	0.289451	BW25113
4.79	Clarithromycin	5	Azithromycin	Azithromycin + Clarithromycin	1_1	0	BW25113
0.32	Clindamycin	30	Clarithromycin	Clarithromycin + Clindamycin	1_1	0.272367	BW25113
0	Clarithromycin	5	Azithromycin	Azithromycin + Clarithromycin	1_1	0	BW25113
0	Clindamycin	30	Clarithromycin	Clarithromycin + Clindamycin	1_1	0.268096	BW25113
30	Clarithromycin	4	Linezolid	Clarithromycin + Linezolid	1_1	0.398529	BW25113
13.19	Clarithromycin	4	Linezolid	Clarithromycin + Linezolid	1_1	0.561489	BW25113
25.8	Clarithromycin	4	Linezolid	Clarithromycin + Linezolid	1_1	0.507279	BW25113
8.99	Clarithromycin	4	Linezolid	Clarithromycin + Linezolid	1_1	0.624242	BW25113
21.6	Clarithromycin	4	Linezolid	Clarithromycin + Linezolid	1_1	0.609129	BW25113
4.79	Clarithromycin	4	Linezolid	Clarithromycin + Linezolid	1_1	0.855869	BW25113
17.4	Clarithromycin	4	Linezolid	Clarithromycin + Linezolid	1_1	0.638041	BW25113
0	Clarithromycin	4	Linezolid	Clarithromycin + Linezolid	1_1	1	BW25113
1.5	Chloramphenicol	30	Clarithromycin	Chloramphenicol + Clarithromycin	1_1	0.10185	BW25113
1.29	Chloramphenicol	30	Clarithromycin	Chloramphenicol + Clarithromycin	1_1	0.117292	BW25113
1.08	Chloramphenicol	30	Clarithromycin	Chloramphenicol + Clarithromycin	1_1	0.128134	BW25113
0.87	Chloramphenicol	30	Clarithromycin	Chloramphenicol + Clarithromycin	1_1	0.135362	BW25113
0.66	Chloramphenicol	30	Clarithromycin	Chloramphenicol + Clarithromycin	1_1	0.158689	BW25113
0.45	Chloramphenicol	30	Clarithromycin	Chloramphenicol + Clarithromycin	1_1	0.162631	BW25113
0.24	Chloramphenicol	30	Clarithromycin	Chloramphenicol + Clarithromycin	1_1	0.233269	BW25113
0	Chloramphenicol	30	Clarithromycin	Chloramphenicol + Clarithromycin	1_1	0.28748	BW25113
30	Clarithromycin	0	Azithromycin	Azithromycin + Clarithromycin	1_2	0.360551	BW25113
2	Clindamycin	0	Clarithromycin	Clarithromycin + Clindamycin	1_2	1	BW25113
25.8	Clarithromycin	0	Azithromycin	Azithromycin + Clarithromycin	1_2	0.369751	BW25113
1.72	Clindamycin	0	Clarithromycin	Clarithromycin + Clindamycin	1_2	0.981056	BW25113
21.6	Clarithromycin	0	Azithromycin	Azithromycin + Clarithromycin	1_2	0.35521	BW25113
1.44	Clindamycin	0	Clarithromycin	Clarithromycin + Clindamycin	1_2	0.987881	BW25113
17.4	Clarithromycin	0	Azithromycin	Azithromycin + Clarithromycin	1_2	0.421385	BW25113
1.16	Clindamycin	0	Clarithromycin	Clarithromycin + Clindamycin	1_2	0.983727	BW25113
13.19	Clarithromycin	0	Azithromycin	Azithromycin + Clarithromycin	1_2	0.481329	BW25113
0.88	Clindamycin	0	Clarithromycin	Clarithromycin + Clindamycin	1_2	0.98343	BW25113
8.99	Clarithromycin	0	Azithromycin	Azithromycin + Clarithromycin	1_2	0.602106	BW25113
0.6	Clindamycin	0	Clarithromycin	Clarithromycin + Clindamycin	1_2	0.955535	BW25113
4.79	Clarithromycin	0	Azithromycin	Azithromycin + Clarithromycin	1_2	0.64187	BW25113
0.32	Clindamycin	0	Clarithromycin	Clarithromycin + Clindamycin	1_2	1	BW25113
0	Clarithromycin	0	Azithromycin	Azithromycin + Clarithromycin	1_2	1	BW25113
0	Clindamycin	0	Clarithromycin	Clarithromycin + Clindamycin	1_2	1	BW25113
30	Clarithromycin	0	Linezolid	Clarithromycin + Linezolid	1_2	0.349868	BW25113
13.19	Clarithromycin	0	Linezolid	Clarithromycin + Linezolid	1_2	0.584598	BW25113
25.8	Clarithromycin	0	Linezolid	Clarithromycin + Linezolid	1_2	0.278945	BW25113
8.99	Clarithromycin	0	Linezolid	Clarithromycin + Linezolid	1_2	0.641574	BW25113
21.6	Clarithromycin	0	Linezolid	Clarithromycin + Linezolid	1_2	0.300014	BW25113
4.79	Clarithromycin	0	Linezolid	Clarithromycin + Linezolid	1_2	0.646915	BW25113
17.4	Clarithromycin	0	Linezolid	Clarithromycin + Linezolid	1_2	0.481625	BW25113
0	Clarithromycin	0	Linezolid	Clarithromycin + Linezolid	1_2	0.992629	BW25113
1.5	Chloramphenicol	0	Clarithromycin	Chloramphenicol + Clarithromycin	1_2	0.495869	BW25113
1.29	Chloramphenicol	0	Clarithromycin	Chloramphenicol + Clarithromycin	1_2	0.47302	BW25113
1.08	Chloramphenicol	0	Clarithromycin	Chloramphenicol + Clarithromycin	1_2	0.491121	BW25113
0.87	Chloramphenicol	0	Clarithromycin	Chloramphenicol + Clarithromycin	1_2	0.614569	BW25113
0.66	Chloramphenicol	0	Clarithromycin	Chloramphenicol + Clarithromycin	1_2	0.74603	BW25113
0.45	Chloramphenicol	0	Clarithromycin	Chloramphenicol + Clarithromycin	1_2	0.795587	BW25113
0.24	Chloramphenicol	0	Clarithromycin	Chloramphenicol + Clarithromycin	1_2	0.905385	BW25113
0	Chloramphenicol	0	Clarithromycin	Chloramphenicol + Clarithromycin	1_2	1	BW25113
30	Clarithromycin	0.8	Azithromycin	Azithromycin + Clarithromycin	1_2	0.130273	BW25113
2	Clindamycin	4.79	Clarithromycin	Clarithromycin + Clindamycin	1_2	0.767099	BW25113
25.8	Clarithromycin	0.8	Azithromycin	Azithromycin + Clarithromycin	1_2	0.213067	BW25113
1.72	Clindamycin	4.79	Clarithromycin	Clarithromycin + Clindamycin	1_2	0.766505	BW25113
21.6	Clarithromycin	0.8	Azithromycin	Azithromycin + Clarithromycin	1_2	0.247193	BW25113
1.44	Clindamycin	4.79	Clarithromycin	Clarithromycin + Clindamycin	1_2	0.759383	BW25113
17.4	Clarithromycin	0.8	Azithromycin	Azithromycin + Clarithromycin	1_2	0.302982	BW25113
1.16	Clindamycin	4.79	Clarithromycin	Clarithromycin + Clindamycin	1_2	0.75879	BW25113
13.19	Clarithromycin	0.8	Azithromycin	Azithromycin + Clarithromycin	1_2	0.358177	BW25113
0.88	Clindamycin	4.79	Clarithromycin	Clarithromycin + Clindamycin	1_2	0.741282	BW25113
8.99	Clarithromycin	0.8	Azithromycin	Azithromycin + Clarithromycin	1_2	0.45106	BW25113
0.6	Clindamycin	4.79	Clarithromycin	Clarithromycin + Clindamycin	1_2	0.701517	BW25113
4.79	Clarithromycin	0.8	Azithromycin	Azithromycin + Clarithromycin	1_2	0.505662	BW25113
0.32	Clindamycin	4.79	Clarithromycin	Clarithromycin + Clindamycin	1_2	0.67659	BW25113
0	Clarithromycin	0.8	Azithromycin	Azithromycin + Clarithromycin	1_2	0.683712	BW25113
0	Clindamycin	4.79	Clarithromycin	Clarithromycin + Clindamycin	1_2	0.702111	BW25113
30	Clarithromycin	0.64	Linezolid	Clarithromycin + Linezolid	1_2	0.277461	BW25113
13.19	Clarithromycin	0.64	Linezolid	Clarithromycin + Linezolid	1_2	0.417824	BW25113
25.8	Clarithromycin	0.64	Linezolid	Clarithromycin + Linezolid	1_2	0.260843	BW25113
8.99	Clarithromycin	0.64	Linezolid	Clarithromycin + Linezolid	1_2	0.617834	BW25113
21.6	Clarithromycin	0.64	Linezolid	Clarithromycin + Linezolid	1_2	0.253721	BW25113
4.79	Clarithromycin	0.64	Linezolid	Clarithromycin + Linezolid	1_2	0.733269	BW25113
17.4	Clarithromycin	0.64	Linezolid	Clarithromycin + Linezolid	1_2	0.324348	BW25113
0	Clarithromycin	0.64	Linezolid	Clarithromycin + Linezolid	1_2	0.941885	BW25113
1.5	Chloramphenicol	4.79	Clarithromycin	Chloramphenicol + Clarithromycin	1_2	0.41456	BW25113
1.29	Chloramphenicol	4.79	Clarithromycin	Chloramphenicol + Clarithromycin	1_2	0.44008	BW25113
1.08	Chloramphenicol	4.79	Clarithromycin	Chloramphenicol + Clarithromycin	1_2	0.470942	BW25113
0.87	Chloramphenicol	4.79	Clarithromycin	Chloramphenicol + Clarithromycin	1_2	0.563528	BW25113
0.66	Chloramphenicol	4.79	Clarithromycin	Chloramphenicol + Clarithromycin	1_2	0.560858	BW25113
0.45	Chloramphenicol	4.79	Clarithromycin	Chloramphenicol + Clarithromycin	1_2	0.648696	BW25113
0.24	Chloramphenicol	4.79	Clarithromycin	Chloramphenicol + Clarithromycin	1_2	0.599732	BW25113
0	Chloramphenicol	4.79	Clarithromycin	Chloramphenicol + Clarithromycin	1_2	0.744843	BW25113
30	Clarithromycin	1.5	Azithromycin	Azithromycin + Clarithromycin	1_2	0	BW25113
2	Clindamycin	8.99	Clarithromycin	Clarithromycin + Clindamycin	1_2	0.665017	BW25113
25.8	Clarithromycin	1.5	Azithromycin	Azithromycin + Clarithromycin	1_2	0.0875413	BW25113
1.72	Clindamycin	8.99	Clarithromycin	Clarithromycin + Clindamycin	1_2	0.661753	BW25113
21.6	Clarithromycin	1.5	Azithromycin	Azithromycin + Clarithromycin	1_2	0.121074	BW25113
1.44	Clindamycin	8.99	Clarithromycin	Clarithromycin + Clindamycin	1_2	0.693505	BW25113
17.4	Clarithromycin	1.5	Azithromycin	Azithromycin + Clarithromycin	1_2	0.157278	BW25113
1.16	Clindamycin	8.99	Clarithromycin	Clarithromycin + Clindamycin	1_2	0.615756	BW25113
13.19	Clarithromycin	1.5	Azithromycin	Azithromycin + Clarithromycin	1_2	0.25936	BW25113
0.88	Clindamycin	8.99	Clarithromycin	Clarithromycin + Clindamycin	1_2	0.605964	BW25113
8.99	Clarithromycin	1.5	Azithromycin	Azithromycin + Clarithromycin	1_2	0.313368	BW25113
0.6	Clindamycin	8.99	Clarithromycin	Clarithromycin + Clindamycin	1_2	0.614866	BW25113
4.79	Clarithromycin	1.5	Azithromycin	Azithromycin + Clarithromycin	1_2	0.373905	BW25113
0.32	Clindamycin	8.99	Clarithromycin	Clarithromycin + Clindamycin	1_2	0.535931	BW25113
0	Clarithromycin	1.5	Azithromycin	Azithromycin + Clarithromycin	1_2	0.486373	BW25113
0	Clindamycin	8.99	Clarithromycin	Clarithromycin + Clindamycin	1_2	0.551658	BW25113
30	Clarithromycin	1.2	Linezolid	Clarithromycin + Linezolid	1_2	0.274197	BW25113
13.19	Clarithromycin	1.2	Linezolid	Clarithromycin + Linezolid	1_2	0.471239	BW25113
25.8	Clarithromycin	1.2	Linezolid	Clarithromycin + Linezolid	1_2	0.2739	BW25113
8.99	Clarithromycin	1.2	Linezolid	Clarithromycin + Linezolid	1_2	0.489934	BW25113
21.6	Clarithromycin	1.2	Linezolid	Clarithromycin + Linezolid	1_2	0.299421	BW25113
4.79	Clarithromycin	1.2	Linezolid	Clarithromycin + Linezolid	1_2	0.805973	BW25113
17.4	Clarithromycin	1.2	Linezolid	Clarithromycin + Linezolid	1_2	0.392007	BW25113
0	Clarithromycin	1.2	Linezolid	Clarithromycin + Linezolid	1_2	0.943962	BW25113
1.5	Chloramphenicol	8.99	Clarithromycin	Chloramphenicol + Clarithromycin	1_2	0.397645	BW25113
1.29	Chloramphenicol	8.99	Clarithromycin	Chloramphenicol + Clarithromycin	1_2	0.375686	BW25113
1.08	Chloramphenicol	8.99	Clarithromycin	Chloramphenicol + Clarithromycin	1_2	0.358771	BW25113
0.87	Chloramphenicol	8.99	Clarithromycin	Chloramphenicol + Clarithromycin	1_2	0.375389	BW25113
0.66	Chloramphenicol	8.99	Clarithromycin	Chloramphenicol + Clarithromycin	1_2	0.499134	BW25113
0.45	Chloramphenicol	8.99	Clarithromycin	Chloramphenicol + Clarithromycin	1_2	0.490825	BW25113
0.24	Chloramphenicol	8.99	Clarithromycin	Chloramphenicol + Clarithromycin	1_2	0.478955	BW25113
0	Chloramphenicol	8.99	Clarithromycin	Chloramphenicol + Clarithromycin	1_2	0.604777	BW25113
30	Clarithromycin	2.2	Azithromycin	Azithromycin + Clarithromycin	1_2	0	BW25113
2	Clindamycin	13.19	Clarithromycin	Clarithromycin + Clindamycin	1_2	0.540975	BW25113
25.8	Clarithromycin	2.2	Azithromycin	Azithromycin + Clarithromycin	1_2	0.0566793	BW25113
1.72	Clindamycin	13.19	Clarithromycin	Clarithromycin + Clindamycin	1_2	0.55611	BW25113
21.6	Clarithromycin	2.2	Azithromycin	Azithromycin + Clarithromycin	1_2	0.0721103	BW25113
1.44	Clindamycin	13.19	Clarithromycin	Clarithromycin + Clindamycin	1_2	0.508333	BW25113
17.4	Clarithromycin	2.2	Azithromycin	Azithromycin + Clarithromycin	1_2	0.0465898	BW25113
1.16	Clindamycin	13.19	Clarithromycin	Clarithromycin + Clindamycin	1_2	0.492902	BW25113
13.19	Clarithromycin	2.2	Azithromycin	Azithromycin + Clarithromycin	1_2	0.135912	BW25113
0.88	Clindamycin	13.19	Clarithromycin	Clarithromycin + Clindamycin	1_2	0.503882	BW25113
8.99	Clarithromycin	2.2	Azithromycin	Azithromycin + Clarithromycin	1_2	0.212176	BW25113
0.6	Clindamycin	13.19	Clarithromycin	Clarithromycin + Clindamycin	1_2	0.529105	BW25113
4.79	Clarithromycin	2.2	Azithromycin	Azithromycin + Clarithromycin	1_2	0.215144	BW25113
0.32	Clindamycin	13.19	Clarithromycin	Clarithromycin + Clindamycin	1_2	0.49765	BW25113
0	Clarithromycin	2.2	Azithromycin	Azithromycin + Clarithromycin	1_2	0.329689	BW25113
0	Clindamycin	13.19	Clarithromycin	Clarithromycin + Clindamycin	1_2	0.528215	BW25113
30	Clarithromycin	1.76	Linezolid	Clarithromycin + Linezolid	1_2	0.362925	BW25113
13.19	Clarithromycin	1.76	Linezolid	Clarithromycin + Linezolid	1_2	0.567683	BW25113
25.8	Clarithromycin	1.76	Linezolid	Clarithromycin + Linezolid	1_2	0.359364	BW25113
8.99	Clarithromycin	1.76	Linezolid	Clarithromycin + Linezolid	1_2	0.657895	BW25113
21.6	Clarithromycin	1.76	Linezolid	Clarithromycin + Linezolid	1_2	0.425243	BW25113
4.79	Clarithromycin	1.76	Linezolid	Clarithromycin + Linezolid	1_2	0.861762	BW25113
17.4	Clarithromycin	1.76	Linezolid	Clarithromycin + Linezolid	1_2	0.44928	BW25113
0	Clarithromycin	1.76	Linezolid	Clarithromycin + Linezolid	1_2	0.995003	BW25113
1.5	Chloramphenicol	13.19	Clarithromycin	Chloramphenicol + Clarithromycin	1_2	0.266482	BW25113
1.29	Chloramphenicol	13.19	Clarithromycin	Chloramphenicol + Clarithromycin	1_2	0.278945	BW25113
1.08	Chloramphenicol	13.19	Clarithromycin	Chloramphenicol + Clarithromycin	1_2	0.257282	BW25113
0.87	Chloramphenicol	13.19	Clarithromycin	Chloramphenicol + Clarithromycin	1_2	0.315149	BW25113
0.66	Chloramphenicol	13.19	Clarithromycin	Chloramphenicol + Clarithromycin	1_2	0.374795	BW25113
0.45	Chloramphenicol	13.19	Clarithromycin	Chloramphenicol + Clarithromycin	1_2	0.382511	BW25113
0.24	Chloramphenicol	13.19	Clarithromycin	Chloramphenicol + Clarithromycin	1_2	0.417527	BW25113
0	Chloramphenicol	13.19	Clarithromycin	Chloramphenicol + Clarithromycin	1_2	0.582224	BW25113
30	Clarithromycin	2.9	Azithromycin	Azithromycin + Clarithromycin	1_2	0.0338295	BW25113
2	Clindamycin	17.4	Clarithromycin	Clarithromycin + Clindamycin	1_2	0.443345	BW25113
25.8	Clarithromycin	2.9	Azithromycin	Azithromycin + Clarithromycin	1_2	0.064098	BW25113
1.72	Clindamycin	17.4	Clarithromycin	Clarithromycin + Clindamycin	1_2	0.419901	BW25113
21.6	Clarithromycin	2.9	Azithromycin	Azithromycin + Clarithromycin	1_2	0.0186953	BW25113
1.44	Clindamycin	17.4	Clarithromycin	Clarithromycin + Clindamycin	1_2	0.404767	BW25113
17.4	Clarithromycin	2.9	Azithromycin	Azithromycin + Clarithromycin	1_2	0.0305653	BW25113
1.16	Clindamycin	17.4	Clarithromycin	Clarithromycin + Clindamycin	1_2	0.413966	BW25113
13.19	Clarithromycin	2.9	Azithromycin	Azithromycin + Clarithromycin	1_2	0.127603	BW25113
0.88	Clindamycin	17.4	Clarithromycin	Clarithromycin + Clindamycin	1_2	0.398239	BW25113
8.99	Clarithromycin	2.9	Azithromycin	Azithromycin + Clarithromycin	1_2	0.171818	BW25113
0.6	Clindamycin	17.4	Clarithromycin	Clarithromycin + Clindamycin	1_2	0.421385	BW25113
4.79	Clarithromycin	2.9	Azithromycin	Azithromycin + Clarithromycin	1_2	0.0658785	BW25113
0.32	Clindamycin	17.4	Clarithromycin	Clarithromycin + Clindamycin	1_2	0.515455	BW25113
0	Clarithromycin	2.9	Azithromycin	Azithromycin + Clarithromycin	1_2	0.244819	BW25113
0	Clindamycin	17.4	Clarithromycin	Clarithromycin + Clindamycin	1_2	0.480735	BW25113
30	Clarithromycin	2.32	Linezolid	Clarithromycin + Linezolid	1_2	0.274197	BW25113
13.19	Clarithromycin	2.32	Linezolid	Clarithromycin + Linezolid	1_2	0.508926	BW25113
25.8	Clarithromycin	2.32	Linezolid	Clarithromycin + Linezolid	1_2	0.37806	BW25113
8.99	Clarithromycin	2.32	Linezolid	Clarithromycin + Linezolid	1_2	0.613976	BW25113
21.6	Clarithromycin	2.32	Linezolid	Clarithromycin + Linezolid	1_2	0.424056	BW25113
4.79	Clarithromycin	2.32	Linezolid	Clarithromycin + Linezolid	1_2	0.73416	BW25113
17.4	Clarithromycin	2.32	Linezolid	Clarithromycin + Linezolid	1_2	0.365893	BW25113
0	Clarithromycin	2.32	Linezolid	Clarithromycin + Linezolid	1_2	0.991739	BW25113
1.5	Chloramphenicol	17.4	Clarithromycin	Chloramphenicol + Clarithromycin	1_2	0.181018	BW25113
1.29	Chloramphenicol	17.4	Clarithromycin	Chloramphenicol + Clarithromycin	1_2	0.186062	BW25113
1.08	Chloramphenicol	17.4	Clarithromycin	Chloramphenicol + Clarithromycin	1_2	0.163213	BW25113
0.87	Chloramphenicol	17.4	Clarithromycin	Chloramphenicol + Clarithromycin	1_2	0.219298	BW25113
0.66	Chloramphenicol	17.4	Clarithromycin	Chloramphenicol + Clarithromycin	1_2	0.301795	BW25113
0.45	Chloramphenicol	17.4	Clarithromycin	Chloramphenicol + Clarithromycin	1_2	0.305949	BW25113
0.24	Chloramphenicol	17.4	Clarithromycin	Chloramphenicol + Clarithromycin	1_2	0.0112765	BW25113
0	Chloramphenicol	17.4	Clarithromycin	Chloramphenicol + Clarithromycin	1_2	0.456402	BW25113
30	Clarithromycin	3.6	Azithromycin	Azithromycin + Clarithromycin	1_2	0.0139473	BW25113
2	Clindamycin	21.6	Clarithromycin	Clarithromycin + Clindamycin	1_2	0.374202	BW25113
25.8	Clarithromycin	3.6	Azithromycin	Azithromycin + Clarithromycin	1_2	0.0219595	BW25113
1.72	Clindamycin	21.6	Clarithromycin	Clarithromycin + Clindamycin	1_2	0.324051	BW25113
21.6	Clarithromycin	3.6	Azithromycin	Azithromycin + Clarithromycin	1_2	0	BW25113
1.44	Clindamycin	21.6	Clarithromycin	Clarithromycin + Clindamycin	1_2	0.309807	BW25113
17.4	Clarithromycin	3.6	Azithromycin	Azithromycin + Clarithromycin	1_2	0.007122	BW25113
1.16	Clindamycin	21.6	Clarithromycin	Clarithromycin + Clindamycin	1_2	0.347791	BW25113
13.19	Clarithromycin	3.6	Azithromycin	Azithromycin + Clarithromycin	1_2	0.0643948	BW25113
0.88	Clindamycin	21.6	Clarithromycin	Clarithromycin + Clindamycin	1_2	0.342746	BW25113
8.99	Clarithromycin	3.6	Azithromycin	Azithromycin + Clarithromycin	1_2	0.0465898	BW25113
0.6	Clindamycin	21.6	Clarithromycin	Clarithromycin + Clindamycin	1_2	0.365596	BW25113
4.79	Clarithromycin	3.6	Azithromycin	Azithromycin + Clarithromycin	1_2	0.065285	BW25113
0.32	Clindamycin	21.6	Clarithromycin	Clarithromycin + Clindamycin	1_2	0.341559	BW25113
0	Clarithromycin	3.6	Azithromycin	Azithromycin + Clarithromycin	1_2	0.08309	BW25113
0	Clindamycin	21.6	Clarithromycin	Clarithromycin + Clindamycin	1_2	0.38993	BW25113
30	Clarithromycin	2.88	Linezolid	Clarithromycin + Linezolid	1_2	0.324645	BW25113
13.19	Clarithromycin	2.88	Linezolid	Clarithromycin + Linezolid	1_2	0.536227	BW25113
25.8	Clarithromycin	2.88	Linezolid	Clarithromycin + Linezolid	1_2	0.329096	BW25113
8.99	Clarithromycin	2.88	Linezolid	Clarithromycin + Linezolid	1_2	0.556703	BW25113
21.6	Clarithromycin	2.88	Linezolid	Clarithromycin + Linezolid	1_2	0.306246	BW25113
4.79	Clarithromycin	2.88	Linezolid	Clarithromycin + Linezolid	1_2	0.625846	BW25113
17.4	Clarithromycin	2.88	Linezolid	Clarithromycin + Linezolid	1_2	0.411592	BW25113
0	Clarithromycin	2.88	Linezolid	Clarithromycin + Linezolid	1_2	0.991145	BW25113
1.5	Chloramphenicol	21.6	Clarithromycin	Chloramphenicol + Clarithromycin	1_2	0.146891	BW25113
1.29	Chloramphenicol	21.6	Clarithromycin	Chloramphenicol + Clarithromycin	1_2	0.146595	BW25113
1.08	Chloramphenicol	21.6	Clarithromycin	Chloramphenicol + Clarithromycin	1_2	0.166774	BW25113
0.87	Chloramphenicol	21.6	Clarithromycin	Chloramphenicol + Clarithromycin	1_2	0.151343	BW25113
0.66	Chloramphenicol	21.6	Clarithromycin	Chloramphenicol + Clarithromycin	1_2	0.216331	BW25113
0.45	Chloramphenicol	21.6	Clarithromycin	Chloramphenicol + Clarithromycin	1_2	0.288738	BW25113
0.24	Chloramphenicol	21.6	Clarithromycin	Chloramphenicol + Clarithromycin	1_2	0.345714	BW25113
0	Chloramphenicol	21.6	Clarithromycin	Chloramphenicol + Clarithromycin	1_2	0.312478	BW25113
30	Clarithromycin	4.3	Azithromycin	Azithromycin + Clarithromycin	1_2	0	BW25113
2	Clindamycin	25.8	Clarithromycin	Clarithromycin + Clindamycin	1_2	0.288144	BW25113
25.8	Clarithromycin	4.3	Azithromycin	Azithromycin + Clarithromycin	1_2	0.0246303	BW25113
1.72	Clindamycin	25.8	Clarithromycin	Clarithromycin + Clindamycin	1_2	0.24927	BW25113
21.6	Clarithromycin	4.3	Azithromycin	Azithromycin + Clarithromycin	1_2	0.0103863	BW25113
1.44	Clindamycin	25.8	Clarithromycin	Clarithromycin + Clindamycin	1_2	0.277461	BW25113
17.4	Clarithromycin	4.3	Azithromycin	Azithromycin + Clarithromycin	1_2	0.0240368	BW25113
1.16	Clindamycin	25.8	Clarithromycin	Clarithromycin + Clindamycin	1_2	0.259063	BW25113
13.19	Clarithromycin	4.3	Azithromycin	Azithromycin + Clarithromycin	1_2	0.0442158	BW25113
0.88	Clindamycin	25.8	Clarithromycin	Clarithromycin + Clindamycin	1_2	0.270636	BW25113
8.99	Clarithromycin	4.3	Azithromycin	Azithromycin + Clarithromycin	1_2	0.0388743	BW25113
0.6	Clindamycin	25.8	Clarithromycin	Clarithromycin + Clindamycin	1_2	0.253128	BW25113
4.79	Clarithromycin	4.3	Azithromycin	Azithromycin + Clarithromycin	1_2	0.0694395	BW25113
0.32	Clindamycin	25.8	Clarithromycin	Clarithromycin + Clindamycin	1_2	0.275681	BW25113
0	Clarithromycin	4.3	Azithromycin	Azithromycin + Clarithromycin	1_2	0.0934763	BW25113
0	Clindamycin	25.8	Clarithromycin	Clarithromycin + Clindamycin	1_2	0.293486	BW25113
30	Clarithromycin	3.44	Linezolid	Clarithromycin + Linezolid	1_2	0.218111	BW25113
13.19	Clarithromycin	3.44	Linezolid	Clarithromycin + Linezolid	1_2	0.40269	BW25113
25.8	Clarithromycin	3.44	Linezolid	Clarithromycin + Linezolid	1_2	0.280429	BW25113
8.99	Clarithromycin	3.44	Linezolid	Clarithromycin + Linezolid	1_2	0.586972	BW25113
21.6	Clarithromycin	3.44	Linezolid	Clarithromycin + Linezolid	1_2	0.349868	BW25113
4.79	Clarithromycin	3.44	Linezolid	Clarithromycin + Linezolid	1_2	0.735347	BW25113
17.4	Clarithromycin	3.44	Linezolid	Clarithromycin + Linezolid	1_2	0.385182	BW25113
0	Clarithromycin	3.44	Linezolid	Clarithromycin + Linezolid	1_2	1	BW25113
1.5	Chloramphenicol	25.8	Clarithromycin	Chloramphenicol + Clarithromycin	1_2	0.0697363	BW25113
1.29	Chloramphenicol	25.8	Clarithromycin	Chloramphenicol + Clarithromycin	1_2	0.0893218	BW25113
1.08	Chloramphenicol	25.8	Clarithromycin	Chloramphenicol + Clarithromycin	1_2	0.0982243	BW25113
0.87	Chloramphenicol	25.8	Clarithromycin	Chloramphenicol + Clarithromycin	1_2	0.166774	BW25113
0.66	Chloramphenicol	25.8	Clarithromycin	Chloramphenicol + Clarithromycin	1_2	0.148969	BW25113
0.45	Chloramphenicol	25.8	Clarithromycin	Chloramphenicol + Clarithromycin	1_2	0.199416	BW25113
0.24	Chloramphenicol	25.8	Clarithromycin	Chloramphenicol + Clarithromycin	1_2	0.257282	BW25113
0	Chloramphenicol	25.8	Clarithromycin	Chloramphenicol + Clarithromycin	1_2	0.251941	BW25113
30	Clarithromycin	5	Azithromycin	Azithromycin + Clarithromycin	1_2	0	BW25113
2	Clindamycin	30	Clarithromycin	Clarithromycin + Clindamycin	1_2	0.242148	BW25113
25.8	Clarithromycin	5	Azithromycin	Azithromycin + Clarithromycin	1_2	0	BW25113
1.72	Clindamycin	30	Clarithromycin	Clarithromycin + Clindamycin	1_2	0.248083	BW25113
21.6	Clarithromycin	5	Azithromycin	Azithromycin + Clarithromycin	1_2	0.0329393	BW25113
1.44	Clindamycin	30	Clarithromycin	Clarithromycin + Clindamycin	1_2	0.215441	BW25113
17.4	Clarithromycin	5	Azithromycin	Azithromycin + Clarithromycin	1_2	0.0115733	BW25113
1.16	Clindamycin	30	Clarithromycin	Clarithromycin + Clindamycin	1_2	0.22642	BW25113
13.19	Clarithromycin	5	Azithromycin	Azithromycin + Clarithromycin	1_2	0.0053415	BW25113
0.88	Clindamycin	30	Clarithromycin	Clarithromycin + Clindamycin	1_2	0.233542	BW25113
8.99	Clarithromycin	5	Azithromycin	Azithromycin + Clarithromycin	1_2	0.00682525	BW25113
0.6	Clindamycin	30	Clarithromycin	Clarithromycin + Clindamycin	1_2	0.22375	BW25113
4.79	Clarithromycin	5	Azithromycin	Azithromycin + Clarithromycin	1_2	0	BW25113
0.32	Clindamycin	30	Clarithromycin	Clarithromycin + Clindamycin	1_2	0.207428	BW25113
0	Clarithromycin	5	Azithromycin	Azithromycin + Clarithromycin	1_2	0.0029675	BW25113
0	Clindamycin	30	Clarithromycin	Clarithromycin + Clindamycin	1_2	0.215441	BW25113
30	Clarithromycin	4	Linezolid	Clarithromycin + Linezolid	1_2	0.241258	BW25113
13.19	Clarithromycin	4	Linezolid	Clarithromycin + Linezolid	1_2	0.535634	BW25113
25.8	Clarithromycin	4	Linezolid	Clarithromycin + Linezolid	1_2	0.286661	BW25113
8.99	Clarithromycin	4	Linezolid	Clarithromycin + Linezolid	1_2	0.571837	BW25113
21.6	Clarithromycin	4	Linezolid	Clarithromycin + Linezolid	1_2	0.348681	BW25113
4.79	Clarithromycin	4	Linezolid	Clarithromycin + Linezolid	1_2	0.701517	BW25113
17.4	Clarithromycin	4	Linezolid	Clarithromycin + Linezolid	1_2	0.381621	BW25113
0	Clarithromycin	4	Linezolid	Clarithromycin + Linezolid	1_2	1	BW25113
1.5	Chloramphenicol	30	Clarithromycin	Chloramphenicol + Clarithromycin	1_2	0.0290815	BW25113
1.29	Chloramphenicol	30	Clarithromycin	Chloramphenicol + Clarithromycin	1_2	0.086651	BW25113
1.08	Chloramphenicol	30	Clarithromycin	Chloramphenicol + Clarithromycin	1_2	0.097334	BW25113
0.87	Chloramphenicol	30	Clarithromycin	Chloramphenicol + Clarithromycin	1_2	0.106237	BW25113
0.66	Chloramphenicol	30	Clarithromycin	Chloramphenicol + Clarithromycin	1_2	0.120777	BW25113
0.45	Chloramphenicol	30	Clarithromycin	Chloramphenicol + Clarithromycin	1_2	0.11781	BW25113
0.24	Chloramphenicol	30	Clarithromycin	Chloramphenicol + Clarithromycin	1_2	0.16707	BW25113
0	Chloramphenicol	30	Clarithromycin	Chloramphenicol + Clarithromycin	1_2	0.213067	BW25113
30	Clarithromycin	0	Azithromycin	Azithromycin + Clarithromycin	2_1	0.223813	BW25113
2	Clindamycin	0	Clarithromycin	Clarithromycin + Clindamycin	2_1	0.909974	BW25113
25.8	Clarithromycin	0	Azithromycin	Azithromycin + Clarithromycin	2_1	0.326257	BW25113
1.72	Clindamycin	0	Clarithromycin	Clarithromycin + Clindamycin	2_1	0.930102	BW25113
21.6	Clarithromycin	0	Azithromycin	Azithromycin + Clarithromycin	2_1	0.357801	BW25113
1.44	Clindamycin	0	Clarithromycin	Clarithromycin + Clindamycin	2_1	0.959543	BW25113
17.4	Clarithromycin	0	Azithromycin	Azithromycin + Clarithromycin	2_1	0.459944	BW25113
1.16	Clindamycin	0	Clarithromycin	Clarithromycin + Clindamycin	2_1	0.976067	BW25113
13.19	Clarithromycin	0	Azithromycin	Azithromycin + Clarithromycin	2_1	0.466854	BW25113
0.88	Clindamycin	0	Clarithromycin	Clarithromycin + Clindamycin	2_1	0.960445	BW25113
8.99	Clarithromycin	0	Azithromycin	Azithromycin + Clarithromycin	2_1	0.586421	BW25113
0.6	Clindamycin	0	Clarithromycin	Clarithromycin + Clindamycin	2_1	0.946325	BW25113
4.79	Clarithromycin	0	Azithromycin	Azithromycin + Clarithromycin	2_1	0.674144	BW25113
0.32	Clindamycin	0	Clarithromycin	Clarithromycin + Clindamycin	2_1	0.97847	BW25113
0	Clarithromycin	0	Azithromycin	Azithromycin + Clarithromycin	2_1	0.98538	BW25113
0	Clindamycin	0	Clarithromycin	Clarithromycin + Clindamycin	2_1	0.955938	BW25113
30	Clarithromycin	0	Linezolid	Clarithromycin + Linezolid	2_1	0.353295	BW25113
13.19	Clarithromycin	0	Linezolid	Clarithromycin + Linezolid	2_1	0.587022	BW25113
25.8	Clarithromycin	0	Linezolid	Clarithromycin + Linezolid	2_1	0.316042	BW25113
8.99	Clarithromycin	0	Linezolid	Clarithromycin + Linezolid	2_1	0.725215	BW25113
21.6	Clarithromycin	0	Linezolid	Clarithromycin + Linezolid	2_1	0.344582	BW25113
4.79	Clarithromycin	0	Linezolid	Clarithromycin + Linezolid	2_1	0.723413	BW25113
17.4	Clarithromycin	0	Linezolid	Clarithromycin + Linezolid	2_1	0.376427	BW25113
0	Clarithromycin	0	Linezolid	Clarithromycin + Linezolid	2_1	1	BW25113
1.5	Chloramphenicol	0	Clarithromycin	Chloramphenicol + Clarithromycin	2_1	0.357801	BW25113
1.29	Chloramphenicol	0	Clarithromycin	Chloramphenicol + Clarithromycin	2_1	0.460244	BW25113
1.08	Chloramphenicol	0	Clarithromycin	Chloramphenicol + Clarithromycin	2_1	0.492389	BW25113
0.87	Chloramphenicol	0	Clarithromycin	Chloramphenicol + Clarithromycin	2_1	0.689465	BW25113
0.66	Chloramphenicol	0	Clarithromycin	Chloramphenicol + Clarithromycin	2_1	0.773883	BW25113
0.45	Chloramphenicol	0	Clarithromycin	Chloramphenicol + Clarithromycin	2_1	0.751953	BW25113
0.24	Chloramphenicol	0	Clarithromycin	Chloramphenicol + Clarithromycin	2_1	0.89255	BW25113
0	Chloramphenicol	0	Clarithromycin	Chloramphenicol + Clarithromycin	2_1	1	BW25113
30	Clarithromycin	0.8	Azithromycin	Azithromycin + Clarithromycin	2_1	0.075706	BW25113
2	Clindamycin	4.79	Clarithromycin	Clarithromycin + Clindamycin	2_1	0.72131	BW25113
25.8	Clarithromycin	0.8	Azithromycin	Azithromycin + Clarithromycin	2_1	0.104246	BW25113
1.72	Clindamycin	4.79	Clarithromycin	Clarithromycin + Clindamycin	2_1	0.750751	BW25113
21.6	Clarithromycin	0.8	Azithromycin	Azithromycin + Clarithromycin	2_1	0.170939	BW25113
1.44	Clindamycin	4.79	Clarithromycin	Clarithromycin + Clindamycin	2_1	0.748348	BW25113
17.4	Clarithromycin	0.8	Azithromycin	Azithromycin + Clarithromycin	2_1	0.270379	BW25113
1.16	Clindamycin	4.79	Clarithromycin	Clarithromycin + Clindamycin	2_1	0.762167	BW25113
13.19	Clarithromycin	0.8	Azithromycin	Azithromycin + Clarithromycin	2_1	0.35029	BW25113
0.88	Clindamycin	4.79	Clarithromycin	Clarithromycin + Clindamycin	2_1	0.715001	BW25113
8.99	Clarithromycin	0.8	Azithromycin	Azithromycin + Clarithromycin	2_1	0.382435	BW25113
0.6	Clindamycin	4.79	Clarithromycin	Clarithromycin + Clindamycin	2_1	0.708692	BW25113
4.79	Clarithromycin	0.8	Azithromycin	Azithromycin + Clarithromycin	2_1	0.498999	BW25113
0.32	Clindamycin	4.79	Clarithromycin	Clarithromycin + Clindamycin	2_1	0.678951	BW25113
0	Clarithromycin	0.8	Azithromycin	Azithromycin + Clarithromycin	2_1	0.643801	BW25113
0	Clindamycin	4.79	Clarithromycin	Clarithromycin + Clindamycin	2_1	0.657621	BW25113
30	Clarithromycin	0.64	Linezolid	Clarithromycin + Linezolid	2_1	0.279692	BW25113
13.19	Clarithromycin	0.64	Linezolid	Clarithromycin + Linezolid	2_1	0.482475	BW25113
25.8	Clarithromycin	0.64	Linezolid	Clarithromycin + Linezolid	2_1	0.286	BW25113
8.99	Clarithromycin	0.64	Linezolid	Clarithromycin + Linezolid	2_1	0.6429	BW25113
21.6	Clarithromycin	0.64	Linezolid	Clarithromycin + Linezolid	2_1	0.31424	BW25113
4.79	Clarithromycin	0.64	Linezolid	Clarithromycin + Linezolid	2_1	0.806329	BW25113
17.4	Clarithromycin	0.64	Linezolid	Clarithromycin + Linezolid	2_1	0.446125	BW25113
0	Clarithromycin	0.64	Linezolid	Clarithromycin + Linezolid	2_1	1	BW25113
1.5	Chloramphenicol	4.79	Clarithromycin	Chloramphenicol + Clarithromycin	2_1	0.310935	BW25113
1.29	Chloramphenicol	4.79	Clarithromycin	Chloramphenicol + Clarithromycin	2_1	0.410074	BW25113
1.08	Chloramphenicol	4.79	Clarithromycin	Chloramphenicol + Clarithromycin	2_1	0.472261	BW25113
0.87	Chloramphenicol	4.79	Clarithromycin	Chloramphenicol + Clarithromycin	2_1	0.457541	BW25113
0.66	Chloramphenicol	4.79	Clarithromycin	Chloramphenicol + Clarithromycin	2_1	0.496295	BW25113
0.45	Chloramphenicol	4.79	Clarithromycin	Chloramphenicol + Clarithromycin	2_1	0.466553	BW25113
0.24	Chloramphenicol	4.79	Clarithromycin	Chloramphenicol + Clarithromycin	2_1	0.616763	BW25113
0	Chloramphenicol	4.79	Clarithromycin	Chloramphenicol + Clarithromycin	2_1	0.626677	BW25113
30	Clarithromycin	1.5	Azithromycin	Azithromycin + Clarithromycin	2_1	0	BW25113
2	Clindamycin	8.99	Clarithromycin	Clarithromycin + Clindamycin	2_1	0.606249	BW25113
25.8	Clarithromycin	1.5	Azithromycin	Azithromycin + Clarithromycin	2_1	0.0165231	BW25113
1.72	Clindamycin	8.99	Clarithromycin	Clarithromycin + Clindamycin	2_1	0.633287	BW25113
21.6	Clarithromycin	1.5	Azithromycin	Azithromycin + Clarithromycin	2_1	0.0600841	BW25113
1.44	Clindamycin	8.99	Clarithromycin	Clarithromycin + Clindamycin	2_1	0.646205	BW25113
17.4	Clarithromycin	1.5	Azithromycin	Azithromycin + Clarithromycin	2_1	0.0754056	BW25113
1.16	Clindamycin	8.99	Clarithromycin	Clarithromycin + Clindamycin	2_1	0.555177	BW25113
13.19	Clarithromycin	1.5	Azithromycin	Azithromycin + Clarithromycin	2_1	0.18596	BW25113
0.88	Clindamycin	8.99	Clarithromycin	Clarithromycin + Clindamycin	2_1	0.53565	BW25113
8.99	Clarithromycin	1.5	Azithromycin	Azithromycin + Clarithromycin	2_1	0.184458	BW25113
0.6	Clindamycin	8.99	Clarithromycin	Clarithromycin + Clindamycin	2_1	0.523032	BW25113
4.79	Clarithromycin	1.5	Azithromycin	Azithromycin + Clarithromycin	2_1	0.293811	BW25113
0.32	Clindamycin	8.99	Clarithromycin	Clarithromycin + Clindamycin	2_1	0.586421	BW25113
0	Clarithromycin	1.5	Azithromycin	Azithromycin + Clarithromycin	2_1	0.38544	BW25113
0	Clindamycin	8.99	Clarithromycin	Clarithromycin + Clindamycin	2_1	0.508312	BW25113
30	Clarithromycin	1.2	Linezolid	Clarithromycin + Linezolid	2_1	0.251152	BW25113
13.19	Clarithromycin	1.2	Linezolid	Clarithromycin + Linezolid	2_1	0.453335	BW25113
25.8	Clarithromycin	1.2	Linezolid	Clarithromycin + Linezolid	2_1	0.330763	BW25113
8.99	Clarithromycin	1.2	Linezolid	Clarithromycin + Linezolid	2_1	0.596635	BW25113
21.6	Clarithromycin	1.2	Linezolid	Clarithromycin + Linezolid	2_1	0.315141	BW25113
4.79	Clarithromycin	1.2	Linezolid	Clarithromycin + Linezolid	2_1	0.713799	BW25113
17.4	Clarithromycin	1.2	Linezolid	Clarithromycin + Linezolid	2_1	0.349089	BW25113
0	Clarithromycin	1.2	Linezolid	Clarithromycin + Linezolid	2_1	0.977268	BW25113
1.5	Chloramphenicol	8.99	Clarithromycin	Chloramphenicol + Clarithromycin	2_1	0.283597	BW25113
1.29	Chloramphenicol	8.99	Clarithromycin	Chloramphenicol + Clarithromycin	2_1	0.301021	BW25113
1.08	Chloramphenicol	8.99	Clarithromycin	Chloramphenicol + Clarithromycin	2_1	0.301923	BW25113
0.87	Chloramphenicol	8.99	Clarithromycin	Chloramphenicol + Clarithromycin	2_1	0.319948	BW25113
0.66	Chloramphenicol	8.99	Clarithromycin	Chloramphenicol + Clarithromycin	2_1	0.419688	BW25113
0.45	Chloramphenicol	8.99	Clarithromycin	Chloramphenicol + Clarithromycin	2_1	0.433207	BW25113
0.24	Chloramphenicol	8.99	Clarithromycin	Chloramphenicol + Clarithromycin	2_1	0.408872	BW25113
0	Chloramphenicol	8.99	Clarithromycin	Chloramphenicol + Clarithromycin	2_1	0.498999	BW25113
30	Clarithromycin	2.2	Azithromycin	Azithromycin + Clarithromycin	2_1	0.00721009	BW25113
2	Clindamycin	13.19	Clarithromycin	Clarithromycin + Clindamycin	2_1	0.523934	BW25113
25.8	Clarithromycin	2.2	Azithromycin	Azithromycin + Clarithromycin	2_1	0.0174244	BW25113
1.72	Clindamycin	13.19	Clarithromycin	Clarithromycin + Clindamycin	2_1	0.559984	BW25113
21.6	Clarithromycin	2.2	Azithromycin	Azithromycin + Clarithromycin	2_1	0.0309433	BW25113
1.44	Clindamycin	13.19	Clarithromycin	Clarithromycin + Clindamycin	2_1	0.527839	BW25113
17.4	Clarithromycin	2.2	Azithromycin	Azithromycin + Clarithromycin	2_1	0.0510715	BW25113
1.16	Clindamycin	13.19	Clarithromycin	Clarithromycin + Clindamycin	2_1	0.503505	BW25113
13.19	Clarithromycin	2.2	Azithromycin	Azithromycin + Clarithromycin	2_1	0.0651913	BW25113
0.88	Clindamycin	13.19	Clarithromycin	Clarithromycin + Clindamycin	2_1	0.451232	BW25113
8.99	Clarithromycin	2.2	Azithromycin	Azithromycin + Clarithromycin	2_1	0.0997396	BW25113
0.6	Clindamycin	13.19	Clarithromycin	Clarithromycin + Clindamycin	2_1	0.462648	BW25113
4.79	Clarithromycin	2.2	Azithromycin	Azithromycin + Clarithromycin	2_1	0.117164	BW25113
0.32	Clindamycin	13.19	Clarithromycin	Clarithromycin + Clindamycin	2_1	0.434709	BW25113
0	Clarithromycin	2.2	Azithromycin	Azithromycin + Clarithromycin	2_1	0.186561	BW25113
0	Clindamycin	13.19	Clarithromycin	Clarithromycin + Clindamycin	2_1	0.402864	BW25113
30	Clarithromycin	1.76	Linezolid	Clarithromycin + Linezolid	2_1	0.208492	BW25113
13.19	Clarithromycin	1.76	Linezolid	Clarithromycin + Linezolid	2_1	0.459043	BW25113
25.8	Clarithromycin	1.76	Linezolid	Clarithromycin + Linezolid	2_1	0.292009	BW25113
8.99	Clarithromycin	1.76	Linezolid	Clarithromycin + Linezolid	2_1	0.546765	BW25113
21.6	Clarithromycin	1.76	Linezolid	Clarithromycin + Linezolid	2_1	0.319948	BW25113
4.79	Clarithromycin	1.76	Linezolid	Clarithromycin + Linezolid	2_1	0.810535	BW25113
17.4	Clarithromycin	1.76	Linezolid	Clarithromycin + Linezolid	2_1	0.368015	BW25113
0	Clarithromycin	1.76	Linezolid	Clarithromycin + Linezolid	2_1	1	BW25113
1.5	Chloramphenicol	13.19	Clarithromycin	Chloramphenicol + Clarithromycin	2_1	0.181154	BW25113
1.29	Chloramphenicol	13.19	Clarithromycin	Chloramphenicol + Clarithromycin	2_1	0.200981	BW25113
1.08	Chloramphenicol	13.19	Clarithromycin	Chloramphenicol + Clarithromycin	2_1	0.219607	BW25113
0.87	Chloramphenicol	13.19	Clarithromycin	Chloramphenicol + Clarithromycin	2_1	0.264671	BW25113
0.66	Chloramphenicol	13.19	Clarithromycin	Chloramphenicol + Clarithromycin	2_1	0.263168	BW25113
0.45	Chloramphenicol	13.19	Clarithromycin	Chloramphenicol + Clarithromycin	2_1	0.275486	BW25113
0.24	Chloramphenicol	13.19	Clarithromycin	Chloramphenicol + Clarithromycin	2_1	0.307631	BW25113
0	Chloramphenicol	13.19	Clarithromycin	Chloramphenicol + Clarithromycin	2_1	0.425095	BW25113
30	Clarithromycin	2.9	Azithromycin	Azithromycin + Clarithromycin	2_1	0.0180252	BW25113
2	Clindamycin	17.4	Clarithromycin	Clarithromycin + Clindamycin	2_1	0.420288	BW25113
25.8	Clarithromycin	2.9	Azithromycin	Azithromycin + Clarithromycin	2_1	0.0144202	BW25113
1.72	Clindamycin	17.4	Clarithromycin	Clarithromycin + Clindamycin	2_1	0.402263	BW25113
21.6	Clarithromycin	2.9	Azithromycin	Azithromycin + Clarithromycin	2_1	0.0261366	BW25113
1.44	Clindamycin	17.4	Clarithromycin	Clarithromycin + Clindamycin	2_1	0.380032	BW25113
17.4	Clarithromycin	2.9	Azithromycin	Azithromycin + Clarithromycin	2_1	0.0345484	BW25113
1.16	Clindamycin	17.4	Clarithromycin	Clarithromycin + Clindamycin	2_1	0.336771	BW25113
13.19	Clarithromycin	2.9	Azithromycin	Azithromycin + Clarithromycin	2_1	0.0354496	BW25113
0.88	Clindamycin	17.4	Clarithromycin	Clarithromycin + Clindamycin	2_1	0.343381	BW25113
8.99	Clarithromycin	2.9	Azithromycin	Azithromycin + Clarithromycin	2_1	0.047166	BW25113
0.6	Clindamycin	17.4	Clarithromycin	Clarithromycin + Clindamycin	2_1	0.35029	BW25113
4.79	Clarithromycin	2.9	Azithromycin	Azithromycin + Clarithromycin	2_1	0.0519728	BW25113
0.32	Clindamycin	17.4	Clarithromycin	Clarithromycin + Clindamycin	2_1	0.345484	BW25113
0	Clarithromycin	2.9	Azithromycin	Azithromycin + Clarithromycin	2_1	0.0922291	BW25113
0	Clindamycin	17.4	Clarithromycin	Clarithromycin + Clindamycin	2_1	0.348488	BW25113
30	Clarithromycin	2.32	Linezolid	Clarithromycin + Linezolid	2_1	0.244242	BW25113
13.19	Clarithromycin	2.32	Linezolid	Clarithromycin + Linezolid	2_1	0.472261	BW25113
25.8	Clarithromycin	2.32	Linezolid	Clarithromycin + Linezolid	2_1	0.255358	BW25113
8.99	Clarithromycin	2.32	Linezolid	Clarithromycin + Linezolid	2_1	0.565992	BW25113
21.6	Clarithromycin	2.32	Linezolid	Clarithromycin + Linezolid	2_1	0.304927	BW25113
4.79	Clarithromycin	2.32	Linezolid	Clarithromycin + Linezolid	2_1	0.697577	BW25113
17.4	Clarithromycin	2.32	Linezolid	Clarithromycin + Linezolid	2_1	0.359904	BW25113
0	Clarithromycin	2.32	Linezolid	Clarithromycin + Linezolid	2_1	1	BW25113
1.5	Chloramphenicol	17.4	Clarithromycin	Chloramphenicol + Clarithromycin	2_1	0.145404	BW25113
1.29	Chloramphenicol	17.4	Clarithromycin	Chloramphenicol + Clarithromycin	2_1	0.144803	BW25113
1.08	Chloramphenicol	17.4	Clarithromycin	Chloramphenicol + Clarithromycin	2_1	0.143	BW25113
0.87	Chloramphenicol	17.4	Clarithromycin	Chloramphenicol + Clarithromycin	2_1	0.17845	BW25113
0.66	Chloramphenicol	17.4	Clarithromycin	Chloramphenicol + Clarithromycin	2_1	0.215101	BW25113
0.45	Chloramphenicol	17.4	Clarithromycin	Chloramphenicol + Clarithromycin	2_1	0.188364	BW25113
0.24	Chloramphenicol	17.4	Clarithromycin	Chloramphenicol + Clarithromycin	2_1	0.263769	BW25113
0	Chloramphenicol	17.4	Clarithromycin	Chloramphenicol + Clarithromycin	2_1	0.340977	BW25113
30	Clarithromycin	3.6	Azithromycin	Azithromycin + Clarithromycin	2_1	0.0102143	BW25113
2	Clindamycin	21.6	Clarithromycin	Clarithromycin + Clindamycin	2_1	0.295614	BW25113
25.8	Clarithromycin	3.6	Azithromycin	Azithromycin + Clarithromycin	2_1	0.0159223	BW25113
1.72	Clindamycin	21.6	Clarithromycin	Clarithromycin + Clindamycin	2_1	0.316643	BW25113
21.6	Clarithromycin	3.6	Azithromycin	Azithromycin + Clarithromycin	2_1	0.0159223	BW25113
1.44	Clindamycin	21.6	Clarithromycin	Clarithromycin + Clindamycin	2_1	0.27849	BW25113
17.4	Clarithromycin	3.6	Azithromycin	Azithromycin + Clarithromycin	2_1	0.02854	BW25113
1.16	Clindamycin	21.6	Clarithromycin	Clarithromycin + Clindamycin	2_1	0.294412	BW25113
13.19	Clarithromycin	3.6	Azithromycin	Azithromycin + Clarithromycin	2_1	0.0405568	BW25113
0.88	Clindamycin	21.6	Clarithromycin	Clarithromycin + Clindamycin	2_1	0.284799	BW25113
8.99	Clarithromycin	3.6	Azithromycin	Azithromycin + Clarithromycin	2_1	0.0486681	BW25113
0.6	Clindamycin	21.6	Clarithromycin	Clarithromycin + Clindamycin	2_1	0.292009	BW25113
4.79	Clarithromycin	3.6	Azithromycin	Azithromycin + Clarithromycin	2_1	0.049269	BW25113
0.32	Clindamycin	21.6	Clarithromycin	Clarithromycin + Clindamycin	2_1	0.27879	BW25113
0	Clarithromycin	3.6	Azithromycin	Azithromycin + Clarithromycin	2_1	0.0516723	BW25113
0	Clindamycin	21.6	Clarithromycin	Clarithromycin + Clindamycin	2_1	0.288704	BW25113
30	Clarithromycin	2.88	Linezolid	Clarithromycin + Linezolid	2_1	0.234628	BW25113
13.19	Clarithromycin	2.88	Linezolid	Clarithromycin + Linezolid	2_1	0.418185	BW25113
25.8	Clarithromycin	2.88	Linezolid	Clarithromycin + Linezolid	2_1	0.246645	BW25113
8.99	Clarithromycin	2.88	Linezolid	Clarithromycin + Linezolid	2_1	0.54977	BW25113
21.6	Clarithromycin	2.88	Linezolid	Clarithromycin + Linezolid	2_1	0.322051	BW25113
4.79	Clarithromycin	2.88	Linezolid	Clarithromycin + Linezolid	2_1	0.732726	BW25113
17.4	Clarithromycin	2.88	Linezolid	Clarithromycin + Linezolid	2_1	0.384538	BW25113
0	Clarithromycin	2.88	Linezolid	Clarithromycin + Linezolid	2_1	1	BW25113
1.5	Chloramphenicol	21.6	Clarithromycin	Chloramphenicol + Clarithromycin	2_1	0.124374	BW25113
1.29	Chloramphenicol	21.6	Clarithromycin	Chloramphenicol + Clarithromycin	2_1	0.130683	BW25113
1.08	Chloramphenicol	21.6	Clarithromycin	Chloramphenicol + Clarithromycin	2_1	0.130082	BW25113
0.87	Chloramphenicol	21.6	Clarithromycin	Chloramphenicol + Clarithromycin	2_1	0.137593	BW25113
0.66	Chloramphenicol	21.6	Clarithromycin	Chloramphenicol + Clarithromycin	2_1	0.151112	BW25113
0.45	Chloramphenicol	21.6	Clarithromycin	Chloramphenicol + Clarithromycin	2_1	0.193771	BW25113
0.24	Chloramphenicol	21.6	Clarithromycin	Chloramphenicol + Clarithromycin	2_1	0.237933	BW25113
0	Chloramphenicol	21.6	Clarithromycin	Chloramphenicol + Clarithromycin	2_1	0.262568	BW25113
30	Clarithromycin	4.3	Azithromycin	Azithromycin + Clarithromycin	2_1	0.00570799	BW25113
2	Clindamycin	25.8	Clarithromycin	Clarithromycin + Clindamycin	2_1	0.258061	BW25113
25.8	Clarithromycin	4.3	Azithromycin	Azithromycin + Clarithromycin	2_1	0.00690967	BW25113
1.72	Clindamycin	25.8	Clarithromycin	Clarithromycin + Clindamycin	2_1	0.236431	BW25113
21.6	Clarithromycin	4.3	Azithromycin	Azithromycin + Clarithromycin	2_1	0.00901262	BW25113
1.44	Clindamycin	25.8	Clarithromycin	Clarithromycin + Clindamycin	2_1	0.25025	BW25113
17.4	Clarithromycin	4.3	Azithromycin	Azithromycin + Clarithromycin	2_1	0.0102143	BW25113
1.16	Clindamycin	25.8	Clarithromycin	Clarithromycin + Clindamycin	2_1	0.24274	BW25113
13.19	Clarithromycin	4.3	Azithromycin	Azithromycin + Clarithromycin	2_1	0.0153215	BW25113
0.88	Clindamycin	25.8	Clarithromycin	Clarithromycin + Clindamycin	2_1	0.252954	BW25113
8.99	Clarithromycin	4.3	Azithromycin	Azithromycin + Clarithromycin	2_1	0.0291408	BW25113
0.6	Clindamycin	25.8	Clarithromycin	Clarithromycin + Clindamycin	2_1	0.226818	BW25113
4.79	Clarithromycin	4.3	Azithromycin	Azithromycin + Clarithromycin	2_1	0.0366513	BW25113
0.32	Clindamycin	25.8	Clarithromycin	Clarithromycin + Clindamycin	2_1	0.206089	BW25113
0	Clarithromycin	4.3	Azithromycin	Azithromycin + Clarithromycin	2_1	0.0369517	BW25113
0	Clindamycin	25.8	Clarithromycin	Clarithromycin + Clindamycin	2_1	0.247246	BW25113
30	Clarithromycin	3.44	Linezolid	Clarithromycin + Linezolid	2_1	0.236731	BW25113
13.19	Clarithromycin	3.44	Linezolid	Clarithromycin + Linezolid	2_1	0.465952	BW25113
25.8	Clarithromycin	3.44	Linezolid	Clarithromycin + Linezolid	2_1	0.266773	BW25113
8.99	Clarithromycin	3.44	Linezolid	Clarithromycin + Linezolid	2_1	0.641999	BW25113
21.6	Clarithromycin	3.44	Linezolid	Clarithromycin + Linezolid	2_1	0.358101	BW25113
4.79	Clarithromycin	3.44	Linezolid	Clarithromycin + Linezolid	2_1	0.777789	BW25113
17.4	Clarithromycin	3.44	Linezolid	Clarithromycin + Linezolid	2_1	0.382135	BW25113
0	Clarithromycin	3.44	Linezolid	Clarithromycin + Linezolid	2_1	1	BW25113
1.5	Chloramphenicol	25.8	Clarithromycin	Chloramphenicol + Clarithromycin	2_1	0.0892249	BW25113
1.29	Chloramphenicol	25.8	Clarithromycin	Chloramphenicol + Clarithromycin	2_1	0.0979371	BW25113
1.08	Chloramphenicol	25.8	Clarithromycin	Chloramphenicol + Clarithromycin	2_1	0.109954	BW25113
0.87	Chloramphenicol	25.8	Clarithromycin	Chloramphenicol + Clarithromycin	2_1	0.119567	BW25113
0.66	Chloramphenicol	25.8	Clarithromycin	Chloramphenicol + Clarithromycin	2_1	0.136391	BW25113
0.45	Chloramphenicol	25.8	Clarithromycin	Chloramphenicol + Clarithromycin	2_1	0.152313	BW25113
0.24	Chloramphenicol	25.8	Clarithromycin	Chloramphenicol + Clarithromycin	2_1	0.196775	BW25113
0	Chloramphenicol	25.8	Clarithromycin	Chloramphenicol + Clarithromycin	2_1	0.234328	BW25113
30	Clarithromycin	5	Azithromycin	Azithromycin + Clarithromycin	2_1	0.00270379	BW25113
2	Clindamycin	30	Clarithromycin	Clarithromycin + Clindamycin	2_1	0.207591	BW25113
25.8	Clarithromycin	5	Azithromycin	Azithromycin + Clarithromycin	2_1	0.00420589	BW25113
1.72	Clindamycin	30	Clarithromycin	Clarithromycin + Clindamycin	2_1	0.200681	BW25113
21.6	Clarithromycin	5	Azithromycin	Azithromycin + Clarithromycin	2_1	0	BW25113
1.44	Clindamycin	30	Clarithromycin	Clarithromycin + Clindamycin	2_1	0.188965	BW25113
17.4	Clarithromycin	5	Azithromycin	Azithromycin + Clarithromycin	2_1	0.00240336	BW25113
1.16	Clindamycin	30	Clarithromycin	Clarithromycin + Clindamycin	2_1	0.195574	BW25113
13.19	Clarithromycin	5	Azithromycin	Azithromycin + Clarithromycin	2_1	0.00600841	BW25113
0.88	Clindamycin	30	Clarithromycin	Clarithromycin + Clindamycin	2_1	0.194673	BW25113
8.99	Clarithromycin	5	Azithromycin	Azithromycin + Clarithromycin	2_1	0.00330463	BW25113
0.6	Clindamycin	30	Clarithromycin	Clarithromycin + Clindamycin	2_1	0.182956	BW25113
4.79	Clarithromycin	5	Azithromycin	Azithromycin + Clarithromycin	2_1	0.00540757	BW25113
0.32	Clindamycin	30	Clarithromycin	Clarithromycin + Clindamycin	2_1	0.182355	BW25113
0	Clarithromycin	5	Azithromycin	Azithromycin + Clarithromycin	2_1	0.00390547	BW25113
0	Clindamycin	30	Clarithromycin	Clarithromycin + Clindamycin	2_1	0.165231	BW25113
30	Clarithromycin	4	Linezolid	Clarithromycin + Linezolid	2_1	0.264671	BW25113
13.19	Clarithromycin	4	Linezolid	Clarithromycin + Linezolid	2_1	0.517925	BW25113
25.8	Clarithromycin	4	Linezolid	Clarithromycin + Linezolid	2_1	0.288404	BW25113
8.99	Clarithromycin	4	Linezolid	Clarithromycin + Linezolid	2_1	0.566593	BW25113
21.6	Clarithromycin	4	Linezolid	Clarithromycin + Linezolid	2_1	0.406169	BW25113
4.79	Clarithromycin	4	Linezolid	Clarithromycin + Linezolid	2_1	0.74294	BW25113
17.4	Clarithromycin	4	Linezolid	Clarithromycin + Linezolid	2_1	0.41458	BW25113
0	Clarithromycin	4	Linezolid	Clarithromycin + Linezolid	2_1	1	BW25113
1.5	Chloramphenicol	30	Clarithromycin	Chloramphenicol + Clarithromycin	2_1	0.0730022	BW25113
1.29	Chloramphenicol	30	Clarithromycin	Chloramphenicol + Clarithromycin	2_1	0.085019	BW25113
1.08	Chloramphenicol	30	Clarithromycin	Chloramphenicol + Clarithromycin	2_1	0.0904266	BW25113
0.87	Chloramphenicol	30	Clarithromycin	Chloramphenicol + Clarithromycin	2_1	0.110555	BW25113
0.66	Chloramphenicol	30	Clarithromycin	Chloramphenicol + Clarithromycin	2_1	0.11446	BW25113
0.45	Chloramphenicol	30	Clarithromycin	Chloramphenicol + Clarithromycin	2_1	0.112357	BW25113
0.24	Chloramphenicol	30	Clarithromycin	Chloramphenicol + Clarithromycin	2_1	0.146605	BW25113
0	Chloramphenicol	30	Clarithromycin	Chloramphenicol + Clarithromycin	2_1	0.190166	BW25113
30	Clarithromycin	0	Azithromycin	Azithromycin + Clarithromycin	2_2	0.156448	BW25113
2	Clindamycin	0	Clarithromycin	Clarithromycin + Clindamycin	2_2	1	BW25113
25.8	Clarithromycin	0	Azithromycin	Azithromycin + Clarithromycin	2_2	0.239684	BW25113
1.72	Clindamycin	0	Clarithromycin	Clarithromycin + Clindamycin	2_2	0.931396	BW25113
21.6	Clarithromycin	0	Azithromycin	Azithromycin + Clarithromycin	2_2	0.320186	BW25113
1.44	Clindamycin	0	Clarithromycin	Clarithromycin + Clindamycin	2_2	0.985469	BW25113
17.4	Clarithromycin	0	Azithromycin	Azithromycin + Clarithromycin	2_2	0.375778	BW25113
1.16	Clindamycin	0	Clarithromycin	Clarithromycin + Clindamycin	2_2	0.990633	BW25113
13.19	Clarithromycin	0	Azithromycin	Azithromycin + Clarithromycin	2_2	0.467217	BW25113
0.88	Clindamycin	0	Clarithromycin	Clarithromycin + Clindamycin	2_2	0.989722	BW25113
8.99	Clarithromycin	0	Azithromycin	Azithromycin + Clarithromycin	2_2	0.588426	BW25113
0.6	Clindamycin	0	Clarithromycin	Clarithromycin + Clindamycin	2_2	0.991848	BW25113
4.79	Clarithromycin	0	Azithromycin	Azithromycin + Clarithromycin	2_2	0.675611	BW25113
0.32	Clindamycin	0	Clarithromycin	Clarithromycin + Clindamycin	2_2	1	BW25113
0	Clarithromycin	0	Azithromycin	Azithromycin + Clarithromycin	2_2	1	BW25113
0	Clindamycin	0	Clarithromycin	Clarithromycin + Clindamycin	2_2	1	BW25113
30	Clarithromycin	0	Linezolid	Clarithromycin + Linezolid	2_2	0.22814	BW25113
13.19	Clarithromycin	0	Linezolid	Clarithromycin + Linezolid	2_2	0.531618	BW25113
25.8	Clarithromycin	0	Linezolid	Clarithromycin + Linezolid	2_2	0.238165	BW25113
8.99	Clarithromycin	0	Linezolid	Clarithromycin + Linezolid	2_2	0.650701	BW25113
21.6	Clarithromycin	0	Linezolid	Clarithromycin + Linezolid	2_2	0.264898	BW25113
4.79	Clarithromycin	0	Linezolid	Clarithromycin + Linezolid	2_2	0.654346	BW25113
17.4	Clarithromycin	0	Linezolid	Clarithromycin + Linezolid	2_2	0.364538	BW25113
0	Clarithromycin	0	Linezolid	Clarithromycin + Linezolid	2_2	0.97514	BW25113
1.5	Chloramphenicol	0	Clarithromycin	Chloramphenicol + Clarithromycin	2_2	0.481191	BW25113
1.29	Chloramphenicol	0	Clarithromycin	Chloramphenicol + Clarithromycin	2_2	0.449901	BW25113
1.08	Chloramphenicol	0	Clarithromycin	Chloramphenicol + Clarithromycin	2_2	0.520075	BW25113
0.87	Chloramphenicol	0	Clarithromycin	Chloramphenicol + Clarithromycin	2_2	0.605437	BW25113
0.66	Chloramphenicol	0	Clarithromycin	Chloramphenicol + Clarithromycin	2_2	0.765531	BW25113
0.45	Chloramphenicol	0	Clarithromycin	Chloramphenicol + Clarithromycin	2_2	0.779505	BW25113
0.24	Chloramphenicol	0	Clarithromycin	Chloramphenicol + Clarithromycin	2_2	0.920156	BW25113
0	Chloramphenicol	0	Clarithromycin	Chloramphenicol + Clarithromycin	2_2	0.992759	BW25113
30	Clarithromycin	0.8	Azithromycin	Azithromycin + Clarithromycin	2_2	0.0880968	BW25113
2	Clindamycin	4.79	Clarithromycin	Clarithromycin + Clindamycin	2_2	0.807452	BW25113
25.8	Clarithromycin	0.8	Azithromycin	Azithromycin + Clarithromycin	2_2	0.173763	BW25113
1.72	Clindamycin	4.79	Clarithromycin	Clarithromycin + Clindamycin	2_2	0.82416	BW25113
21.6	Clarithromycin	0.8	Azithromycin	Azithromycin + Clarithromycin	2_2	0.26186	BW25113
1.44	Clindamycin	4.79	Clarithromycin	Clarithromycin + Clindamycin	2_2	0.795301	BW25113
17.4	Clarithromycin	0.8	Azithromycin	Azithromycin + Clarithromycin	2_2	0.310769	BW25113
1.16	Clindamycin	4.79	Clarithromycin	Clarithromycin + Clindamycin	2_2	0.791656	BW25113
13.19	Clarithromycin	0.8	Azithromycin	Azithromycin + Clarithromycin	2_2	0.340236	BW25113
0.88	Clindamycin	4.79	Clarithromycin	Clarithromycin + Clindamycin	2_2	0.768568	BW25113
8.99	Clarithromycin	0.8	Azithromycin	Azithromycin + Clarithromycin	2_2	0.439269	BW25113
0.6	Clindamycin	4.79	Clarithromycin	Clarithromycin + Clindamycin	2_2	0.719356	BW25113
4.79	Clarithromycin	0.8	Azithromycin	Azithromycin + Clarithromycin	2_2	0.507012	BW25113
0.32	Clindamycin	4.79	Clarithromycin	Clarithromycin + Clindamycin	2_2	0.728773	BW25113
0	Clarithromycin	0.8	Azithromycin	Azithromycin + Clarithromycin	2_2	0.718748	BW25113
0	Clindamycin	4.79	Clarithromycin	Clarithromycin + Clindamycin	2_2	0.722394	BW25113
30	Clarithromycin	0.64	Linezolid	Clarithromycin + Linezolid	2_2	0.187737	BW25113
13.19	Clarithromycin	0.64	Linezolid	Clarithromycin + Linezolid	2_2	0.408587	BW25113
25.8	Clarithromycin	0.64	Linezolid	Clarithromycin + Linezolid	2_2	0.256696	BW25113
8.99	Clarithromycin	0.64	Linezolid	Clarithromycin + Linezolid	2_2	0.580224	BW25113
21.6	Clarithromycin	0.64	Linezolid	Clarithromycin + Linezolid	2_2	0.239076	BW25113
4.79	Clarithromycin	0.64	Linezolid	Clarithromycin + Linezolid	2_2	0.746392	BW25113
17.4	Clarithromycin	0.64	Linezolid	Clarithromycin + Linezolid	2_2	0.423776	BW25113
0	Clarithromycin	0.64	Linezolid	Clarithromycin + Linezolid	2_2	0.992456	BW25113
1.5	Chloramphenicol	4.79	Clarithromycin	Chloramphenicol + Clarithromycin	2_2	0.333249	BW25113
1.29	Chloramphenicol	4.79	Clarithromycin	Chloramphenicol + Clarithromycin	2_2	0.408283	BW25113
1.08	Chloramphenicol	4.79	Clarithromycin	Chloramphenicol + Clarithromycin	2_2	0.457799	BW25113
0.87	Chloramphenicol	4.79	Clarithromycin	Chloramphenicol + Clarithromycin	2_2	0.579008	BW25113
0.66	Chloramphenicol	4.79	Clarithromycin	Chloramphenicol + Clarithromycin	2_2	0.556832	BW25113
0.45	Chloramphenicol	4.79	Clarithromycin	Chloramphenicol + Clarithromycin	2_2	0.590552	BW25113
0.24	Chloramphenicol	4.79	Clarithromycin	Chloramphenicol + Clarithromycin	2_2	0.658599	BW25113
0	Chloramphenicol	4.79	Clarithromycin	Chloramphenicol + Clarithromycin	2_2	0.695357	BW25113
30	Clarithromycin	1.5	Azithromycin	Azithromycin + Clarithromycin	2_2	0.0680472	BW25113
2	Clindamycin	8.99	Clarithromycin	Clarithromycin + Clindamycin	2_2	0.653739	BW25113
25.8	Clarithromycin	1.5	Azithromycin	Azithromycin + Clarithromycin	2_2	0.120298	BW25113
1.72	Clindamycin	8.99	Clarithromycin	Clarithromycin + Clindamycin	2_2	0.728165	BW25113
21.6	Clarithromycin	1.5	Azithromycin	Azithromycin + Clarithromycin	2_2	0.166473	BW25113
1.44	Clindamycin	8.99	Clarithromycin	Clarithromycin + Clindamycin	2_2	0.696268	BW25113
17.4	Clarithromycin	1.5	Azithromycin	Azithromycin + Clarithromycin	2_2	0.174978	BW25113
1.16	Clindamycin	8.99	Clarithromycin	Clarithromycin + Clindamycin	2_2	0.666801	BW25113
13.19	Clarithromycin	1.5	Azithromycin	Azithromycin + Clarithromycin	2_2	0.27553	BW25113
0.88	Clindamycin	8.99	Clarithromycin	Clarithromycin + Clindamycin	2_2	0.615462	BW25113
8.99	Clarithromycin	1.5	Azithromycin	Azithromycin + Clarithromycin	2_2	0.273404	BW25113
0.6	Clindamycin	8.99	Clarithromycin	Clarithromycin + Clindamycin	2_2	0.578401	BW25113
4.79	Clarithromycin	1.5	Azithromycin	Azithromycin + Clarithromycin	2_2	0.389448	BW25113
0.32	Clindamycin	8.99	Clarithromycin	Clarithromycin + Clindamycin	2_2	0.574148	BW25113
0	Clarithromycin	1.5	Azithromycin	Azithromycin + Clarithromycin	2_2	0.532226	BW25113
0	Clindamycin	8.99	Clarithromycin	Clarithromycin + Clindamycin	2_2	0.527973	BW25113
30	Clarithromycin	1.2	Linezolid	Clarithromycin + Linezolid	2_2	0.201104	BW25113
13.19	Clarithromycin	1.2	Linezolid	Clarithromycin + Linezolid	2_2	0.443218	BW25113
25.8	Clarithromycin	1.2	Linezolid	Clarithromycin + Linezolid	2_2	0.282821	BW25113
8.99	Clarithromycin	1.2	Linezolid	Clarithromycin + Linezolid	2_2	0.486962	BW25113
21.6	Clarithromycin	1.2	Linezolid	Clarithromycin + Linezolid	2_2	0.258215	BW25113
4.79	Clarithromycin	1.2	Linezolid	Clarithromycin + Linezolid	2_2	0.716318	BW25113
17.4	Clarithromycin	1.2	Linezolid	Clarithromycin + Linezolid	2_2	0.374259	BW25113
0	Clarithromycin	1.2	Linezolid	Clarithromycin + Linezolid	2_2	1	BW25113
1.5	Chloramphenicol	8.99	Clarithromycin	Chloramphenicol + Clarithromycin	2_2	0.320186	BW25113
1.29	Chloramphenicol	8.99	Clarithromycin	Chloramphenicol + Clarithromycin	2_2	0.307427	BW25113
1.08	Chloramphenicol	8.99	Clarithromycin	Chloramphenicol + Clarithromycin	2_2	0.386714	BW25113
0.87	Chloramphenicol	8.99	Clarithromycin	Chloramphenicol + Clarithromycin	2_2	0.35421	BW25113
0.66	Chloramphenicol	8.99	Clarithromycin	Chloramphenicol + Clarithromycin	2_2	0.477849	BW25113
0.45	Chloramphenicol	8.99	Clarithromycin	Chloramphenicol + Clarithromycin	2_2	0.446863	BW25113
0.24	Chloramphenicol	8.99	Clarithromycin	Chloramphenicol + Clarithromycin	2_2	0.451116	BW25113
0	Chloramphenicol	8.99	Clarithromycin	Chloramphenicol + Clarithromycin	2_2	0.542555	BW25113
30	Clarithromycin	2.2	Azithromycin	Azithromycin + Clarithromycin	2_2	0.0185307	BW25113
2	Clindamycin	13.19	Clarithromycin	Clarithromycin + Clindamycin	2_2	0.552276	BW25113
25.8	Clarithromycin	2.2	Azithromycin	Azithromycin + Clarithromycin	2_2	0.0583261	BW25113
1.72	Clindamycin	13.19	Clarithromycin	Clarithromycin + Clindamycin	2_2	0.520075	BW25113
21.6	Clarithromycin	2.2	Azithromycin	Azithromycin + Clarithromycin	2_2	0.0962989	BW25113
1.44	Clindamycin	13.19	Clarithromycin	Clarithromycin + Clindamycin	2_2	0.574148	BW25113
17.4	Clarithromycin	2.2	Azithromycin	Azithromycin + Clarithromycin	2_2	0.125158	BW25113
1.16	Clindamycin	13.19	Clarithromycin	Clarithromycin + Clindamycin	2_2	0.539821	BW25113
13.19	Clarithromycin	2.2	Azithromycin	Azithromycin + Clarithromycin	2_2	0.127588	BW25113
0.88	Clindamycin	13.19	Clarithromycin	Clarithromycin + Clindamycin	2_2	0.470558	BW25113
8.99	Clarithromycin	2.2	Azithromycin	Azithromycin + Clarithromycin	2_2	0.204141	BW25113
0.6	Clindamycin	13.19	Clarithromycin	Clarithromycin + Clindamycin	2_2	0.462052	BW25113
4.79	Clarithromycin	2.2	Azithromycin	Azithromycin + Clarithromycin	2_2	0.263379	BW25113
0.32	Clindamycin	13.19	Clarithromycin	Clarithromycin + Clindamycin	2_2	0.461749	BW25113
0	Clarithromycin	2.2	Azithromycin	Azithromycin + Clarithromycin	2_2	0.35421	BW25113
0	Clindamycin	13.19	Clarithromycin	Clarithromycin + Clindamycin	2_2	0.484228	BW25113
30	Clarithromycin	1.76	Linezolid	Clarithromycin + Linezolid	2_2	0.232393	BW25113
13.19	Clarithromycin	1.76	Linezolid	Clarithromycin + Linezolid	2_2	0.486051	BW25113
25.8	Clarithromycin	1.76	Linezolid	Clarithromycin + Linezolid	2_2	0.339324	BW25113
8.99	Clarithromycin	1.76	Linezolid	Clarithromycin + Linezolid	2_2	0.636423	BW25113
21.6	Clarithromycin	1.76	Linezolid	Clarithromycin + Linezolid	2_2	0.321705	BW25113
4.79	Clarithromycin	1.76	Linezolid	Clarithromycin + Linezolid	2_2	0.816566	BW25113
17.4	Clarithromycin	1.76	Linezolid	Clarithromycin + Linezolid	2_2	0.38793	BW25113
0	Clarithromycin	1.76	Linezolid	Clarithromycin + Linezolid	2_2	1	BW25113
1.5	Chloramphenicol	13.19	Clarithromycin	Chloramphenicol + Clarithromycin	2_2	0.252747	BW25113
1.29	Chloramphenicol	13.19	Clarithromycin	Chloramphenicol + Clarithromycin	2_2	0.276442	BW25113
1.08	Chloramphenicol	13.19	Clarithromycin	Chloramphenicol + Clarithromycin	2_2	0.296491	BW25113
0.87	Chloramphenicol	13.19	Clarithromycin	Chloramphenicol + Clarithromycin	2_2	0.247886	BW25113
0.66	Chloramphenicol	13.19	Clarithromycin	Chloramphenicol + Clarithromycin	2_2	0.285555	BW25113
0.45	Chloramphenicol	13.19	Clarithromycin	Chloramphenicol + Clarithromycin	2_2	0.323832	BW25113
0.24	Chloramphenicol	13.19	Clarithromycin	Chloramphenicol + Clarithromycin	2_2	0.315629	BW25113
0	Chloramphenicol	13.19	Clarithromycin	Chloramphenicol + Clarithromycin	2_2	0.441395	BW25113
30	Clarithromycin	2.9	Azithromycin	Azithromycin + Clarithromycin	2_2	0.0309858	BW25113
2	Clindamycin	17.4	Clarithromycin	Clarithromycin + Clindamycin	2_2	0.426206	BW25113
25.8	Clarithromycin	2.9	Azithromycin	Azithromycin + Clarithromycin	2_2	0.0470862	BW25113
1.72	Clindamycin	17.4	Clarithromycin	Clarithromycin + Clindamycin	2_2	0.421042	BW25113
21.6	Clarithromycin	2.9	Azithromycin	Azithromycin + Clarithromycin	2_2	0.0425295	BW25113
1.44	Clindamycin	17.4	Clarithromycin	Clarithromycin + Clindamycin	2_2	0.390056	BW25113
17.4	Clarithromycin	2.9	Azithromycin	Azithromycin + Clarithromycin	2_2	0.0644018	BW25113
1.16	Clindamycin	17.4	Clarithromycin	Clarithromycin + Clindamycin	2_2	0.349045	BW25113
13.19	Clarithromycin	2.9	Azithromycin	Azithromycin + Clarithromycin	2_2	0.0777682	BW25113
0.88	Clindamycin	17.4	Clarithromycin	Clarithromycin + Clindamycin	2_2	0.456281	BW25113
8.99	Clarithromycin	2.9	Azithromycin	Azithromycin + Clarithromycin	2_2	0.0896157	BW25113
0.6	Clindamycin	17.4	Clarithromycin	Clarithromycin + Clindamycin	2_2	0.369703	BW25113
4.79	Clarithromycin	2.9	Azithromycin	Azithromycin + Clarithromycin	2_2	0.109665	BW25113
0.32	Clindamycin	17.4	Clarithromycin	Clarithromycin + Clindamycin	2_2	0.367576	BW25113
0	Clarithromycin	2.9	Azithromycin	Azithromycin + Clarithromycin	2_2	0.23695	BW25113
0	Clindamycin	17.4	Clarithromycin	Clarithromycin + Clindamycin	2_2	0.365753	BW25113
30	Clarithromycin	2.32	Linezolid	Clarithromycin + Linezolid	2_2	0.152802	BW25113
13.19	Clarithromycin	2.32	Linezolid	Clarithromycin + Linezolid	2_2	0.424687	BW25113
25.8	Clarithromycin	2.32	Linezolid	Clarithromycin + Linezolid	2_2	0.229355	BW25113
8.99	Clarithromycin	2.32	Linezolid	Clarithromycin + Linezolid	2_2	0.551668	BW25113
21.6	Clarithromycin	2.32	Linezolid	Clarithromycin + Linezolid	2_2	0.284036	BW25113
4.79	Clarithromycin	2.32	Linezolid	Clarithromycin + Linezolid	2_2	0.663764	BW25113
17.4	Clarithromycin	2.32	Linezolid	Clarithromycin + Linezolid	2_2	0.271277	BW25113
0	Clarithromycin	2.32	Linezolid	Clarithromycin + Linezolid	2_2	1	BW25113
1.5	Chloramphenicol	17.4	Clarithromycin	Chloramphenicol + Clarithromycin	2_2	0.0923497	BW25113
1.29	Chloramphenicol	17.4	Clarithromycin	Chloramphenicol + Clarithromycin	2_2	0.172244	BW25113
1.08	Chloramphenicol	17.4	Clarithromycin	Chloramphenicol + Clarithromycin	2_2	0.146727	BW25113
0.87	Chloramphenicol	17.4	Clarithromycin	Chloramphenicol + Clarithromycin	2_2	0.193509	BW25113
0.66	Chloramphenicol	17.4	Clarithromycin	Chloramphenicol + Clarithromycin	2_2	0.21447	BW25113
0.45	Chloramphenicol	17.4	Clarithromycin	Chloramphenicol + Clarithromycin	2_2	0.192598	BW25113
0.24	Chloramphenicol	17.4	Clarithromycin	Chloramphenicol + Clarithromycin	2_2	0.277049	BW25113
0	Chloramphenicol	17.4	Clarithromycin	Chloramphenicol + Clarithromycin	2_2	0.347527	BW25113
30	Clarithromycin	3.6	Azithromycin	Azithromycin + Clarithromycin	2_2	0.0249101	BW25113
2	Clindamycin	21.6	Clarithromycin	Clarithromycin + Clindamycin	2_2	0.254873	BW25113
25.8	Clarithromycin	3.6	Azithromycin	Azithromycin + Clarithromycin	2_2	0.0227836	BW25113
1.72	Clindamycin	21.6	Clarithromycin	Clarithromycin + Clindamycin	2_2	0.303782	BW25113
21.6	Clarithromycin	3.6	Azithromycin	Azithromycin + Clarithromycin	2_2	0.0200496	BW25113
1.44	Clindamycin	21.6	Clarithromycin	Clarithromycin + Clindamycin	2_2	0.316845	BW25113
17.4	Clarithromycin	3.6	Azithromycin	Azithromycin + Clarithromycin	2_2	0.0537694	BW25113
1.16	Clindamycin	21.6	Clarithromycin	Clarithromycin + Clindamycin	2_2	0.283125	BW25113
13.19	Clarithromycin	3.6	Azithromycin	Azithromycin + Clarithromycin	2_2	0.0595413	BW25113
0.88	Clindamycin	21.6	Clarithromycin	Clarithromycin + Clindamycin	2_2	0.286163	BW25113
8.99	Clarithromycin	3.6	Azithromycin	Azithromycin + Clarithromycin	2_2	0.0747304	BW25113
0.6	Clindamycin	21.6	Clarithromycin	Clarithromycin + Clindamycin	2_2	0.280391	BW25113
4.79	Clarithromycin	3.6	Azithromycin	Azithromycin + Clarithromycin	2_2	0.0856665	BW25113
0.32	Clindamycin	21.6	Clarithromycin	Clarithromycin + Clindamycin	2_2	0.280998	BW25113
0	Clarithromycin	3.6	Azithromycin	Azithromycin + Clarithromycin	2_2	0.109665	BW25113
0	Clindamycin	21.6	Clarithromycin	Clarithromycin + Clindamycin	2_2	0.296795	BW25113
30	Clarithromycin	2.88	Linezolid	Clarithromycin + Linezolid	2_2	0.164346	BW25113
13.19	Clarithromycin	2.88	Linezolid	Clarithromycin + Linezolid	2_2	0.386714	BW25113
25.8	Clarithromycin	2.88	Linezolid	Clarithromycin + Linezolid	2_2	0.204445	BW25113
8.99	Clarithromycin	2.88	Linezolid	Clarithromycin + Linezolid	2_2	0.513695	BW25113
21.6	Clarithromycin	2.88	Linezolid	Clarithromycin + Linezolid	2_2	0.249101	BW25113
4.79	Clarithromycin	2.88	Linezolid	Clarithromycin + Linezolid	2_2	0.662852	BW25113
17.4	Clarithromycin	2.88	Linezolid	Clarithromycin + Linezolid	2_2	0.305605	BW25113
0	Clarithromycin	2.88	Linezolid	Clarithromycin + Linezolid	2_2	1	BW25113
1.5	Chloramphenicol	21.6	Clarithromycin	Chloramphenicol + Clarithromycin	2_2	0.061364	BW25113
1.29	Chloramphenicol	21.6	Clarithromycin	Chloramphenicol + Clarithromycin	2_2	0.104197	BW25113
1.08	Chloramphenicol	21.6	Clarithromycin	Chloramphenicol + Clarithromycin	2_2	0.141259	BW25113
0.87	Chloramphenicol	21.6	Clarithromycin	Chloramphenicol + Clarithromycin	2_2	0.152802	BW25113
0.66	Chloramphenicol	21.6	Clarithromycin	Chloramphenicol + Clarithromycin	2_2	0.173763	BW25113
0.45	Chloramphenicol	21.6	Clarithromycin	Chloramphenicol + Clarithromycin	2_2	0.194117	BW25113
0.24	Chloramphenicol	21.6	Clarithromycin	Chloramphenicol + Clarithromycin	2_2	0.231786	BW25113
0	Chloramphenicol	21.6	Clarithromycin	Chloramphenicol + Clarithromycin	2_2	0.260645	BW25113
30	Clarithromycin	4.3	Azithromycin	Azithromycin + Clarithromycin	2_2	0	BW25113
2	Clindamycin	25.8	Clarithromycin	Clarithromycin + Clindamycin	2_2	0.137613	BW25113
25.8	Clarithromycin	4.3	Azithromycin	Azithromycin + Clarithromycin	2_2	0.0261252	BW25113
1.72	Clindamycin	25.8	Clarithromycin	Clarithromycin + Clindamycin	2_2	0.233305	BW25113
21.6	Clarithromycin	4.3	Azithromycin	Azithromycin + Clarithromycin	2_2	0	BW25113
1.44	Clindamycin	25.8	Clarithromycin	Clarithromycin + Clindamycin	2_2	0.226925	BW25113
17.4	Clarithromycin	4.3	Azithromycin	Azithromycin + Clarithromycin	2_2	0.0385803	BW25113
1.16	Clindamycin	25.8	Clarithromycin	Clarithromycin + Clindamycin	2_2	0.251228	BW25113
13.19	Clarithromycin	4.3	Azithromycin	Azithromycin + Clarithromycin	2_2	0.0510354	BW25113
0.88	Clindamycin	25.8	Clarithromycin	Clarithromycin + Clindamycin	2_2	0.260645	BW25113
8.99	Clarithromycin	4.3	Azithromycin	Azithromycin + Clarithromycin	2_2	0.0574148	BW25113
0.6	Clindamycin	25.8	Clarithromycin	Clarithromycin + Clindamycin	2_2	0.253354	BW25113
4.79	Clarithromycin	4.3	Azithromycin	Azithromycin + Clarithromycin	2_2	0.0552883	BW25113
0.32	Clindamycin	25.8	Clarithromycin	Clarithromycin + Clindamycin	2_2	0.259734	BW25113
0	Clarithromycin	4.3	Azithromycin	Azithromycin + Clarithromycin	2_2	0.0707812	BW25113
0	Clindamycin	25.8	Clarithromycin	Clarithromycin + Clindamycin	2_2	0.253962	BW25113
30	Clarithromycin	3.44	Linezolid	Clarithromycin + Linezolid	2_2	0.165561	BW25113
13.19	Clarithromycin	3.44	Linezolid	Clarithromycin + Linezolid	2_2	0.327173	BW25113
25.8	Clarithromycin	3.44	Linezolid	Clarithromycin + Linezolid	2_2	0.220849	BW25113
8.99	Clarithromycin	3.44	Linezolid	Clarithromycin + Linezolid	2_2	0.570199	BW25113
21.6	Clarithromycin	3.44	Linezolid	Clarithromycin + Linezolid	2_2	0.246975	BW25113
[truncated: 43 more rows]

## Sheet: Supplementary_Figure3a
Concentration_horizontal_drug_ug_ml	Drug_horizontal	Concentration_vertical_drug_ug_ml	Drug_vertical	Combination	Replicate	Normalised_fitness	Strain
60	Ibuprofen	0	Gentamicin	Ibuprofen + Gentamicin	1	0.674197	MRSA-2524
51.6	Ibuprofen	0	Gentamicin	Ibuprofen + Gentamicin	1	0.704471	MRSA-2524
43.2	Ibuprofen	0	Gentamicin	Ibuprofen + Gentamicin	1	0.776067	MRSA-2524
34.8	Ibuprofen	0	Gentamicin	Ibuprofen + Gentamicin	1	0.858712	MRSA-2524
26.4	Ibuprofen	0	Gentamicin	Ibuprofen + Gentamicin	1	0.89893	MRSA-2524
18	Ibuprofen	0	Gentamicin	Ibuprofen + Gentamicin	1	0.919038	MRSA-2524
9.6	Ibuprofen	0	Gentamicin	Ibuprofen + Gentamicin	1	0.870866	MRSA-2524
0	Ibuprofen	0	Gentamicin	Ibuprofen + Gentamicin	1	0.992402	MRSA-2524
60	Ibuprofen	0.6	Gentamicin	Ibuprofen + Gentamicin	1	0.676407	MRSA-2524
51.6	Ibuprofen	0.6	Gentamicin	Ibuprofen + Gentamicin	1	0.685246	MRSA-2524
43.2	Ibuprofen	0.6	Gentamicin	Ibuprofen + Gentamicin	1	0.784906	MRSA-2524
34.8	Ibuprofen	0.6	Gentamicin	Ibuprofen + Gentamicin	1	0.743584	MRSA-2524
26.4	Ibuprofen	0.6	Gentamicin	Ibuprofen + Gentamicin	1	0.886776	MRSA-2524
18	Ibuprofen	0.6	Gentamicin	Ibuprofen + Gentamicin	1	0.961466	MRSA-2524
9.6	Ibuprofen	0.6	Gentamicin	Ibuprofen + Gentamicin	1	0.892079	MRSA-2524
0	Ibuprofen	0.6	Gentamicin	Ibuprofen + Gentamicin	1	1	MRSA-2524
60	Ibuprofen	1	Gentamicin	Ibuprofen + Gentamicin	1	0.0243073	MRSA-2524
51.6	Ibuprofen	1	Gentamicin	Ibuprofen + Gentamicin	1	0.0148054	MRSA-2524
43.2	Ibuprofen	1	Gentamicin	Ibuprofen + Gentamicin	1	0.0196668	MRSA-2524
34.8	Ibuprofen	1	Gentamicin	Ibuprofen + Gentamicin	1	0.0309366	MRSA-2524
26.4	Ibuprofen	1	Gentamicin	Ibuprofen + Gentamicin	1	0.0698284	MRSA-2524
18	Ibuprofen	1	Gentamicin	Ibuprofen + Gentamicin	1	0.202193	MRSA-2524
9.6	Ibuprofen	1	Gentamicin	Ibuprofen + Gentamicin	1	0.803026	MRSA-2524
0	Ibuprofen	1	Gentamicin	Ibuprofen + Gentamicin	1	0.987541	MRSA-2524
60	Ibuprofen	1.5	Gentamicin	Ibuprofen + Gentamicin	1	0.0132585	MRSA-2524
51.6	Ibuprofen	1.5	Gentamicin	Ibuprofen + Gentamicin	1	0.00530342	MRSA-2524
43.2	Ibuprofen	1.5	Gentamicin	Ibuprofen + Gentamicin	1	0.00265171	MRSA-2524
34.8	Ibuprofen	1.5	Gentamicin	Ibuprofen + Gentamicin	1	0.0119327	MRSA-2524
26.4	Ibuprofen	1.5	Gentamicin	Ibuprofen + Gentamicin	1	0.0205508	MRSA-2524
18	Ibuprofen	1.5	Gentamicin	Ibuprofen + Gentamicin	1	0.0256332	MRSA-2524
9.6	Ibuprofen	1.5	Gentamicin	Ibuprofen + Gentamicin	1	0.0267381	MRSA-2524
0	Ibuprofen	1.5	Gentamicin	Ibuprofen + Gentamicin	1	0.0950196	MRSA-2524
60	Ibuprofen	2	Gentamicin	Ibuprofen + Gentamicin	1	0.0134795	MRSA-2524
51.6	Ibuprofen	2	Gentamicin	Ibuprofen + Gentamicin	1	0.00176781	MRSA-2524
43.2	Ibuprofen	2	Gentamicin	Ibuprofen + Gentamicin	1	0.0159103	MRSA-2524
34.8	Ibuprofen	2	Gentamicin	Ibuprofen + Gentamicin	1	0.0130376	MRSA-2524
26.4	Ibuprofen	2	Gentamicin	Ibuprofen + Gentamicin	1	0.0161312	MRSA-2524
18	Ibuprofen	2	Gentamicin	Ibuprofen + Gentamicin	1	0.0081761	MRSA-2524
9.6	Ibuprofen	2	Gentamicin	Ibuprofen + Gentamicin	1	0.0247493	MRSA-2524
0	Ibuprofen	2	Gentamicin	Ibuprofen + Gentamicin	1	0.0307156	MRSA-2524
60	Ibuprofen	2.5	Gentamicin	Ibuprofen + Gentamicin	1	0.00486147	MRSA-2524
51.6	Ibuprofen	2.5	Gentamicin	Ibuprofen + Gentamicin	1	0.00574537	MRSA-2524
43.2	Ibuprofen	2.5	Gentamicin	Ibuprofen + Gentamicin	1	0.0101649	MRSA-2524
34.8	Ibuprofen	2.5	Gentamicin	Ibuprofen + Gentamicin	1	0.00950196	MRSA-2524
26.4	Ibuprofen	2.5	Gentamicin	Ibuprofen + Gentamicin	1	0.0150264	MRSA-2524
18	Ibuprofen	2.5	Gentamicin	Ibuprofen + Gentamicin	1	0.00530342	MRSA-2524
9.6	Ibuprofen	2.5	Gentamicin	Ibuprofen + Gentamicin	1	0.0190039	MRSA-2524
0	Ibuprofen	2.5	Gentamicin	Ibuprofen + Gentamicin	1	0.0161312	MRSA-2524
60	Ibuprofen	3	Gentamicin	Ibuprofen + Gentamicin	1	0.0119327	MRSA-2524
51.6	Ibuprofen	3	Gentamicin	Ibuprofen + Gentamicin	1	0.0229815	MRSA-2524
43.2	Ibuprofen	3	Gentamicin	Ibuprofen + Gentamicin	1	0.018562	MRSA-2524
34.8	Ibuprofen	3	Gentamicin	Ibuprofen + Gentamicin	1	0.0072922	MRSA-2524
26.4	Ibuprofen	3	Gentamicin	Ibuprofen + Gentamicin	1	0.00994391	MRSA-2524
18	Ibuprofen	3	Gentamicin	Ibuprofen + Gentamicin	1	0.0128166	MRSA-2524
9.6	Ibuprofen	3	Gentamicin	Ibuprofen + Gentamicin	1	0.0207717	MRSA-2524
0	Ibuprofen	3	Gentamicin	Ibuprofen + Gentamicin	1	0.0223186	MRSA-2524
60	Ibuprofen	3.5	Gentamicin	Ibuprofen + Gentamicin	1	0.0148054	MRSA-2524
51.6	Ibuprofen	3.5	Gentamicin	Ibuprofen + Gentamicin	1	0.0192249	MRSA-2524
43.2	Ibuprofen	3.5	Gentamicin	Ibuprofen + Gentamicin	1	0.0170151	MRSA-2524
34.8	Ibuprofen	3.5	Gentamicin	Ibuprofen + Gentamicin	1	0.00928098	MRSA-2524
26.4	Ibuprofen	3.5	Gentamicin	Ibuprofen + Gentamicin	1	0.0123746	MRSA-2524
18	Ibuprofen	3.5	Gentamicin	Ibuprofen + Gentamicin	1	0.0150264	MRSA-2524
9.6	Ibuprofen	3.5	Gentamicin	Ibuprofen + Gentamicin	1	0.017899	MRSA-2524
0	Ibuprofen	3.5	Gentamicin	Ibuprofen + Gentamicin	1	0.0128166	MRSA-2524
60	Ibuprofen	0	Gentamicin	Ibuprofen + Gentamicin	2	0.802201	MRSA-2524
51.6	Ibuprofen	0	Gentamicin	Ibuprofen + Gentamicin	2	0.85254	MRSA-2524
43.2	Ibuprofen	0	Gentamicin	Ibuprofen + Gentamicin	2	0.824518	MRSA-2524
34.8	Ibuprofen	0	Gentamicin	Ibuprofen + Gentamicin	2	0.914286	MRSA-2524
26.4	Ibuprofen	0	Gentamicin	Ibuprofen + Gentamicin	2	0.993886	MRSA-2524
18	Ibuprofen	0	Gentamicin	Ibuprofen + Gentamicin	2	0.988678	MRSA-2524
9.6	Ibuprofen	0	Gentamicin	Ibuprofen + Gentamicin	2	0.989918	MRSA-2524
0	Ibuprofen	0	Gentamicin	Ibuprofen + Gentamicin	2	0.978263	MRSA-2524
60	Ibuprofen	0.6	Gentamicin	Ibuprofen + Gentamicin	2	0.830966	MRSA-2524
51.6	Ibuprofen	0.6	Gentamicin	Ibuprofen + Gentamicin	2	0.88552	MRSA-2524
43.2	Ibuprofen	0.6	Gentamicin	Ibuprofen + Gentamicin	2	0.920237	MRSA-2524
34.8	Ibuprofen	0.6	Gentamicin	Ibuprofen + Gentamicin	2	0.957185	MRSA-2524
26.4	Ibuprofen	0.6	Gentamicin	Ibuprofen + Gentamicin	2	1	MRSA-2524
18	Ibuprofen	0.6	Gentamicin	Ibuprofen + Gentamicin	2	1	MRSA-2524
9.6	Ibuprofen	0.6	Gentamicin	Ibuprofen + Gentamicin	2	1	MRSA-2524
0	Ibuprofen	0.6	Gentamicin	Ibuprofen + Gentamicin	2	1	MRSA-2524
60	Ibuprofen	1	Gentamicin	Ibuprofen + Gentamicin	2	0.0572823	MRSA-2524
51.6	Ibuprofen	1	Gentamicin	Ibuprofen + Gentamicin	2	0.0560425	MRSA-2524
43.2	Ibuprofen	1	Gentamicin	Ibuprofen + Gentamicin	2	0.0885272	MRSA-2524
34.8	Ibuprofen	1	Gentamicin	Ibuprofen + Gentamicin	2	0.0724088	MRSA-2524
26.4	Ibuprofen	1	Gentamicin	Ibuprofen + Gentamicin	2	0.101174	MRSA-2524
18	Ibuprofen	1	Gentamicin	Ibuprofen + Gentamicin	2	0.374443	MRSA-2524
9.6	Ibuprofen	1	Gentamicin	Ibuprofen + Gentamicin	2	0.923213	MRSA-2524
0	Ibuprofen	1	Gentamicin	Ibuprofen + Gentamicin	2	1	MRSA-2524
60	Ibuprofen	1.5	Gentamicin	Ibuprofen + Gentamicin	2	0.0245496	MRSA-2524
51.6	Ibuprofen	1.5	Gentamicin	Ibuprofen + Gentamicin	2	0.0176063	MRSA-2524
43.2	Ibuprofen	1.5	Gentamicin	Ibuprofen + Gentamicin	2	0.0245496	MRSA-2524
34.8	Ibuprofen	1.5	Gentamicin	Ibuprofen + Gentamicin	2	0.0272773	MRSA-2524
26.4	Ibuprofen	1.5	Gentamicin	Ibuprofen + Gentamicin	2	0.0245496	MRSA-2524
18	Ibuprofen	1.5	Gentamicin	Ibuprofen + Gentamicin	2	0.0540587	MRSA-2524
9.6	Ibuprofen	1.5	Gentamicin	Ibuprofen + Gentamicin	2	0.0367004	MRSA-2524
0	Ibuprofen	1.5	Gentamicin	Ibuprofen + Gentamicin	2	0.143082	MRSA-2524
60	Ibuprofen	2	Gentamicin	Ibuprofen + Gentamicin	2	0.0148785	MRSA-2524
51.6	Ibuprofen	2	Gentamicin	Ibuprofen + Gentamicin	2	0.0158704	MRSA-2524
43.2	Ibuprofen	2	Gentamicin	Ibuprofen + Gentamicin	2	0.0141346	MRSA-2524
34.8	Ibuprofen	2	Gentamicin	Ibuprofen + Gentamicin	2	0.0277733	MRSA-2524
26.4	Ibuprofen	2	Gentamicin	Ibuprofen + Gentamicin	2	0.030749	MRSA-2524
18	Ibuprofen	2	Gentamicin	Ibuprofen + Gentamicin	2	0.0225658	MRSA-2524
9.6	Ibuprofen	2	Gentamicin	Ibuprofen + Gentamicin	2	0.0292611	MRSA-2524
0	Ibuprofen	2	Gentamicin	Ibuprofen + Gentamicin	2	0.0488512	MRSA-2524
60	Ibuprofen	2.5	Gentamicin	Ibuprofen + Gentamicin	2	0.0111589	MRSA-2524
51.6	Ibuprofen	2.5	Gentamicin	Ibuprofen + Gentamicin	2	0.0133907	MRSA-2524
43.2	Ibuprofen	2.5	Gentamicin	Ibuprofen + Gentamicin	2	0.0131427	MRSA-2524
34.8	Ibuprofen	2.5	Gentamicin	Ibuprofen + Gentamicin	2	0.0163664	MRSA-2524
26.4	Ibuprofen	2.5	Gentamicin	Ibuprofen + Gentamicin	2	0.00843117	MRSA-2524
18	Ibuprofen	2.5	Gentamicin	Ibuprofen + Gentamicin	2	0.0123988	MRSA-2524
9.6	Ibuprofen	2.5	Gentamicin	Ibuprofen + Gentamicin	2	0.0178542	MRSA-2524
0	Ibuprofen	2.5	Gentamicin	Ibuprofen + Gentamicin	2	0.020086	MRSA-2524
60	Ibuprofen	3	Gentamicin	Ibuprofen + Gentamicin	2	0.0106629	MRSA-2524
51.6	Ibuprofen	3	Gentamicin	Ibuprofen + Gentamicin	2	0.00917509	MRSA-2524
43.2	Ibuprofen	3	Gentamicin	Ibuprofen + Gentamicin	2	0.0126467	MRSA-2524
34.8	Ibuprofen	3	Gentamicin	Ibuprofen + Gentamicin	2	0.0109109	MRSA-2524
26.4	Ibuprofen	3	Gentamicin	Ibuprofen + Gentamicin	2	0.0176063	MRSA-2524
18	Ibuprofen	3	Gentamicin	Ibuprofen + Gentamicin	2	0.0153745	MRSA-2524
9.6	Ibuprofen	3	Gentamicin	Ibuprofen + Gentamicin	2	0.0240536	MRSA-2524
0	Ibuprofen	3	Gentamicin	Ibuprofen + Gentamicin	2	0.0240536	MRSA-2524
60	Ibuprofen	3.5	Gentamicin	Ibuprofen + Gentamicin	2	0.0195901	MRSA-2524
51.6	Ibuprofen	3.5	Gentamicin	Ibuprofen + Gentamicin	2	0.0138866	MRSA-2524
43.2	Ibuprofen	3.5	Gentamicin	Ibuprofen + Gentamicin	2	0.0146306	MRSA-2524
34.8	Ibuprofen	3.5	Gentamicin	Ibuprofen + Gentamicin	2	0.0131427	MRSA-2524
26.4	Ibuprofen	3.5	Gentamicin	Ibuprofen + Gentamicin	2	0.0126467	MRSA-2524
18	Ibuprofen	3.5	Gentamicin	Ibuprofen + Gentamicin	2	0.00719129	MRSA-2524
9.6	Ibuprofen	3.5	Gentamicin	Ibuprofen + Gentamicin	2	0.0215739	MRSA-2524
0	Ibuprofen	3.5	Gentamicin	Ibuprofen + Gentamicin	2	0.020086	MRSA-2524
60	Ibuprofen	0	Gentamicin	Ibuprofen + Gentamicin	1	1	MRSA-2628 Lzd-R
51.6	Ibuprofen	0	Gentamicin	Ibuprofen + Gentamicin	1	1	MRSA-2628 Lzd-R
43.2	Ibuprofen	0	Gentamicin	Ibuprofen + Gentamicin	1	1	MRSA-2628 Lzd-R
34.8	Ibuprofen	0	Gentamicin	Ibuprofen + Gentamicin	1	0.68946	MRSA-2628 Lzd-R
26.4	Ibuprofen	0	Gentamicin	Ibuprofen + Gentamicin	1	0.924219	MRSA-2628 Lzd-R
18	Ibuprofen	0	Gentamicin	Ibuprofen + Gentamicin	1	0.794304	MRSA-2628 Lzd-R
9.6	Ibuprofen	0	Gentamicin	Ibuprofen + Gentamicin	1	0.937894	MRSA-2628 Lzd-R
0	Ibuprofen	0	Gentamicin	Ibuprofen + Gentamicin	1	0.941313	MRSA-2628 Lzd-R
60	Ibuprofen	0.6	Gentamicin	Ibuprofen + Gentamicin	1	1	MRSA-2628 Lzd-R
51.6	Ibuprofen	0.6	Gentamicin	Ibuprofen + Gentamicin	1	1	MRSA-2628 Lzd-R
43.2	Ibuprofen	0.6	Gentamicin	Ibuprofen + Gentamicin	1	1	MRSA-2628 Lzd-R
34.8	Ibuprofen	0.6	Gentamicin	Ibuprofen + Gentamicin	1	1	MRSA-2628 Lzd-R
26.4	Ibuprofen	0.6	Gentamicin	Ibuprofen + Gentamicin	1	1	MRSA-2628 Lzd-R
18	Ibuprofen	0.6	Gentamicin	Ibuprofen + Gentamicin	1	1	MRSA-2628 Lzd-R
9.6	Ibuprofen	0.6	Gentamicin	Ibuprofen + Gentamicin	1	0.859261	MRSA-2628 Lzd-R
0	Ibuprofen	0.6	Gentamicin	Ibuprofen + Gentamicin	1	0.945871	MRSA-2628 Lzd-R
60	Ibuprofen	1	Gentamicin	Ibuprofen + Gentamicin	1	0.0991455	MRSA-2628 Lzd-R
51.6	Ibuprofen	1	Gentamicin	Ibuprofen + Gentamicin	1	0.0752139	MRSA-2628 Lzd-R
43.2	Ibuprofen	1	Gentamicin	Ibuprofen + Gentamicin	1	0.177778	MRSA-2628 Lzd-R
34.8	Ibuprofen	1	Gentamicin	Ibuprofen + Gentamicin	1	0.371511	MRSA-2628 Lzd-R
26.4	Ibuprofen	1	Gentamicin	Ibuprofen + Gentamicin	1	0.28718	MRSA-2628 Lzd-R
18	Ibuprofen	1	Gentamicin	Ibuprofen + Gentamicin	1	1	MRSA-2628 Lzd-R
9.6	Ibuprofen	1	Gentamicin	Ibuprofen + Gentamicin	1	0.60399	MRSA-2628 Lzd-R
0	Ibuprofen	1	Gentamicin	Ibuprofen + Gentamicin	1	1	MRSA-2628 Lzd-R
60	Ibuprofen	1.5	Gentamicin	Ibuprofen + Gentamicin	1	0.117379	MRSA-2628 Lzd-R
51.6	Ibuprofen	1.5	Gentamicin	Ibuprofen + Gentamicin	1	0.0569802	MRSA-2628 Lzd-R
43.2	Ibuprofen	1.5	Gentamicin	Ibuprofen + Gentamicin	1	0.0353277	MRSA-2628 Lzd-R
34.8	Ibuprofen	1.5	Gentamicin	Ibuprofen + Gentamicin	1	0.0934475	MRSA-2628 Lzd-R
26.4	Ibuprofen	1.5	Gentamicin	Ibuprofen + Gentamicin	1	0.0980059	MRSA-2628 Lzd-R
18	Ibuprofen	1.5	Gentamicin	Ibuprofen + Gentamicin	1	0.11396	MRSA-2628 Lzd-R
9.6	Ibuprofen	1.5	Gentamicin	Ibuprofen + Gentamicin	1	0.525357	MRSA-2628 Lzd-R
0	Ibuprofen	1.5	Gentamicin	Ibuprofen + Gentamicin	1	0.8057	MRSA-2628 Lzd-R
60	Ibuprofen	2	Gentamicin	Ibuprofen + Gentamicin	1	0.0125356	MRSA-2628 Lzd-R
51.6	Ibuprofen	2	Gentamicin	Ibuprofen + Gentamicin	1	0.0376069	MRSA-2628 Lzd-R
43.2	Ibuprofen	2	Gentamicin	Ibuprofen + Gentamicin	1	0.0797723	MRSA-2628 Lzd-R
34.8	Ibuprofen	2	Gentamicin	Ibuprofen + Gentamicin	1	0.0695158	MRSA-2628 Lzd-R
26.4	Ibuprofen	2	Gentamicin	Ibuprofen + Gentamicin	1	0.0524218	MRSA-2628 Lzd-R
18	Ibuprofen	2	Gentamicin	Ibuprofen + Gentamicin	1	0	MRSA-2628 Lzd-R
9.6	Ibuprofen	2	Gentamicin	Ibuprofen + Gentamicin	1	0	MRSA-2628 Lzd-R
0	Ibuprofen	2	Gentamicin	Ibuprofen + Gentamicin	1	0.307693	MRSA-2628 Lzd-R
60	Ibuprofen	2.5	Gentamicin	Ibuprofen + Gentamicin	1	0.0182337	MRSA-2628 Lzd-R
51.6	Ibuprofen	2.5	Gentamicin	Ibuprofen + Gentamicin	1	0.0182337	MRSA-2628 Lzd-R
43.2	Ibuprofen	2.5	Gentamicin	Ibuprofen + Gentamicin	1	0.0683762	MRSA-2628 Lzd-R
34.8	Ibuprofen	2.5	Gentamicin	Ibuprofen + Gentamicin	1	0.0250713	MRSA-2628 Lzd-R
26.4	Ibuprofen	2.5	Gentamicin	Ibuprofen + Gentamicin	1	0.0330485	MRSA-2628 Lzd-R
18	Ibuprofen	2.5	Gentamicin	Ibuprofen + Gentamicin	1	0.071795	MRSA-2628 Lzd-R
9.6	Ibuprofen	2.5	Gentamicin	Ibuprofen + Gentamicin	1	0.0478634	MRSA-2628 Lzd-R
0	Ibuprofen	2.5	Gentamicin	Ibuprofen + Gentamicin	1	0.0284901	MRSA-2628 Lzd-R
60	Ibuprofen	3	Gentamicin	Ibuprofen + Gentamicin	1	0.0467238	MRSA-2628 Lzd-R
51.6	Ibuprofen	3	Gentamicin	Ibuprofen + Gentamicin	1	0.0205129	MRSA-2628 Lzd-R
43.2	Ibuprofen	3	Gentamicin	Ibuprofen + Gentamicin	1	0.0307693	MRSA-2628 Lzd-R
34.8	Ibuprofen	3	Gentamicin	Ibuprofen + Gentamicin	1	0.0729346	MRSA-2628 Lzd-R
26.4	Ibuprofen	3	Gentamicin	Ibuprofen + Gentamicin	1	0.0524218	MRSA-2628 Lzd-R
18	Ibuprofen	3	Gentamicin	Ibuprofen + Gentamicin	1	0.066097	MRSA-2628 Lzd-R
9.6	Ibuprofen	3	Gentamicin	Ibuprofen + Gentamicin	1	0	MRSA-2628 Lzd-R
0	Ibuprofen	3	Gentamicin	Ibuprofen + Gentamicin	1	0.0170941	MRSA-2628 Lzd-R
60	Ibuprofen	3.5	Gentamicin	Ibuprofen + Gentamicin	1	0.0683762	MRSA-2628 Lzd-R
51.6	Ibuprofen	3.5	Gentamicin	Ibuprofen + Gentamicin	1	0.0626782	MRSA-2628 Lzd-R
43.2	Ibuprofen	3.5	Gentamicin	Ibuprofen + Gentamicin	1	0.0239317	MRSA-2628 Lzd-R
34.8	Ibuprofen	3.5	Gentamicin	Ibuprofen + Gentamicin	1	0.0524218	MRSA-2628 Lzd-R
26.4	Ibuprofen	3.5	Gentamicin	Ibuprofen + Gentamicin	1	0	MRSA-2628 Lzd-R
18	Ibuprofen	3.5	Gentamicin	Ibuprofen + Gentamicin	1	0.0296297	MRSA-2628 Lzd-R
9.6	Ibuprofen	3.5	Gentamicin	Ibuprofen + Gentamicin	1	0.0683762	MRSA-2628 Lzd-R
0	Ibuprofen	3.5	Gentamicin	Ibuprofen + Gentamicin	1	0.0740743	MRSA-2628 Lzd-R
60	Ibuprofen	0	Gentamicin	Ibuprofen + Gentamicin	2	1	MRSA-2628 Lzd-R
51.6	Ibuprofen	0	Gentamicin	Ibuprofen + Gentamicin	2	1	MRSA-2628 Lzd-R
43.2	Ibuprofen	0	Gentamicin	Ibuprofen + Gentamicin	2	1	MRSA-2628 Lzd-R
34.8	Ibuprofen	0	Gentamicin	Ibuprofen + Gentamicin	2	0.691447	MRSA-2628 Lzd-R
26.4	Ibuprofen	0	Gentamicin	Ibuprofen + Gentamicin	2	0.765772	MRSA-2628 Lzd-R
18	Ibuprofen	0	Gentamicin	Ibuprofen + Gentamicin	2	0.73987	MRSA-2628 Lzd-R
9.6	Ibuprofen	0	Gentamicin	Ibuprofen + Gentamicin	2	0.831087	MRSA-2628 Lzd-R
0	Ibuprofen	0	Gentamicin	Ibuprofen + Gentamicin	2	0.817574	MRSA-2628 Lzd-R
60	Ibuprofen	0.6	Gentamicin	Ibuprofen + Gentamicin	2	1	MRSA-2628 Lzd-R
51.6	Ibuprofen	0.6	Gentamicin	Ibuprofen + Gentamicin	2	1	MRSA-2628 Lzd-R
43.2	Ibuprofen	0.6	Gentamicin	Ibuprofen + Gentamicin	2	1	MRSA-2628 Lzd-R
34.8	Ibuprofen	0.6	Gentamicin	Ibuprofen + Gentamicin	2	1	MRSA-2628 Lzd-R
26.4	Ibuprofen	0.6	Gentamicin	Ibuprofen + Gentamicin	2	0.860367	MRSA-2628 Lzd-R
18	Ibuprofen	0.6	Gentamicin	Ibuprofen + Gentamicin	2	1	MRSA-2628 Lzd-R
9.6	Ibuprofen	0.6	Gentamicin	Ibuprofen + Gentamicin	2	1	MRSA-2628 Lzd-R
0	Ibuprofen	0.6	Gentamicin	Ibuprofen + Gentamicin	2	1	MRSA-2628 Lzd-R
60	Ibuprofen	1	Gentamicin	Ibuprofen + Gentamicin	2	0.318696	MRSA-2628 Lzd-R
51.6	Ibuprofen	1	Gentamicin	Ibuprofen + Gentamicin	2	0.0675681	MRSA-2628 Lzd-R
43.2	Ibuprofen	1	Gentamicin	Ibuprofen + Gentamicin	2	0.115992	MRSA-2628 Lzd-R
34.8	Ibuprofen	1	Gentamicin	Ibuprofen + Gentamicin	2	0.150902	MRSA-2628 Lzd-R
26.4	Ibuprofen	1	Gentamicin	Ibuprofen + Gentamicin	2	0.343471	MRSA-2628 Lzd-R
18	Ibuprofen	1	Gentamicin	Ibuprofen + Gentamicin	2	0.38739	MRSA-2628 Lzd-R
9.6	Ibuprofen	1	Gentamicin	Ibuprofen + Gentamicin	2	1	MRSA-2628 Lzd-R
0	Ibuprofen	1	Gentamicin	Ibuprofen + Gentamicin	2	0.881763	MRSA-2628 Lzd-R
60	Ibuprofen	1.5	Gentamicin	Ibuprofen + Gentamicin	2	0.0765772	MRSA-2628 Lzd-R
51.6	Ibuprofen	1.5	Gentamicin	Ibuprofen + Gentamicin	2	0.00675681	MRSA-2628 Lzd-R
43.2	Ibuprofen	1.5	Gentamicin	Ibuprofen + Gentamicin	2	0.0551806	MRSA-2628 Lzd-R
34.8	Ibuprofen	1.5	Gentamicin	Ibuprofen + Gentamicin	2	0.0472977	MRSA-2628 Lzd-R
26.4	Ibuprofen	1.5	Gentamicin	Ibuprofen + Gentamicin	2	0.0506761	MRSA-2628 Lzd-R
18	Ibuprofen	1.5	Gentamicin	Ibuprofen + Gentamicin	2	0.0675681	MRSA-2628 Lzd-R
9.6	Ibuprofen	1.5	Gentamicin	Ibuprofen + Gentamicin	2	0.414418	MRSA-2628 Lzd-R
0	Ibuprofen	1.5	Gentamicin	Ibuprofen + Gentamicin	2	0.800682	MRSA-2628 Lzd-R
60	Ibuprofen	2	Gentamicin	Ibuprofen + Gentamicin	2	0.0259011	MRSA-2628 Lzd-R
51.6	Ibuprofen	2	Gentamicin	Ibuprofen + Gentamicin	2	0.00225227	MRSA-2628 Lzd-R
43.2	Ibuprofen	2	Gentamicin	Ibuprofen + Gentamicin	2	0.041667	MRSA-2628 Lzd-R
34.8	Ibuprofen	2	Gentamicin	Ibuprofen + Gentamicin	2	0	MRSA-2628 Lzd-R
26.4	Ibuprofen	2	Gentamicin	Ibuprofen + Gentamicin	2	0.0225227	MRSA-2628 Lzd-R
18	Ibuprofen	2	Gentamicin	Ibuprofen + Gentamicin	2	0	MRSA-2628 Lzd-R
9.6	Ibuprofen	2	Gentamicin	Ibuprofen + Gentamicin	2	0	MRSA-2628 Lzd-R
0	Ibuprofen	2	Gentamicin	Ibuprofen + Gentamicin	2	0.524779	MRSA-2628 Lzd-R
60	Ibuprofen	2.5	Gentamicin	Ibuprofen + Gentamicin	2	0	MRSA-2628 Lzd-R
51.6	Ibuprofen	2.5	Gentamicin	Ibuprofen + Gentamicin	2	0.0213966	MRSA-2628 Lzd-R
43.2	Ibuprofen	2.5	Gentamicin	Ibuprofen + Gentamicin	2	0.0382886	MRSA-2628 Lzd-R
34.8	Ibuprofen	2.5	Gentamicin	Ibuprofen + Gentamicin	2	0	MRSA-2628 Lzd-R
26.4	Ibuprofen	2.5	Gentamicin	Ibuprofen + Gentamicin	2	0.0394147	MRSA-2628 Lzd-R
18	Ibuprofen	2.5	Gentamicin	Ibuprofen + Gentamicin	2	0.0371624	MRSA-2628 Lzd-R
9.6	Ibuprofen	2.5	Gentamicin	Ibuprofen + Gentamicin	2	0.0427931	MRSA-2628 Lzd-R
0	Ibuprofen	2.5	Gentamicin	Ibuprofen + Gentamicin	2	0.0765772	MRSA-2628 Lzd-R
60	Ibuprofen	3	Gentamicin	Ibuprofen + Gentamicin	2	0.041667	MRSA-2628 Lzd-R
51.6	Ibuprofen	3	Gentamicin	Ibuprofen + Gentamicin	2	0.0123875	MRSA-2628 Lzd-R
43.2	Ibuprofen	3	Gentamicin	Ibuprofen + Gentamicin	2	0.0191443	MRSA-2628 Lzd-R
34.8	Ibuprofen	3	Gentamicin	Ibuprofen + Gentamicin	2	0.0157659	MRSA-2628 Lzd-R
26.4	Ibuprofen	3	Gentamicin	Ibuprofen + Gentamicin	2	0.0315318	MRSA-2628 Lzd-R
18	Ibuprofen	3	Gentamicin	Ibuprofen + Gentamicin	2	0.024775	MRSA-2628 Lzd-R
9.6	Ibuprofen	3	Gentamicin	Ibuprofen + Gentamicin	2	0.0191443	MRSA-2628 Lzd-R
0	Ibuprofen	3	Gentamicin	Ibuprofen + Gentamicin	2	0.0394147	MRSA-2628 Lzd-R
60	Ibuprofen	3.5	Gentamicin	Ibuprofen + Gentamicin	2	0.0686942	MRSA-2628 Lzd-R
51.6	Ibuprofen	3.5	Gentamicin	Ibuprofen + Gentamicin	2	0.0540545	MRSA-2628 Lzd-R
43.2	Ibuprofen	3.5	Gentamicin	Ibuprofen + Gentamicin	2	0.0518022	MRSA-2628 Lzd-R
34.8	Ibuprofen	3.5	Gentamicin	Ibuprofen + Gentamicin	2	0.0191443	MRSA-2628 Lzd-R
26.4	Ibuprofen	3.5	Gentamicin	Ibuprofen + Gentamicin	2	0.0180182	MRSA-2628 Lzd-R
18	Ibuprofen	3.5	Gentamicin	Ibuprofen + Gentamicin	2	0.0225227	MRSA-2628 Lzd-R
9.6	Ibuprofen	3.5	Gentamicin	Ibuprofen + Gentamicin	2	0.0653158	MRSA-2628 Lzd-R
0	Ibuprofen	3.5	Gentamicin	Ibuprofen + Gentamicin	2	0.0529283	MRSA-2628 Lzd-R
60	Ibuprofen	0	Gentamicin	Ibuprofen + Gentamicin	1	0.880312	MRSA-3434
51.6	Ibuprofen	0	Gentamicin	Ibuprofen + Gentamicin	1	0.849905	MRSA-3434
43.2	Ibuprofen	0	Gentamicin	Ibuprofen + Gentamicin	1	0.925425	MRSA-3434
34.8	Ibuprofen	0	Gentamicin	Ibuprofen + Gentamicin	1	0.968294	MRSA-3434
26.4	Ibuprofen	0	Gentamicin	Ibuprofen + Gentamicin	1	1	MRSA-3434
18	Ibuprofen	0	Gentamicin	Ibuprofen + Gentamicin	1	0.992719	MRSA-3434
9.6	Ibuprofen	0	Gentamicin	Ibuprofen + Gentamicin	1	1	MRSA-3434
0	Ibuprofen	0	Gentamicin	Ibuprofen + Gentamicin	1	0.922434	MRSA-3434
60	Ibuprofen	0.6	Gentamicin	Ibuprofen + Gentamicin	1	0.0533372	MRSA-3434
51.6	Ibuprofen	0.6	Gentamicin	Ibuprofen + Gentamicin	1	0.122875	MRSA-3434
43.2	Ibuprofen	0.6	Gentamicin	Ibuprofen + Gentamicin	1	0.0491001	MRSA-3434
34.8	Ibuprofen	0.6	Gentamicin	Ibuprofen + Gentamicin	1	0.0476047	MRSA-3434
26.4	Ibuprofen	0.6	Gentamicin	Ibuprofen + Gentamicin	1	0.121379	MRSA-3434
18	Ibuprofen	0.6	Gentamicin	Ibuprofen + Gentamicin	1	0.773887	MRSA-3434
9.6	Ibuprofen	0.6	Gentamicin	Ibuprofen + Gentamicin	1	0.477293	MRSA-3434
0	Ibuprofen	0.6	Gentamicin	Ibuprofen + Gentamicin	1	0.959072	MRSA-3434
60	Ibuprofen	1	Gentamicin	Ibuprofen + Gentamicin	1	0.0266686	MRSA-3434
51.6	Ibuprofen	1	Gentamicin	Ibuprofen + Gentamicin	1	0.0306564	MRSA-3434
43.2	Ibuprofen	1	Gentamicin	Ibuprofen + Gentamicin	1	0.0157021	MRSA-3434
34.8	Ibuprofen	1	Gentamicin	Ibuprofen + Gentamicin	1	0.0383828	MRSA-3434
26.4	Ibuprofen	1	Gentamicin	Ibuprofen + Gentamicin	1	0.0149543	MRSA-3434
18	Ibuprofen	1	Gentamicin	Ibuprofen + Gentamicin	1	0.0246747	MRSA-3434
9.6	Ibuprofen	1	Gentamicin	Ibuprofen + Gentamicin	1	0.0221823	MRSA-3434
0	Ibuprofen	1	Gentamicin	Ibuprofen + Gentamicin	1	0.389062	MRSA-3434
60	Ibuprofen	1.5	Gentamicin	Ibuprofen + Gentamicin	1	0.0261701	MRSA-3434
51.6	Ibuprofen	1.5	Gentamicin	Ibuprofen + Gentamicin	1	0.000747717	MRSA-3434
43.2	Ibuprofen	1.5	Gentamicin	Ibuprofen + Gentamicin	1	0.0296594	MRSA-3434
34.8	Ibuprofen	1.5	Gentamicin	Ibuprofen + Gentamicin	1	0.0157021	MRSA-3434
26.4	Ibuprofen	1.5	Gentamicin	Ibuprofen + Gentamicin	1	0.0129604	MRSA-3434
18	Ibuprofen	1.5	Gentamicin	Ibuprofen + Gentamicin	1	0.0246747	MRSA-3434
9.6	Ibuprofen	1.5	Gentamicin	Ibuprofen + Gentamicin	1	0.0162005	MRSA-3434
0	Ibuprofen	1.5	Gentamicin	Ibuprofen + Gentamicin	1	0.0294102	MRSA-3434
60	Ibuprofen	2	Gentamicin	Ibuprofen + Gentamicin	1	0.0284132	MRSA-3434
51.6	Ibuprofen	2	Gentamicin	Ibuprofen + Gentamicin	1	0.0139574	MRSA-3434
43.2	Ibuprofen	2	Gentamicin	Ibuprofen + Gentamicin	1	0	MRSA-3434
34.8	Ibuprofen	2	Gentamicin	Ibuprofen + Gentamicin	1	0.0204376	MRSA-3434
26.4	Ibuprofen	2	Gentamicin	Ibuprofen + Gentamicin	1	0.0191914	MRSA-3434
18	Ibuprofen	2	Gentamicin	Ibuprofen + Gentamicin	1	0.0196899	MRSA-3434
9.6	Ibuprofen	2	Gentamicin	Ibuprofen + Gentamicin	1	0.0184437	MRSA-3434
0	Ibuprofen	2	Gentamicin	Ibuprofen + Gentamicin	1	0.0201884	MRSA-3434
60	Ibuprofen	2.5	Gentamicin	Ibuprofen + Gentamicin	1	0.000498478	MRSA-3434
51.6	Ibuprofen	2.5	Gentamicin	Ibuprofen + Gentamicin	1	0	MRSA-3434
43.2	Ibuprofen	2.5	Gentamicin	Ibuprofen + Gentamicin	1	0.0214346	MRSA-3434
34.8	Ibuprofen	2.5	Gentamicin	Ibuprofen + Gentamicin	1	0.00473554	MRSA-3434
26.4	Ibuprofen	2.5	Gentamicin	Ibuprofen + Gentamicin	1	0.0157021	MRSA-3434
18	Ibuprofen	2.5	Gentamicin	Ibuprofen + Gentamicin	1	0.010468	MRSA-3434
9.6	Ibuprofen	2.5	Gentamicin	Ibuprofen + Gentamicin	1	0.0132097	MRSA-3434
0	Ibuprofen	2.5	Gentamicin	Ibuprofen + Gentamicin	1	0.0254224	MRSA-3434
60	Ibuprofen	3	Gentamicin	Ibuprofen + Gentamicin	1	0.00548326	MRSA-3434
51.6	Ibuprofen	3	Gentamicin	Ibuprofen + Gentamicin	1	0.0139574	MRSA-3434
43.2	Ibuprofen	3	Gentamicin	Ibuprofen + Gentamicin	1	0.0117142	MRSA-3434
34.8	Ibuprofen	3	Gentamicin	Ibuprofen + Gentamicin	1	0.012462	MRSA-3434
26.4	Ibuprofen	3	Gentamicin	Ibuprofen + Gentamicin	1	0.00972032	MRSA-3434
18	Ibuprofen	3	Gentamicin	Ibuprofen + Gentamicin	1	0.0184437	MRSA-3434
9.6	Ibuprofen	3	Gentamicin	Ibuprofen + Gentamicin	1	0.0181944	MRSA-3434
0	Ibuprofen	3	Gentamicin	Ibuprofen + Gentamicin	1	0.0201884	MRSA-3434
60	Ibuprofen	3.5	Gentamicin	Ibuprofen + Gentamicin	1	0.0239269	MRSA-3434
51.6	Ibuprofen	3.5	Gentamicin	Ibuprofen + Gentamicin	1	0.017696	MRSA-3434
43.2	Ibuprofen	3.5	Gentamicin	Ibuprofen + Gentamicin	1	0.0109665	MRSA-3434
34.8	Ibuprofen	3.5	Gentamicin	Ibuprofen + Gentamicin	1	0.0209361	MRSA-3434
26.4	Ibuprofen	3.5	Gentamicin	Ibuprofen + Gentamicin	1	0.0109665	MRSA-3434
18	Ibuprofen	3.5	Gentamicin	Ibuprofen + Gentamicin	1	0.0144559	MRSA-3434
9.6	Ibuprofen	3.5	Gentamicin	Ibuprofen + Gentamicin	1	0.0206868	MRSA-3434
0	Ibuprofen	3.5	Gentamicin	Ibuprofen + Gentamicin	1	0.0152036	MRSA-3434
60	Ibuprofen	0	Gentamicin	Ibuprofen + Gentamicin	2	0.933243	MRSA-3434
51.6	Ibuprofen	0	Gentamicin	Ibuprofen + Gentamicin	2	0.892656	MRSA-3434
43.2	Ibuprofen	0	Gentamicin	Ibuprofen + Gentamicin	2	0.974337	MRSA-3434
34.8	Ibuprofen	0	Gentamicin	Ibuprofen + Gentamicin	2	1	MRSA-3434
26.4	Ibuprofen	0	Gentamicin	Ibuprofen + Gentamicin	2	1	MRSA-3434
18	Ibuprofen	0	Gentamicin	Ibuprofen + Gentamicin	2	0.98423	MRSA-3434
9.6	Ibuprofen	0	Gentamicin	Ibuprofen + Gentamicin	2	1	MRSA-3434
0	Ibuprofen	0	Gentamicin	Ibuprofen + Gentamicin	2	0.936794	MRSA-3434
60	Ibuprofen	0.6	Gentamicin	Ibuprofen + Gentamicin	2	0.145605	MRSA-3434
51.6	Ibuprofen	0.6	Gentamicin	Ibuprofen + Gentamicin	2	0.259502	MRSA-3434
43.2	Ibuprofen	0.6	Gentamicin	Ibuprofen + Gentamicin	2	0.222466	MRSA-3434
34.8	Ibuprofen	0.6	Gentamicin	Ibuprofen + Gentamicin	2	0.171733	MRSA-3434
26.4	Ibuprofen	0.6	Gentamicin	Ibuprofen + Gentamicin	2	0.134697	MRSA-3434
18	Ibuprofen	0.6	Gentamicin	Ibuprofen + Gentamicin	2	0.0766076	MRSA-3434
9.6	Ibuprofen	0.6	Gentamicin	Ibuprofen + Gentamicin	2	0.228047	MRSA-3434
0	Ibuprofen	0.6	Gentamicin	Ibuprofen + Gentamicin	2	1	MRSA-3434
60	Ibuprofen	1	Gentamicin	Ibuprofen + Gentamicin	2	0.10654	MRSA-3434
51.6	Ibuprofen	1	Gentamicin	Ibuprofen + Gentamicin	2	0.090813	MRSA-3434
43.2	Ibuprofen	1	Gentamicin	Ibuprofen + Gentamicin	2	0.137234	MRSA-3434
34.8	Ibuprofen	1	Gentamicin	Ibuprofen + Gentamicin	2	0.0941106	MRSA-3434
26.4	Ibuprofen	1	Gentamicin	Ibuprofen + Gentamicin	2	0.0545385	MRSA-3434
18	Ibuprofen	1	Gentamicin	Ibuprofen + Gentamicin	2	0.0253668	MRSA-3434
9.6	Ibuprofen	1	Gentamicin	Ibuprofen + Gentamicin	2	0.0933496	MRSA-3434
0	Ibuprofen	1	Gentamicin	Ibuprofen + Gentamicin	2	0.0776223	MRSA-3434
60	Ibuprofen	1.5	Gentamicin	Ibuprofen + Gentamicin	2	0.0410941	MRSA-3434
51.6	Ibuprofen	1.5	Gentamicin	Ibuprofen + Gentamicin	2	0.0213081	MRSA-3434
43.2	Ibuprofen	1.5	Gentamicin	Ibuprofen + Gentamicin	2	0.0233374	MRSA-3434
34.8	Ibuprofen	1.5	Gentamicin	Ibuprofen + Gentamicin	2	0.0438845	MRSA-3434
26.4	Ibuprofen	1.5	Gentamicin	Ibuprofen + Gentamicin	2	0.0322158	MRSA-3434
18	Ibuprofen	1.5	Gentamicin	Ibuprofen + Gentamicin	2	0.0456602	MRSA-3434
9.6	Ibuprofen	1.5	Gentamicin	Ibuprofen + Gentamicin	2	0.0258741	MRSA-3434
0	Ibuprofen	1.5	Gentamicin	Ibuprofen + Gentamicin	2	0.0796516	MRSA-3434
60	Ibuprofen	2	Gentamicin	Ibuprofen + Gentamicin	2	0.0266351	MRSA-3434
51.6	Ibuprofen	2	Gentamicin	Ibuprofen + Gentamicin	2	0.0243521	MRSA-3434
43.2	Ibuprofen	2	Gentamicin	Ibuprofen + Gentamicin	2	0.0243521	MRSA-3434
34.8	Ibuprofen	2	Gentamicin	Ibuprofen + Gentamicin	2	0.0284108	MRSA-3434
26.4	Ibuprofen	2	Gentamicin	Ibuprofen + Gentamicin	2	0.0256204	MRSA-3434
18	Ibuprofen	2	Gentamicin	Ibuprofen + Gentamicin	2	0.0266351	MRSA-3434
9.6	Ibuprofen	2	Gentamicin	Ibuprofen + Gentamicin	2	0.0248594	MRSA-3434
0	Ibuprofen	2	Gentamicin	Ibuprofen + Gentamicin	2	0.0370355	MRSA-3434
60	Ibuprofen	2.5	Gentamicin	Ibuprofen + Gentamicin	2	0.0213081	MRSA-3434
51.6	Ibuprofen	2.5	Gentamicin	Ibuprofen + Gentamicin	2	0.0152201	MRSA-3434
43.2	Ibuprofen	2.5	Gentamicin	Ibuprofen + Gentamicin	2	0.0284108	MRSA-3434
34.8	Ibuprofen	2.5	Gentamicin	Ibuprofen + Gentamicin	2	0.0134444	MRSA-3434
26.4	Ibuprofen	2.5	Gentamicin	Ibuprofen + Gentamicin	2	0.0238447	MRSA-3434
18	Ibuprofen	2.5	Gentamicin	Ibuprofen + Gentamicin	2	0.0205471	MRSA-3434
9.6	Ibuprofen	2.5	Gentamicin	Ibuprofen + Gentamicin	2	0.0294254	MRSA-3434
0	Ibuprofen	2.5	Gentamicin	Ibuprofen + Gentamicin	2	0.0375428	MRSA-3434
60	Ibuprofen	3	Gentamicin	Ibuprofen + Gentamicin	2	0.0238447	MRSA-3434
51.6	Ibuprofen	3	Gentamicin	Ibuprofen + Gentamicin	2	0.0185177	MRSA-3434
43.2	Ibuprofen	3	Gentamicin	Ibuprofen + Gentamicin	2	0.0180104	MRSA-3434
34.8	Ibuprofen	3	Gentamicin	Ibuprofen + Gentamicin	2	0.0248594	MRSA-3434
26.4	Ibuprofen	3	Gentamicin	Ibuprofen + Gentamicin	2	0.0276498	MRSA-3434
18	Ibuprofen	3	Gentamicin	Ibuprofen + Gentamicin	2	0.00887836	MRSA-3434
9.6	Ibuprofen	3	Gentamicin	Ibuprofen + Gentamicin	2	0.0215617	MRSA-3434
0	Ibuprofen	3	Gentamicin	Ibuprofen + Gentamicin	2	0.0266351	MRSA-3434
60	Ibuprofen	3.5	Gentamicin	Ibuprofen + Gentamicin	2	0.0327231	MRSA-3434
51.6	Ibuprofen	3.5	Gentamicin	Ibuprofen + Gentamicin	2	0.0200397	MRSA-3434
43.2	Ibuprofen	3.5	Gentamicin	Ibuprofen + Gentamicin	2	0.0154737	MRSA-3434
34.8	Ibuprofen	3.5	Gentamicin	Ibuprofen + Gentamicin	2	0.0190251	MRSA-3434
26.4	Ibuprofen	3.5	Gentamicin	Ibuprofen + Gentamicin	2	0.0192787	MRSA-3434
18	Ibuprofen	3.5	Gentamicin	Ibuprofen + Gentamicin	2	0.0116687	MRSA-3434
9.6	Ibuprofen	3.5	Gentamicin	Ibuprofen + Gentamicin	2	0.0238447	MRSA-3434
0	Ibuprofen	3.5	Gentamicin	Ibuprofen + Gentamicin	2	0.0273961	MRSA-3434
60	Ibuprofen	0	Gentamicin	Ibuprofen + Gentamicin	1	0.84788	MRSA-4885
51.6	Ibuprofen	0	Gentamicin	Ibuprofen + Gentamicin	1	0.83148	MRSA-4885
43.2	Ibuprofen	0	Gentamicin	Ibuprofen + Gentamicin	1	0.884662	MRSA-4885
34.8	Ibuprofen	0	Gentamicin	Ibuprofen + Gentamicin	1	0.894971	MRSA-4885
26.4	Ibuprofen	0	Gentamicin	Ibuprofen + Gentamicin	1	0.945342	MRSA-4885
18	Ibuprofen	0	Gentamicin	Ibuprofen + Gentamicin	1	0.956588	MRSA-4885
9.6	Ibuprofen	0	Gentamicin	Ibuprofen + Gentamicin	1	0.988451	MRSA-4885
0	Ibuprofen	0	Gentamicin	Ibuprofen + Gentamicin	1	1	MRSA-4885
60	Ibuprofen	0.6	Gentamicin	Ibuprofen + Gentamicin	1	0.725114	MRSA-4885
51.6	Ibuprofen	0.6	Gentamicin	Ibuprofen + Gentamicin	1	0.801491	MRSA-4885
43.2	Ibuprofen	0.6	Gentamicin	Ibuprofen + Gentamicin	1	0.738234	MRSA-4885
34.8	Ibuprofen	0.6	Gentamicin	Ibuprofen + Gentamicin	1	0.771034	MRSA-4885
26.4	Ibuprofen	0.6	Gentamicin	Ibuprofen + Gentamicin	1	0.913245	MRSA-4885
18	Ibuprofen	0.6	Gentamicin	Ibuprofen + Gentamicin	1	0.989857	MRSA-4885
9.6	Ibuprofen	0.6	Gentamicin	Ibuprofen + Gentamicin	1	0.952839	MRSA-4885
0	Ibuprofen	0.6	Gentamicin	Ibuprofen + Gentamicin	1	1	MRSA-4885
60	Ibuprofen	1	Gentamicin	Ibuprofen + Gentamicin	1	0.0140571	MRSA-4885
51.6	Ibuprofen	1	Gentamicin	Ibuprofen + Gentamicin	1	0.00445143	MRSA-4885
43.2	Ibuprofen	1	Gentamicin	Ibuprofen + Gentamicin	1	0.0152286	MRSA-4885
34.8	Ibuprofen	1	Gentamicin	Ibuprofen + Gentamicin	1	0.0199143	MRSA-4885
26.4	Ibuprofen	1	Gentamicin	Ibuprofen + Gentamicin	1	0.0206171	MRSA-4885
18	Ibuprofen	1	Gentamicin	Ibuprofen + Gentamicin	1	0.0328	MRSA-4885
9.6	Ibuprofen	1	Gentamicin	Ibuprofen + Gentamicin	1	0.253028	MRSA-4885
0	Ibuprofen	1	Gentamicin	Ibuprofen + Gentamicin	1	0.854205	MRSA-4885
60	Ibuprofen	1.5	Gentamicin	Ibuprofen + Gentamicin	1	0.00749714	MRSA-4885
51.6	Ibuprofen	1.5	Gentamicin	Ibuprofen + Gentamicin	1	0.00656	MRSA-4885
43.2	Ibuprofen	1.5	Gentamicin	Ibuprofen + Gentamicin	1	0.0271771	MRSA-4885
34.8	Ibuprofen	1.5	Gentamicin	Ibuprofen + Gentamicin	1	0.0185086	MRSA-4885
26.4	Ibuprofen	1.5	Gentamicin	Ibuprofen + Gentamicin	1	0.0161657	MRSA-4885
18	Ibuprofen	1.5	Gentamicin	Ibuprofen + Gentamicin	1	0.0215543	MRSA-4885
9.6	Ibuprofen	1.5	Gentamicin	Ibuprofen + Gentamicin	1	0.03116	MRSA-4885
0	Ibuprofen	1.5	Gentamicin	Ibuprofen + Gentamicin	1	0.0283486	MRSA-4885
60	Ibuprofen	2	Gentamicin	Ibuprofen + Gentamicin	1	0.0210857	MRSA-4885
51.6	Ibuprofen	2	Gentamicin	Ibuprofen + Gentamicin	1	0.0133543	MRSA-4885
43.2	Ibuprofen	2	Gentamicin	Ibuprofen + Gentamicin	1	0.0217886	MRSA-4885
34.8	Ibuprofen	2	Gentamicin	Ibuprofen + Gentamicin	1	0.0206171	MRSA-4885
26.4	Ibuprofen	2	Gentamicin	Ibuprofen + Gentamicin	1	0.0166343	MRSA-4885
18	Ibuprofen	2	Gentamicin	Ibuprofen + Gentamicin	1	0.00328	MRSA-4885
9.6	Ibuprofen	2	Gentamicin	Ibuprofen + Gentamicin	1	0.0206171	MRSA-4885
0	Ibuprofen	2	Gentamicin	Ibuprofen + Gentamicin	1	0.00679428	MRSA-4885
60	Ibuprofen	2.5	Gentamicin	Ibuprofen + Gentamicin	1	0.02296	MRSA-4885
51.6	Ibuprofen	2.5	Gentamicin	Ibuprofen + Gentamicin	1	0.0243657	MRSA-4885
43.2	Ibuprofen	2.5	Gentamicin	Ibuprofen + Gentamicin	1	0.0248343	MRSA-4885
34.8	Ibuprofen	2.5	Gentamicin	Ibuprofen + Gentamicin	1	0.0161657	MRSA-4885
26.4	Ibuprofen	2.5	Gentamicin	Ibuprofen + Gentamicin	1	0.0142914	MRSA-4885
18	Ibuprofen	2.5	Gentamicin	Ibuprofen + Gentamicin	1	0.0152286	MRSA-4885
9.6	Ibuprofen	2.5	Gentamicin	Ibuprofen + Gentamicin	1	0.0142914	MRSA-4885
0	Ibuprofen	2.5	Gentamicin	Ibuprofen + Gentamicin	1	0.01804	MRSA-4885
60	Ibuprofen	3	Gentamicin	Ibuprofen + Gentamicin	1	0.0185086	MRSA-4885
51.6	Ibuprofen	3	Gentamicin	Ibuprofen + Gentamicin	1	0.0185086	MRSA-4885
43.2	Ibuprofen	3	Gentamicin	Ibuprofen + Gentamicin	1	0.0145257	MRSA-4885
34.8	Ibuprofen	3	Gentamicin	Ibuprofen + Gentamicin	1	0.00866857	MRSA-4885
26.4	Ibuprofen	3	Gentamicin	Ibuprofen + Gentamicin	1	0.0194457	MRSA-4885
18	Ibuprofen	3	Gentamicin	Ibuprofen + Gentamicin	1	0.0185086	MRSA-4885
9.6	Ibuprofen	3	Gentamicin	Ibuprofen + Gentamicin	1	0.0164	MRSA-4885
0	Ibuprofen	3	Gentamicin	Ibuprofen + Gentamicin	1	0.0192114	MRSA-4885
60	Ibuprofen	3.5	Gentamicin	Ibuprofen + Gentamicin	1	0.0166343	MRSA-4885
51.6	Ibuprofen	3.5	Gentamicin	Ibuprofen + Gentamicin	1	0.02132	MRSA-4885
43.2	Ibuprofen	3.5	Gentamicin	Ibuprofen + Gentamicin	1	0.0161657	MRSA-4885
34.8	Ibuprofen	3.5	Gentamicin	Ibuprofen + Gentamicin	1	0.0138228	MRSA-4885
26.4	Ibuprofen	3.5	Gentamicin	Ibuprofen + Gentamicin	1	0.0149943	MRSA-4885
18	Ibuprofen	3.5	Gentamicin	Ibuprofen + Gentamicin	1	0.0117143	MRSA-4885
9.6	Ibuprofen	3.5	Gentamicin	Ibuprofen + Gentamicin	1	0.00702857	MRSA-4885
0	Ibuprofen	3.5	Gentamicin	Ibuprofen + Gentamicin	1	0.0201486	MRSA-4885
60	Ibuprofen	0	Gentamicin	Ibuprofen + Gentamicin	2	0.927596	MRSA-4885
51.6	Ibuprofen	0	Gentamicin	Ibuprofen + Gentamicin	2	0.862493	MRSA-4885
43.2	Ibuprofen	0	Gentamicin	Ibuprofen + Gentamicin	2	0.924903	MRSA-4885
34.8	Ibuprofen	0	Gentamicin	Ibuprofen + Gentamicin	2	0.929064	MRSA-4885
26.4	Ibuprofen	0	Gentamicin	Ibuprofen + Gentamicin	2	1	MRSA-4885
18	Ibuprofen	0	Gentamicin	Ibuprofen + Gentamicin	2	1	MRSA-4885
9.6	Ibuprofen	0	Gentamicin	Ibuprofen + Gentamicin	2	1	MRSA-4885
0	Ibuprofen	0	Gentamicin	Ibuprofen + Gentamicin	2	0.996125	MRSA-4885
60	Ibuprofen	0.6	Gentamicin	Ibuprofen + Gentamicin	2	0.569284	MRSA-4885
51.6	Ibuprofen	0.6	Gentamicin	Ibuprofen + Gentamicin	2	0.74844	MRSA-4885
43.2	Ibuprofen	0.6	Gentamicin	Ibuprofen + Gentamicin	2	0.818193	MRSA-4885
34.8	Ibuprofen	0.6	Gentamicin	Ibuprofen + Gentamicin	2	0.815012	MRSA-4885
26.4	Ibuprofen	0.6	Gentamicin	Ibuprofen + Gentamicin	2	0.915358	MRSA-4885
18	Ibuprofen	0.6	Gentamicin	Ibuprofen + Gentamicin	2	0.979727	MRSA-4885
9.6	Ibuprofen	0.6	Gentamicin	Ibuprofen + Gentamicin	2	1	MRSA-4885
0	Ibuprofen	0.6	Gentamicin	Ibuprofen + Gentamicin	2	0.972874	MRSA-4885
60	Ibuprofen	1	Gentamicin	Ibuprofen + Gentamicin	2	0.0195799	MRSA-4885
51.6	Ibuprofen	1	Gentamicin	Ibuprofen + Gentamicin	2	0.0286355	MRSA-4885
43.2	Ibuprofen	1	Gentamicin	Ibuprofen + Gentamicin	2	0.0212931	MRSA-4885
34.8	Ibuprofen	1	Gentamicin	Ibuprofen + Gentamicin	2	0.0396492	MRSA-4885
26.4	Ibuprofen	1	Gentamicin	Ibuprofen + Gentamicin	2	0.0296145	MRSA-4885
18	Ibuprofen	1	Gentamicin	Ibuprofen + Gentamicin	2	0.0232511	MRSA-4885
9.6	Ibuprofen	1	Gentamicin	Ibuprofen + Gentamicin	2	0.0442994	MRSA-4885
0	Ibuprofen	1	Gentamicin	Ibuprofen + Gentamicin	2	0.812809	MRSA-4885
60	Ibuprofen	1.5	Gentamicin	Ibuprofen + Gentamicin	2	0.0110137	MRSA-4885
51.6	Ibuprofen	1.5	Gentamicin	Ibuprofen + Gentamicin	2	0.0102794	MRSA-4885
43.2	Ibuprofen	1.5	Gentamicin	Ibuprofen + Gentamicin	2	0.033041	MRSA-4885
34.8	Ibuprofen	1.5	Gentamicin	Ibuprofen + Gentamicin	2	0.0173771	MRSA-4885
26.4	Ibuprofen	1.5	Gentamicin	Ibuprofen + Gentamicin	2	0.0117479	MRSA-4885
18	Ibuprofen	1.5	Gentamicin	Ibuprofen + Gentamicin	2	0.0122374	MRSA-4885
9.6	Ibuprofen	1.5	Gentamicin	Ibuprofen + Gentamicin	2	0.0198246	MRSA-4885
0	Ibuprofen	1.5	Gentamicin	Ibuprofen + Gentamicin	2	0.0303488	MRSA-4885
60	Ibuprofen	2	Gentamicin	Ibuprofen + Gentamicin	2	0.00391597	MRSA-4885
51.6	Ibuprofen	2	Gentamicin	Ibuprofen + Gentamicin	2	0.00538446	MRSA-4885
43.2	Ibuprofen	2	Gentamicin	Ibuprofen + Gentamicin	2	0.0134612	MRSA-4885
34.8	Ibuprofen	2	Gentamicin	Ibuprofen + Gentamicin	2	0.0119927	MRSA-4885
26.4	Ibuprofen	2	Gentamicin	Ibuprofen + Gentamicin	2	0.00881094	MRSA-4885
18	Ibuprofen	2	Gentamicin	Ibuprofen + Gentamicin	2	0.00489496	MRSA-4885
9.6	Ibuprofen	2	Gentamicin	Ibuprofen + Gentamicin	2	0.0144401	MRSA-4885
0	Ibuprofen	2	Gentamicin	Ibuprofen + Gentamicin	2	0.0188456	MRSA-4885
60	Ibuprofen	2.5	Gentamicin	Ibuprofen + Gentamicin	2	0.0137059	MRSA-4885
51.6	Ibuprofen	2.5	Gentamicin	Ibuprofen + Gentamicin	2	0.00930043	MRSA-4885
43.2	Ibuprofen	2.5	Gentamicin	Ibuprofen + Gentamicin	2	0.00758719	MRSA-4885
34.8	Ibuprofen	2.5	Gentamicin	Ibuprofen + Gentamicin	2	0.00758719	MRSA-4885
26.4	Ibuprofen	2.5	Gentamicin	Ibuprofen + Gentamicin	2	0.00783194	MRSA-4885
18	Ibuprofen	2.5	Gentamicin	Ibuprofen + Gentamicin	2	0.00930043	MRSA-4885
9.6	Ibuprofen	2.5	Gentamicin	Ibuprofen + Gentamicin	2	0.0137059	MRSA-4885
0	Ibuprofen	2.5	Gentamicin	Ibuprofen + Gentamicin	2	0.0105242	MRSA-4885
60	Ibuprofen	3	Gentamicin	Ibuprofen + Gentamicin	2	0.0173771	MRSA-4885
51.6	Ibuprofen	3	Gentamicin	Ibuprofen + Gentamicin	2	0.00513971	MRSA-4885
43.2	Ibuprofen	3	Gentamicin	Ibuprofen + Gentamicin	2	0.00881094	MRSA-4885
34.8	Ibuprofen	3	Gentamicin	Ibuprofen + Gentamicin	2	0.00832144	MRSA-4885
26.4	Ibuprofen	3	Gentamicin	Ibuprofen + Gentamicin	2	0.00293698	MRSA-4885
18	Ibuprofen	3	Gentamicin	Ibuprofen + Gentamicin	2	0.00832144	MRSA-4885
9.6	Ibuprofen	3	Gentamicin	Ibuprofen + Gentamicin	2	0.0112584	MRSA-4885
0	Ibuprofen	3	Gentamicin	Ibuprofen + Gentamicin	2	0.0139506	MRSA-4885
60	Ibuprofen	3.5	Gentamicin	Ibuprofen + Gentamicin	2	0.0159086	MRSA-4885
51.6	Ibuprofen	3.5	Gentamicin	Ibuprofen + Gentamicin	2	0.0107689	MRSA-4885
43.2	Ibuprofen	3.5	Gentamicin	Ibuprofen + Gentamicin	2	0.0132164	MRSA-4885
34.8	Ibuprofen	3.5	Gentamicin	Ibuprofen + Gentamicin	2	0.00832144	MRSA-4885
26.4	Ibuprofen	3.5	Gentamicin	Ibuprofen + Gentamicin	2	0.00489496	MRSA-4885
18	Ibuprofen	3.5	Gentamicin	Ibuprofen + Gentamicin	2	0.00513971	MRSA-4885
9.6	Ibuprofen	3.5	Gentamicin	Ibuprofen + Gentamicin	2	0.0139506	MRSA-4885
0	Ibuprofen	3.5	Gentamicin	Ibuprofen + Gentamicin	2	0.0146849	MRSA-4885
60	Ibuprofen	0	Gentamicin	Ibuprofen + Gentamicin	1	0.800449	MRSA-5438 Tig-R
51.6	Ibuprofen	0	Gentamicin	Ibuprofen + Gentamicin	1	0.828976	MRSA-5438 Tig-R
43.2	Ibuprofen	0	Gentamicin	Ibuprofen + Gentamicin	1	0.874005	MRSA-5438 Tig-R
34.8	Ibuprofen	0	Gentamicin	Ibuprofen + Gentamicin	1	0.893862	MRSA-5438 Tig-R
26.4	Ibuprofen	0	Gentamicin	Ibuprofen + Gentamicin	1	0.960986	MRSA-5438 Tig-R
18	Ibuprofen	0	Gentamicin	Ibuprofen + Gentamicin	1	0.977487	MRSA-5438 Tig-R
9.6	Ibuprofen	0	Gentamicin	Ibuprofen + Gentamicin	1	0.999022	MRSA-5438 Tig-R
0	Ibuprofen	0	Gentamicin	Ibuprofen + Gentamicin	1	0.976368	MRSA-5438 Tig-R
60	Ibuprofen	0.6	Gentamicin	Ibuprofen + Gentamicin	1	0.565516	MRSA-5438 Tig-R
51.6	Ibuprofen	0.6	Gentamicin	Ibuprofen + Gentamicin	1	0.384003	MRSA-5438 Tig-R
43.2	Ibuprofen	0.6	Gentamicin	Ibuprofen + Gentamicin	1	0.573347	MRSA-5438 Tig-R
34.8	Ibuprofen	0.6	Gentamicin	Ibuprofen + Gentamicin	1	0.756259	MRSA-5438 Tig-R
26.4	Ibuprofen	0.6	Gentamicin	Ibuprofen + Gentamicin	1	0.990632	MRSA-5438 Tig-R
18	Ibuprofen	0.6	Gentamicin	Ibuprofen + Gentamicin	1	1	MRSA-5438 Tig-R
9.6	Ibuprofen	0.6	Gentamicin	Ibuprofen + Gentamicin	1	1	MRSA-5438 Tig-R
0	Ibuprofen	0.6	Gentamicin	Ibuprofen + Gentamicin	1	1	MRSA-5438 Tig-R
60	Ibuprofen	1	Gentamicin	Ibuprofen + Gentamicin	1	0.013145	MRSA-5438 Tig-R
51.6	Ibuprofen	1	Gentamicin	Ibuprofen + Gentamicin	1	0	MRSA-5438 Tig-R
43.2	Ibuprofen	1	Gentamicin	Ibuprofen + Gentamicin	1	0.00251713	MRSA-5438 Tig-R
34.8	Ibuprofen	1	Gentamicin	Ibuprofen + Gentamicin	1	0.0234932	MRSA-5438 Tig-R
26.4	Ibuprofen	1	Gentamicin	Ibuprofen + Gentamicin	1	0.0260104	MRSA-5438 Tig-R
18	Ibuprofen	1	Gentamicin	Ibuprofen + Gentamicin	1	0.0209761	MRSA-5438 Tig-R
9.6	Ibuprofen	1	Gentamicin	Ibuprofen + Gentamicin	1	0.0433506	MRSA-5438 Tig-R
0	Ibuprofen	1	Gentamicin	Ibuprofen + Gentamicin	1	0.403021	MRSA-5438 Tig-R
60	Ibuprofen	1.5	Gentamicin	Ibuprofen + Gentamicin	1	0.031604	MRSA-5438 Tig-R
51.6	Ibuprofen	1.5	Gentamicin	Ibuprofen + Gentamicin	1	0.0109076	MRSA-5438 Tig-R
43.2	Ibuprofen	1.5	Gentamicin	Ibuprofen + Gentamicin	1	0.031604	MRSA-5438 Tig-R
34.8	Ibuprofen	1.5	Gentamicin	Ibuprofen + Gentamicin	1	0.0260104	MRSA-5438 Tig-R
26.4	Ibuprofen	1.5	Gentamicin	Ibuprofen + Gentamicin	1	0.019298	MRSA-5438 Tig-R
18	Ibuprofen	1.5	Gentamicin	Ibuprofen + Gentamicin	1	0.0139841	MRSA-5438 Tig-R
9.6	Ibuprofen	1.5	Gentamicin	Ibuprofen + Gentamicin	1	0.0187387	MRSA-5438 Tig-R
0	Ibuprofen	1.5	Gentamicin	Ibuprofen + Gentamicin	1	0.0313243	MRSA-5438 Tig-R
60	Ibuprofen	2	Gentamicin	Ibuprofen + Gentamicin	1	0.0234932	MRSA-5438 Tig-R
51.6	Ibuprofen	2	Gentamicin	Ibuprofen + Gentamicin	1	0.0178996	MRSA-5438 Tig-R
43.2	Ibuprofen	2	Gentamicin	Ibuprofen + Gentamicin	1	0.0276885	MRSA-5438 Tig-R
34.8	Ibuprofen	2	Gentamicin	Ibuprofen + Gentamicin	1	0.0352399	MRSA-5438 Tig-R
26.4	Ibuprofen	2	Gentamicin	Ibuprofen + Gentamicin	1	0.012306	MRSA-5438 Tig-R
18	Ibuprofen	2	Gentamicin	Ibuprofen + Gentamicin	1	0.0178996	MRSA-5438 Tig-R
9.6	Ibuprofen	2	Gentamicin	Ibuprofen + Gentamicin	1	0.019298	MRSA-5438 Tig-R
0	Ibuprofen	2	Gentamicin	Ibuprofen + Gentamicin	1	0.0173403	MRSA-5438 Tig-R
60	Ibuprofen	2.5	Gentamicin	Ibuprofen + Gentamicin	1	0.0170606	MRSA-5438 Tig-R
51.6	Ibuprofen	2.5	Gentamicin	Ibuprofen + Gentamicin	1	0	MRSA-5438 Tig-R
43.2	Ibuprofen	2.5	Gentamicin	Ibuprofen + Gentamicin	1	0.00922949	MRSA-5438 Tig-R
34.8	Ibuprofen	2.5	Gentamicin	Ibuprofen + Gentamicin	1	0.0159418	MRSA-5438 Tig-R
26.4	Ibuprofen	2.5	Gentamicin	Ibuprofen + Gentamicin	1	0.0220948	MRSA-5438 Tig-R
18	Ibuprofen	2.5	Gentamicin	Ibuprofen + Gentamicin	1	0.0075514	MRSA-5438 Tig-R
9.6	Ibuprofen	2.5	Gentamicin	Ibuprofen + Gentamicin	1	0.0212558	MRSA-5438 Tig-R
0	Ibuprofen	2.5	Gentamicin	Ibuprofen + Gentamicin	1	0.0257307	MRSA-5438 Tig-R
60	Ibuprofen	3	Gentamicin	Ibuprofen + Gentamicin	1	0.0181793	MRSA-5438 Tig-R
51.6	Ibuprofen	3	Gentamicin	Ibuprofen + Gentamicin	1	0.0111873	MRSA-5438 Tig-R
43.2	Ibuprofen	3	Gentamicin	Ibuprofen + Gentamicin	1	0.0156622	MRSA-5438 Tig-R
34.8	Ibuprofen	3	Gentamicin	Ibuprofen + Gentamicin	1	0.00503427	MRSA-5438 Tig-R
26.4	Ibuprofen	3	Gentamicin	Ibuprofen + Gentamicin	1	0.0075514	MRSA-5438 Tig-R
18	Ibuprofen	3	Gentamicin	Ibuprofen + Gentamicin	1	0.000839045	MRSA-5438 Tig-R
9.6	Ibuprofen	3	Gentamicin	Ibuprofen + Gentamicin	1	0.012306	MRSA-5438 Tig-R
0	Ibuprofen	3	Gentamicin	Ibuprofen + Gentamicin	1	0.0178996	MRSA-5438 Tig-R
60	Ibuprofen	3.5	Gentamicin	Ibuprofen + Gentamicin	1	0.0223745	MRSA-5438 Tig-R
51.6	Ibuprofen	3.5	Gentamicin	Ibuprofen + Gentamicin	1	0.0229339	MRSA-5438 Tig-R
43.2	Ibuprofen	3.5	Gentamicin	Ibuprofen + Gentamicin	1	0.0142638	MRSA-5438 Tig-R
34.8	Ibuprofen	3.5	Gentamicin	Ibuprofen + Gentamicin	1	0.0125857	MRSA-5438 Tig-R
26.4	Ibuprofen	3.5	Gentamicin	Ibuprofen + Gentamicin	1	0.0229339	MRSA-5438 Tig-R
18	Ibuprofen	3.5	Gentamicin	Ibuprofen + Gentamicin	1	0.0111873	MRSA-5438 Tig-R
9.6	Ibuprofen	3.5	Gentamicin	Ibuprofen + Gentamicin	1	0.0201371	MRSA-5438 Tig-R
0	Ibuprofen	3.5	Gentamicin	Ibuprofen + Gentamicin	1	0.0195777	MRSA-5438 Tig-R
60	Ibuprofen	0	Gentamicin	Ibuprofen + Gentamicin	2	0.876616	MRSA-5438 Tig-R
51.6	Ibuprofen	0	Gentamicin	Ibuprofen + Gentamicin	2	0.785163	MRSA-5438 Tig-R
43.2	Ibuprofen	0	Gentamicin	Ibuprofen + Gentamicin	2	0.906425	MRSA-5438 Tig-R
34.8	Ibuprofen	0	Gentamicin	Ibuprofen + Gentamicin	2	0.867355	MRSA-5438 Tig-R
26.4	Ibuprofen	0	Gentamicin	Ibuprofen + Gentamicin	2	0.966332	MRSA-5438 Tig-R
18	Ibuprofen	0	Gentamicin	Ibuprofen + Gentamicin	2	0.990063	MRSA-5438 Tig-R
9.6	Ibuprofen	0	Gentamicin	Ibuprofen + Gentamicin	2	1	MRSA-5438 Tig-R
0	Ibuprofen	0	Gentamicin	Ibuprofen + Gentamicin	2	0.966043	MRSA-5438 Tig-R
60	Ibuprofen	0.6	Gentamicin	Ibuprofen + Gentamicin	2	0.389832	MRSA-5438 Tig-R
51.6	Ibuprofen	0.6	Gentamicin	Ibuprofen + Gentamicin	2	0.253521	MRSA-5438 Tig-R
43.2	Ibuprofen	0.6	Gentamicin	Ibuprofen + Gentamicin	2	0.380282	MRSA-5438 Tig-R
34.8	Ibuprofen	0.6	Gentamicin	Ibuprofen + Gentamicin	2	0.696604	MRSA-5438 Tig-R
26.4	Ibuprofen	0.6	Gentamicin	Ibuprofen + Gentamicin	2	0.863882	MRSA-5438 Tig-R
18	Ibuprofen	0.6	Gentamicin	Ibuprofen + Gentamicin	2	0.969226	MRSA-5438 Tig-R
9.6	Ibuprofen	0.6	Gentamicin	Ibuprofen + Gentamicin	2	1	MRSA-5438 Tig-R
0	Ibuprofen	0.6	Gentamicin	Ibuprofen + Gentamicin	2	1	MRSA-5438 Tig-R
60	Ibuprofen	1	Gentamicin	Ibuprofen + Gentamicin	2	0.0289408	MRSA-5438 Tig-R
51.6	Ibuprofen	1	Gentamicin	Ibuprofen + Gentamicin	2	0.0263361	MRSA-5438 Tig-R
43.2	Ibuprofen	1	Gentamicin	Ibuprofen + Gentamicin	2	0.0188115	MRSA-5438 Tig-R
34.8	Ibuprofen	1	Gentamicin	Ibuprofen + Gentamicin	2	0.0214162	MRSA-5438 Tig-R
26.4	Ibuprofen	1	Gentamicin	Ibuprofen + Gentamicin	2	0.0208373	MRSA-5438 Tig-R
18	Ibuprofen	1	Gentamicin	Ibuprofen + Gentamicin	2	0.0245996	MRSA-5438 Tig-R
9.6	Ibuprofen	1	Gentamicin	Ibuprofen + Gentamicin	2	0.0274937	MRSA-5438 Tig-R
0	Ibuprofen	1	Gentamicin	Ibuprofen + Gentamicin	2	0.452633	MRSA-5438 Tig-R
60	Ibuprofen	1.5	Gentamicin	Ibuprofen + Gentamicin	2	0.0196797	MRSA-5438 Tig-R
51.6	Ibuprofen	1.5	Gentamicin	Ibuprofen + Gentamicin	2	0.0112869	MRSA-5438 Tig-R
43.2	Ibuprofen	1.5	Gentamicin	Ibuprofen + Gentamicin	2	0.0127339	MRSA-5438 Tig-R
34.8	Ibuprofen	1.5	Gentamicin	Ibuprofen + Gentamicin	2	0.00897164	MRSA-5438 Tig-R
26.4	Ibuprofen	1.5	Gentamicin	Ibuprofen + Gentamicin	2	0.00723519	MRSA-5438 Tig-R
18	Ibuprofen	1.5	Gentamicin	Ibuprofen + Gentamicin	2	0.0138916	MRSA-5438 Tig-R
9.6	Ibuprofen	1.5	Gentamicin	Ibuprofen + Gentamicin	2	0.0147598	MRSA-5438 Tig-R
0	Ibuprofen	1.5	Gentamicin	Ibuprofen + Gentamicin	2	0.0248891	MRSA-5438 Tig-R
60	Ibuprofen	2	Gentamicin	Ibuprofen + Gentamicin	2	0.0115763	MRSA-5438 Tig-R
51.6	Ibuprofen	2	Gentamicin	Ibuprofen + Gentamicin	2	0.0112869	MRSA-5438 Tig-R
43.2	Ibuprofen	2	Gentamicin	Ibuprofen + Gentamicin	2	0.0248891	MRSA-5438 Tig-R
34.8	Ibuprofen	2	Gentamicin	Ibuprofen + Gentamicin	2	0.00607756	MRSA-5438 Tig-R
26.4	Ibuprofen	2	Gentamicin	Ibuprofen + Gentamicin	2	0.00173645	MRSA-5438 Tig-R
18	Ibuprofen	2	Gentamicin	Ibuprofen + Gentamicin	2	0.00434111	MRSA-5438 Tig-R
9.6	Ibuprofen	2	Gentamicin	Ibuprofen + Gentamicin	2	0.0109975	MRSA-5438 Tig-R
0	Ibuprofen	2	Gentamicin	Ibuprofen + Gentamicin	2	0.0176539	MRSA-5438 Tig-R
60	Ibuprofen	2.5	Gentamicin	Ibuprofen + Gentamicin	2	0.017075	MRSA-5438 Tig-R
51.6	Ibuprofen	2.5	Gentamicin	Ibuprofen + Gentamicin	2	0	MRSA-5438 Tig-R
43.2	Ibuprofen	2.5	Gentamicin	Ibuprofen + Gentamicin	2	0	MRSA-5438 Tig-R
34.8	Ibuprofen	2.5	Gentamicin	Ibuprofen + Gentamicin	2	0.00231526	MRSA-5438 Tig-R
26.4	Ibuprofen	2.5	Gentamicin	Ibuprofen + Gentamicin	2	0.00318348	MRSA-5438 Tig-R
18	Ibuprofen	2.5	Gentamicin	Ibuprofen + Gentamicin	2	0.0101293	MRSA-5438 Tig-R
9.6	Ibuprofen	2.5	Gentamicin	Ibuprofen + Gentamicin	2	0	MRSA-5438 Tig-R
0	Ibuprofen	2.5	Gentamicin	Ibuprofen + Gentamicin	2	0	MRSA-5438 Tig-R
60	Ibuprofen	3	Gentamicin	Ibuprofen + Gentamicin	2	0.0150492	MRSA-5438 Tig-R
51.6	Ibuprofen	3	Gentamicin	Ibuprofen + Gentamicin	2	0.0136022	MRSA-5438 Tig-R
43.2	Ibuprofen	3	Gentamicin	Ibuprofen + Gentamicin	2	0.00578815	MRSA-5438 Tig-R
34.8	Ibuprofen	3	Gentamicin	Ibuprofen + Gentamicin	2	0.00115763	MRSA-5438 Tig-R
26.4	Ibuprofen	3	Gentamicin	Ibuprofen + Gentamicin	2	0.00549874	MRSA-5438 Tig-R
18	Ibuprofen	3	Gentamicin	Ibuprofen + Gentamicin	2	0	MRSA-5438 Tig-R
9.6	Ibuprofen	3	Gentamicin	Ibuprofen + Gentamicin	2	0.0130233	MRSA-5438 Tig-R
0	Ibuprofen	3	Gentamicin	Ibuprofen + Gentamicin	2	0.00549874	MRSA-5438 Tig-R
60	Ibuprofen	3.5	Gentamicin	Ibuprofen + Gentamicin	2	0.0162068	MRSA-5438 Tig-R
51.6	Ibuprofen	3.5	Gentamicin	Ibuprofen + Gentamicin	2	0.0121551	MRSA-5438 Tig-R
43.2	Ibuprofen	3.5	Gentamicin	Ibuprofen + Gentamicin	2	0.00839282	MRSA-5438 Tig-R
34.8	Ibuprofen	3.5	Gentamicin	Ibuprofen + Gentamicin	2	0.023442	MRSA-5438 Tig-R
26.4	Ibuprofen	3.5	Gentamicin	Ibuprofen + Gentamicin	2	0.0104187	MRSA-5438 Tig-R
18	Ibuprofen	3.5	Gentamicin	Ibuprofen + Gentamicin	2	0.00607756	MRSA-5438 Tig-R
9.6	Ibuprofen	3.5	Gentamicin	Ibuprofen + Gentamicin	2	0.0130233	MRSA-5438 Tig-R
0	Ibuprofen	3.5	Gentamicin	Ibuprofen + Gentamicin	2	0.00578815	MRSA-5438 Tig-R
60	Ibuprofen	0	Gentamicin	Ibuprofen + Gentamicin	1	0.799633	S. aureus DSM 20231
51.6	Ibuprofen	0	Gentamicin	Ibuprofen + Gentamicin	1	0.804871	S. aureus DSM 20231
43.2	Ibuprofen	0	Gentamicin	Ibuprofen + Gentamicin	1	0.816919	S. aureus DSM 20231
34.8	Ibuprofen	0	Gentamicin	Ibuprofen + Gentamicin	1	0.87166	S. aureus DSM 20231
26.4	Ibuprofen	0	Gentamicin	Ibuprofen + Gentamicin	1	0.94133	S. aureus DSM 20231
18	Ibuprofen	0	Gentamicin	Ibuprofen + Gentamicin	1	0.969093	S. aureus DSM 20231
9.6	Ibuprofen	0	Gentamicin	Ibuprofen + Gentamicin	1	1	S. aureus DSM 20231
0	Ibuprofen	0	Gentamicin	Ibuprofen + Gentamicin	1	1	S. aureus DSM 20231
60	Ibuprofen	0.6	Gentamicin	Ibuprofen + Gentamicin	1	0.843111	S. aureus DSM 20231
51.6	Ibuprofen	0.6	Gentamicin	Ibuprofen + Gentamicin	1	0.892089	S. aureus DSM 20231
43.2	Ibuprofen	0.6	Gentamicin	Ibuprofen + Gentamicin	1	0.945259	S. aureus DSM 20231
34.8	Ibuprofen	0.6	Gentamicin	Ibuprofen + Gentamicin	1	1	S. aureus DSM 20231
26.4	Ibuprofen	0.6	Gentamicin	Ibuprofen + Gentamicin	1	0.982713	S. aureus DSM 20231
18	Ibuprofen	0.6	Gentamicin	Ibuprofen + Gentamicin	1	0.977213	S. aureus DSM 20231
9.6	Ibuprofen	0.6	Gentamicin	Ibuprofen + Gentamicin	1	0.986118	S. aureus DSM 20231
0	Ibuprofen	0.6	Gentamicin	Ibuprofen + Gentamicin	1	0.963331	S. aureus DSM 20231
60	Ibuprofen	1	Gentamicin	Ibuprofen + Gentamicin	1	0.791775	S. aureus DSM 20231
51.6	Ibuprofen	1	Gentamicin	Ibuprofen + Gentamicin	1	0.793609	S. aureus DSM 20231
43.2	Ibuprofen	1	Gentamicin	Ibuprofen + Gentamicin	1	0.809586	S. aureus DSM 20231
34.8	Ibuprofen	1	Gentamicin	Ibuprofen + Gentamicin	1	0.856207	S. aureus DSM 20231
26.4	Ibuprofen	1	Gentamicin	Ibuprofen + Gentamicin	1	0.921686	S. aureus DSM 20231
18	Ibuprofen	1	Gentamicin	Ibuprofen + Gentamicin	1	0.92771	S. aureus DSM 20231
9.6	Ibuprofen	1	Gentamicin	Ibuprofen + Gentamicin	1	1	S. aureus DSM 20231
0	Ibuprofen	1	Gentamicin	Ibuprofen + Gentamicin	1	0.966212	S. aureus DSM 20231
60	Ibuprofen	1.5	Gentamicin	Ibuprofen + Gentamicin	1	0.395233	S. aureus DSM 20231
51.6	Ibuprofen	1.5	Gentamicin	Ibuprofen + Gentamicin	1	0.369827	S. aureus DSM 20231
43.2	Ibuprofen	1.5	Gentamicin	Ibuprofen + Gentamicin	1	0.276322	S. aureus DSM 20231
34.8	Ibuprofen	1.5	Gentamicin	Ibuprofen + Gentamicin	1	0.654793	S. aureus DSM 20231
26.4	Ibuprofen	1.5	Gentamicin	Ibuprofen + Gentamicin	1	0.845206	S. aureus DSM 20231
18	Ibuprofen	1.5	Gentamicin	Ibuprofen + Gentamicin	1	0.867469	S. aureus DSM 20231
9.6	Ibuprofen	1.5	Gentamicin	Ibuprofen + Gentamicin	1	0.896018	S. aureus DSM 20231
0	Ibuprofen	1.5	Gentamicin	Ibuprofen + Gentamicin	1	0.896804	S. aureus DSM 20231
60	Ibuprofen	2	Gentamicin	Ibuprofen + Gentamicin	1	0.025144	S. aureus DSM 20231
51.6	Ibuprofen	2	Gentamicin	Ibuprofen + Gentamicin	1	0.0261917	S. aureus DSM 20231
43.2	Ibuprofen	2	Gentamicin	Ibuprofen + Gentamicin	1	0.0230487	S. aureus DSM 20231
34.8	Ibuprofen	2	Gentamicin	Ibuprofen + Gentamicin	1	0.0961236	S. aureus DSM 20231
26.4	Ibuprofen	2	Gentamicin	Ibuprofen + Gentamicin	1	0.539287	S. aureus DSM 20231
18	Ibuprofen	2	Gentamicin	Ibuprofen + Gentamicin	1	0.261393	S. aureus DSM 20231
9.6	Ibuprofen	2	Gentamicin	Ibuprofen + Gentamicin	1	0.839444	S. aureus DSM 20231
0	Ibuprofen	2	Gentamicin	Ibuprofen + Gentamicin	1	0.896018	S. aureus DSM 20231
60	Ibuprofen	2.5	Gentamicin	Ibuprofen + Gentamicin	1	0.00785751	S. aureus DSM 20231
51.6	Ibuprofen	2.5	Gentamicin	Ibuprofen + Gentamicin	1	0.00209534	S. aureus DSM 20231
43.2	Ibuprofen	2.5	Gentamicin	Ibuprofen + Gentamicin	1	0.0102148	S. aureus DSM 20231
34.8	Ibuprofen	2.5	Gentamicin	Ibuprofen + Gentamicin	1	0.003143	S. aureus DSM 20231
26.4	Ibuprofen	2.5	Gentamicin	Ibuprofen + Gentamicin	1	0.0149293	S. aureus DSM 20231
18	Ibuprofen	2.5	Gentamicin	Ibuprofen + Gentamicin	1	0.103195	S. aureus DSM 20231
9.6	Ibuprofen	2.5	Gentamicin	Ibuprofen + Gentamicin	1	0.757726	S. aureus DSM 20231
0	Ibuprofen	2.5	Gentamicin	Ibuprofen + Gentamicin	1	0.913043	S. aureus DSM 20231
60	Ibuprofen	3	Gentamicin	Ibuprofen + Gentamicin	1	0.00969093	S. aureus DSM 20231
51.6	Ibuprofen	3	Gentamicin	Ibuprofen + Gentamicin	1	0.0117863	S. aureus DSM 20231
43.2	Ibuprofen	3	Gentamicin	Ibuprofen + Gentamicin	1	0.0217391	S. aureus DSM 20231
34.8	Ibuprofen	3	Gentamicin	Ibuprofen + Gentamicin	1	0.00942901	S. aureus DSM 20231
26.4	Ibuprofen	3	Gentamicin	Ibuprofen + Gentamicin	1	0.0183342	S. aureus DSM 20231
18	Ibuprofen	3	Gentamicin	Ibuprofen + Gentamicin	1	0.0405971	S. aureus DSM 20231
9.6	Ibuprofen	3	Gentamicin	Ibuprofen + Gentamicin	1	0.0185961	S. aureus DSM 20231
0	Ibuprofen	3	Gentamicin	Ibuprofen + Gentamicin	1	0.855421	S. aureus DSM 20231
60	Ibuprofen	3.5	Gentamicin	Ibuprofen + Gentamicin	1	0.0204295	S. aureus DSM 20231
51.6	Ibuprofen	3.5	Gentamicin	Ibuprofen + Gentamicin	1	0.012572	S. aureus DSM 20231
43.2	Ibuprofen	3.5	Gentamicin	Ibuprofen + Gentamicin	1	0.0146674	S. aureus DSM 20231
34.8	Ibuprofen	3.5	Gentamicin	Ibuprofen + Gentamicin	1	0.0110005	S. aureus DSM 20231
26.4	Ibuprofen	3.5	Gentamicin	Ibuprofen + Gentamicin	1	0.00942901	S. aureus DSM 20231
18	Ibuprofen	3.5	Gentamicin	Ibuprofen + Gentamicin	1	0.00785751	S. aureus DSM 20231
9.6	Ibuprofen	3.5	Gentamicin	Ibuprofen + Gentamicin	1	0.0167627	S. aureus DSM 20231
0	Ibuprofen	3.5	Gentamicin	Ibuprofen + Gentamicin	1	0.435044	S. aureus DSM 20231
60	Ibuprofen	0	Gentamicin	Ibuprofen + Gentamicin	2	0.776613	S. aureus DSM 20231
51.6	Ibuprofen	0	Gentamicin	Ibuprofen + Gentamicin	2	0.800298	S. aureus DSM 20231
43.2	Ibuprofen	0	Gentamicin	Ibuprofen + Gentamicin	2	0.813457	S. aureus DSM 20231
34.8	Ibuprofen	0	Gentamicin	Ibuprofen + Gentamicin	2	0.880828	S. aureus DSM 20231
26.4	Ibuprofen	0	Gentamicin	Ibuprofen + Gentamicin	2	0.949778	S. aureus DSM 20231
18	Ibuprofen	0	Gentamicin	Ibuprofen + Gentamicin	2	0.937146	S. aureus DSM 20231
9.6	Ibuprofen	0	Gentamicin	Ibuprofen + Gentamicin	2	0.964253	S. aureus DSM 20231
0	Ibuprofen	0	Gentamicin	Ibuprofen + Gentamicin	2	1	S. aureus DSM 20231
60	Ibuprofen	0.6	Gentamicin	Ibuprofen + Gentamicin	2	0.767139	S. aureus DSM 20231
51.6	Ibuprofen	0.6	Gentamicin	Ibuprofen + Gentamicin	2	0.774508	S. aureus DSM 20231
43.2	Ibuprofen	0.6	Gentamicin	Ibuprofen + Gentamicin	2	0.790824	S. aureus DSM 20231
34.8	Ibuprofen	0.6	Gentamicin	Ibuprofen + Gentamicin	2	0.925041	S. aureus DSM 20231
26.4	Ibuprofen	0.6	Gentamicin	Ibuprofen + Gentamicin	2	0.93662	S. aureus DSM 20231
18	Ibuprofen	0.6	Gentamicin	Ibuprofen + Gentamicin	2	0.925304	S. aureus DSM 20231
9.6	Ibuprofen	0.6	Gentamicin	Ibuprofen + Gentamicin	2	0.943989	S. aureus DSM 20231
0	Ibuprofen	0.6	Gentamicin	Ibuprofen + Gentamicin	2	0.945831	S. aureus DSM 20231
60	Ibuprofen	1	Gentamicin	Ibuprofen + Gentamicin	2	0.692136	S. aureus DSM 20231
51.6	Ibuprofen	1	Gentamicin	Ibuprofen + Gentamicin	2	0.691083	S. aureus DSM 20231
43.2	Ibuprofen	1	Gentamicin	Ibuprofen + Gentamicin	2	0.747664	S. aureus DSM 20231
34.8	Ibuprofen	1	Gentamicin	Ibuprofen + Gentamicin	2	0.809246	S. aureus DSM 20231
26.4	Ibuprofen	1	Gentamicin	Ibuprofen + Gentamicin	2	0.881881	S. aureus DSM 20231
18	Ibuprofen	1	Gentamicin	Ibuprofen + Gentamicin	2	0.897408	S. aureus DSM 20231
9.6	Ibuprofen	1	Gentamicin	Ibuprofen + Gentamicin	2	0.955042	S. aureus DSM 20231
0	Ibuprofen	1	Gentamicin	Ibuprofen + Gentamicin	2	0.988201	S. aureus DSM 20231
60	Ibuprofen	1.5	Gentamicin	Ibuprofen + Gentamicin	2	0.0547392	S. aureus DSM 20231
51.6	Ibuprofen	1.5	Gentamicin	Ibuprofen + Gentamicin	2	0.0657924	S. aureus DSM 20231
43.2	Ibuprofen	1.5	Gentamicin	Ibuprofen + Gentamicin	2	0.0639502	S. aureus DSM 20231
34.8	Ibuprofen	1.5	Gentamicin	Ibuprofen + Gentamicin	2	0.137111	S. aureus DSM 20231
26.4	Ibuprofen	1.5	Gentamicin	Ibuprofen + Gentamicin	2	0.749507	S. aureus DSM 20231
18	Ibuprofen	1.5	Gentamicin	Ibuprofen + Gentamicin	2	0.823984	S. aureus DSM 20231
9.6	Ibuprofen	1.5	Gentamicin	Ibuprofen + Gentamicin	2	0.890039	S. aureus DSM 20231
0	Ibuprofen	1.5	Gentamicin	Ibuprofen + Gentamicin	2	1	S. aureus DSM 20231
60	Ibuprofen	2	Gentamicin	Ibuprofen + Gentamicin	2	0.0176324	S. aureus DSM 20231
51.6	Ibuprofen	2	Gentamicin	Ibuprofen + Gentamicin	2	0.0144743	S. aureus DSM 20231
43.2	Ibuprofen	2	Gentamicin	Ibuprofen + Gentamicin	2	0.0207904	S. aureus DSM 20231
34.8	Ibuprofen	2	Gentamicin	Ibuprofen + Gentamicin	2	0.0152638	S. aureus DSM 20231
26.4	Ibuprofen	2	Gentamicin	Ibuprofen + Gentamicin	2	0.0950042	S. aureus DSM 20231
18	Ibuprofen	2	Gentamicin	Ibuprofen + Gentamicin	2	0.338173	S. aureus DSM 20231
9.6	Ibuprofen	2	Gentamicin	Ibuprofen + Gentamicin	2	0.772665	S. aureus DSM 20231
0	Ibuprofen	2	Gentamicin	Ibuprofen + Gentamicin	2	0.913987	S. aureus DSM 20231
60	Ibuprofen	2.5	Gentamicin	Ibuprofen + Gentamicin	2	0.0060529	S. aureus DSM 20231
51.6	Ibuprofen	2.5	Gentamicin	Ibuprofen + Gentamicin	2	0.00789508	S. aureus DSM 20231
43.2	Ibuprofen	2.5	Gentamicin	Ibuprofen + Gentamicin	2	0.0176324	S. aureus DSM 20231
34.8	Ibuprofen	2.5	Gentamicin	Ibuprofen + Gentamicin	2	0.0142111	S. aureus DSM 20231
26.4	Ibuprofen	2.5	Gentamicin	Ibuprofen + Gentamicin	2	0.0200009	S. aureus DSM 20231
18	Ibuprofen	2.5	Gentamicin	Ibuprofen + Gentamicin	2	0.0189482	S. aureus DSM 20231
[truncated: 274 more rows]

## Sheet: Supplementary_Figure3b
Concentration_horizontal_drug_ug_ml	Drug_horizontal	Concentration_vertical_drug_ug_ml	Drug_vertical	Combination	Replicate	Normalised_fitness	Strain
[truncated: 1,024 more rows]

[truncated: 16 more sheets: Supplementary_Figure4, Supplementary_Figure5a, Supplementary_Figure5b, Supplementary_Figure6a_dltABCD, Supplementary_Figure6a_tagG, Supplementary_Figure6b_dltABCD, Supplementary_Figure6b_tagG, SuppFig7a, SuppFig7b, SuppFig7c, SuppFig7d, SuppFig7e, SuppFig7f, SuppFig7g, SuppFig7h, SuppFig7i]
