# Supplementary material for: Systematic analysis of drug combinations against Gram-positive bacteria
Source: Nat Microbiol. 2023 Sep 28;8(11):2196–212. doi: 10.1038/s41564-023-01486-9 (PMC10627819; doi:10.1038/s41564-023-01486-9)
Supplement: Supplementary file 5 — Statistical source data [file 41564_2023_1486_MOESM5_ESM.xlsx]

## Sheet: Fig.1a
Targeted_process	Class	Count
cell wall	beta-lactams	10
cell wall	other cell wall	4
cell wall	glycopeptides and lipopeptides	4
DNA	folate biosynthesis	3
DNA	other DNA	2
DNA	DNA/oxidative stress	3
DNA	fluoroquinolones	3
membrane	membrane	3
non-antibiotic	non-antibiotic	8
oxidative stress/PMF	oxidative stress/PMF	3
protein degradation	protein degradation	2
protein synthesis	aminoglycosides	3
protein synthesis	other protein synthesis	4
protein synthesis	macrolides and ketolides	4
protein synthesis	lincosamides	2
protein synthesis	oxazolidinones	2
protein synthesis	streptogramins	2
protein synthesis	tetracyclines	3

## Sheet: Fig.1b
Detected_interactions	Observable_interactions	Type	Interaction_detection_rate	Strain	Total_detected_interactions	Total_observable_interactions	Total_tested_combinations
114	1941	synergy	0.0587326	S.aureus Newman	236	3872	2010
122	1931	antagonism	0.0631797	S.aureus Newman	236	3872	2010
110	1949	synergy	0.0564392	S.aureus DSM20231	226	3972	2070
116	2023	antagonism	0.0573406	S.aureus DSM20231	226	3972	2070
124	1968	synergy	0.0630081	B. subtilis	222	3973	2015
98	2005	antagonism	0.0488778	B. subtilis	222	3973	2015
127	1862	synergy	0.0682062	S. pneumoniae	261	3720	1891
134	1858	antagonism	0.0721206	S. pneumoniae	261	3720	1891
470	7817	antagonism	0.0601254	Total	945	15537	7986
475	7720	synergy	0.0615285	Total	945	15537	7986

## Sheet: Fig.1c
B.subtilis	S.pneumoniae	S.aureus.DSM20231	S.aureus.Newman	strains	conservation	comb	type	d1	d2
1	0	0	0	B.subtilis	not conserved	Acetylsalicylicacid_Amoxicillin	antagonism	Acetylsalicylicacid	Amoxicillin
1	0	0	0	B.subtilis	not conserved	Acetylsalicylicacid_Amoxicillinclavulanic	antagonism	Acetylsalicylicacid	Amoxicillinclavulanic
0	0	1	1	S.aureus Newman&S.aureus DSM20231	conserved	Acetylsalicylicacid_Azithromycin	antagonism	Acetylsalicylicacid	Azithromycin
0	1	0	0	S.pneumoniae	not conserved	Acetylsalicylicacid_Bacitracin	antagonism	Acetylsalicylicacid	Bacitracin
0	0	1	0	S.aureus DSM20231	not conserved	Acetylsalicylicacid_Benzalkonium	antagonism	Acetylsalicylicacid	Benzalkonium
1	1	0	0	B.subtilis&S.pneumoniae	conserved	Acetylsalicylicacid_Cefepime	antagonism	Acetylsalicylicacid	Cefepime
1	1	0	0	B.subtilis&S.pneumoniae	conserved	Acetylsalicylicacid_Cefotaxime	antagonism	Acetylsalicylicacid	Cefotaxime
1	0	0	0	B.subtilis	not conserved	Acetylsalicylicacid_Cefuroxime	antagonism	Acetylsalicylicacid	Cefuroxime
0	1	0	0	S.pneumoniae	not conserved	Acetylsalicylicacid_Cephalexin	antagonism	Acetylsalicylicacid	Cephalexin
0	1	1	1	S.aureus Newman&S.aureus DSM20231&S.pneumoniae	conserved	Acetylsalicylicacid_Ciprofloxacin	antagonism	Acetylsalicylicacid	Ciprofloxacin
1	0	1	1	S.aureus Newman&S.aureus DSM20231&B.subtilis	conserved	Acetylsalicylicacid_Clarithromycin	antagonism	Acetylsalicylicacid	Clarithromycin
1	0	0	0	B.subtilis	not conserved	Acetylsalicylicacid_Doxorubicin	antagonism	Acetylsalicylicacid	Doxorubicin
0	0	1	0	S.aureus DSM20231	not conserved	Acetylsalicylicacid_EGCG	antagonism	Acetylsalicylicacid	EGCG
1	0	1	1	S.aureus Newman&S.aureus DSM20231&B.subtilis	conserved	Acetylsalicylicacid_Erythromycin	antagonism	Acetylsalicylicacid	Erythromycin
0	1	0	0	S.pneumoniae	not conserved	Acetylsalicylicacid_Levofloxacin	antagonism	Acetylsalicylicacid	Levofloxacin
0	0	1	0	S.aureus DSM20231	not conserved	Acetylsalicylicacid_Lincomycin	antagonism	Acetylsalicylicacid	Lincomycin
0	1	0	0	S.pneumoniae	not conserved	Acetylsalicylicacid_Linezolid	antagonism	Acetylsalicylicacid	Linezolid
0	1	1	0	S.aureus DSM20231&S.pneumoniae	conserved	Acetylsalicylicacid_Loperamide	antagonism	Acetylsalicylicacid	Loperamide
0	0	1	1	S.aureus Newman&S.aureus DSM20231	conserved	Acetylsalicylicacid_Moxifloxacin	antagonism	Acetylsalicylicacid	Moxifloxacin
0	0	1	1	S.aureus Newman&S.aureus DSM20231	conserved	Acetylsalicylicacid_Oxacillin	antagonism	Acetylsalicylicacid	Oxacillin
0	0	1	1	S.aureus Newman&S.aureus DSM20231	conserved	Acetylsalicylicacid_Phleomycin	antagonism	Acetylsalicylicacid	Phleomycin
0	0	1	0	S.aureus DSM20231	not conserved	Acetylsalicylicacid_Procaine	antagonism	Acetylsalicylicacid	Procaine
1	0	0	0	B.subtilis	not conserved	Acetylsalicylicacid_Teicoplanin	antagonism	Acetylsalicylicacid	Teicoplanin
1	0	0	0	B.subtilis	not conserved	Acetylsalicylicacid_Telithromycin	antagonism	Acetylsalicylicacid	Telithromycin
0	0	1	1	S.aureus Newman&S.aureus DSM20231	conserved	ADEP_Clarithromycin	antagonism	ADEP	Clarithromycin
0	0	0	1	S.aureus Newman	not conserved	ADEP_Clindamycin	antagonism	ADEP	Clindamycin
0	0	1	1	S.aureus Newman&S.aureus DSM20231	conserved	ADEP_Lincomycin	antagonism	ADEP	Lincomycin
0	0	1	0	S.aureus DSM20231	not conserved	ADEP_Rifampicin	antagonism	ADEP	Rifampicin
0	0	1	0	S.aureus DSM20231	not conserved	ADEP_Virginiamycin M1	antagonism	ADEP	Virginiamycin M1
0	1	0	0	S.pneumoniae	not conserved	Amoxicillin_Auranofin	antagonism	Amoxicillin	Auranofin
0	1	0	0	S.pneumoniae	not conserved	Amoxicillin_Azithromycin	antagonism	Amoxicillin	Azithromycin
1	0	0	0	B.subtilis	not conserved	Amoxicillin_CCCP	antagonism	Amoxicillin	CCCP
1	0	0	0	B.subtilis	not conserved	Amoxicillin_Chloramphenicol	antagonism	Amoxicillin	Chloramphenicol
0	1	0	0	S.pneumoniae	not conserved	Amoxicillin_Clarithromycin	antagonism	Amoxicillin	Clarithromycin
0	1	0	0	S.pneumoniae	not conserved	Amoxicillin_Clindamycin	antagonism	Amoxicillin	Clindamycin
1	1	0	0	B.subtilis&S.pneumoniae	conserved	Amoxicillin_Clortetracycline	antagonism	Amoxicillin	Clortetracycline
1	0	0	0	B.subtilis	not conserved	Amoxicillin_CycloserineD	antagonism	Amoxicillin	CycloserineD
1	0	0	0	B.subtilis	not conserved	Amoxicillin_Daptomycin	antagonism	Amoxicillin	Daptomycin
1	1	0	0	B.subtilis&S.pneumoniae	conserved	Amoxicillin_Doxycycline	antagonism	Amoxicillin	Doxycycline
1	0	0	0	B.subtilis	not conserved	Amoxicillin_Fosfomycin	antagonism	Amoxicillin	Fosfomycin
1	0	0	0	B.subtilis	not conserved	Amoxicillin_Imipenem	antagonism	Amoxicillin	Imipenem
0	1	0	1	S.aureus Newman&S.pneumoniae	conserved	Amoxicillin_Lincomycin	antagonism	Amoxicillin	Lincomycin
0	1	0	0	S.pneumoniae	not conserved	Amoxicillin_Linezolid	antagonism	Amoxicillin	Linezolid
0	1	0	0	S.pneumoniae	not conserved	Amoxicillin_Nitrofurantoin	antagonism	Amoxicillin	Nitrofurantoin
0	1	0	0	S.pneumoniae	not conserved	Amoxicillin_Novobiocin	antagonism	Amoxicillin	Novobiocin
0	1	0	0	S.pneumoniae	not conserved	Amoxicillin_Puromycin	antagonism	Amoxicillin	Puromycin
0	1	0	0	S.pneumoniae	not conserved	Amoxicillin_Trimethoprim	antagonism	Amoxicillin	Trimethoprim
1	0	0	0	B.subtilis	not conserved	Amoxicillinclavulanic_Chloramphenicol	antagonism	Amoxicillinclavulanic	Chloramphenicol
1	0	0	0	B.subtilis	not conserved	Amoxicillinclavulanic_Gentamicin	antagonism	Amoxicillinclavulanic	Gentamicin
1	0	0	0	B.subtilis	not conserved	Amoxicillinclavulanic_Loperamide	antagonism	Amoxicillinclavulanic	Loperamide
0	0	0	1	S.aureus Newman	not conserved	Auranofin_Bacitracin	antagonism	Auranofin	Bacitracin
0	0	0	1	S.aureus Newman	not conserved	Auranofin_Doxorubicin	antagonism	Auranofin	Doxorubicin
0	0	0	1	S.aureus Newman	not conserved	Auranofin_Loperamide	antagonism	Auranofin	Loperamide
0	1	0	0	S.pneumoniae	not conserved	Auranofin_Metronidazole	antagonism	Auranofin	Metronidazole
0	0	1	1	S.aureus Newman&S.aureus DSM20231	conserved	Azithromycin_Benzalkonium	antagonism	Azithromycin	Benzalkonium
1	0	1	1	S.aureus Newman&S.aureus DSM20231&B.subtilis	conserved	Azithromycin_Ciprofloxacin	antagonism	Azithromycin	Ciprofloxacin
1	0	0	0	B.subtilis	not conserved	Azithromycin_Clavulanic	antagonism	Azithromycin	Clavulanic
0	1	0	0	S.pneumoniae	not conserved	Azithromycin_CycloserineD	antagonism	Azithromycin	CycloserineD
1	0	0	0	B.subtilis	not conserved	Azithromycin_Doxorubicin	antagonism	Azithromycin	Doxorubicin
1	0	0	0	B.subtilis	not conserved	Azithromycin_Gentamicin	antagonism	Azithromycin	Gentamicin
0	1	1	1	S.aureus Newman&S.aureus DSM20231&S.pneumoniae	conserved	Azithromycin_Loperamide	antagonism	Azithromycin	Loperamide
0	1	0	0	S.pneumoniae	not conserved	Azithromycin_Metronidazole	antagonism	Azithromycin	Metronidazole
0	0	1	1	S.aureus Newman&S.aureus DSM20231	conserved	Azithromycin_Moxifloxacin	antagonism	Azithromycin	Moxifloxacin
0	0	1	1	S.aureus Newman&S.aureus DSM20231	conserved	Azithromycin_Teicoplanin	antagonism	Azithromycin	Teicoplanin
0	0	1	1	S.aureus Newman&S.aureus DSM20231	conserved	Azithromycin_Trimethoprim	antagonism	Azithromycin	Trimethoprim
0	0	0	1	S.aureus Newman	not conserved	Bacitracin_Benzalkonium	antagonism	Bacitracin	Benzalkonium
0	0	0	1	S.aureus Newman	not conserved	Bacitracin_CCCP	antagonism	Bacitracin	CCCP
0	0	1	1	S.aureus Newman&S.aureus DSM20231	conserved	Bacitracin_Cephalexin	antagonism	Bacitracin	Cephalexin
0	1	0	0	S.pneumoniae	not conserved	Bacitracin_Clortetracycline	antagonism	Bacitracin	Clortetracycline
0	0	1	1	S.aureus Newman&S.aureus DSM20231	conserved	Bacitracin_Doxorubicin	antagonism	Bacitracin	Doxorubicin
0	0	1	1	S.aureus Newman&S.aureus DSM20231	conserved	Benzalkonium_Chloramphenicol	antagonism	Benzalkonium	Chloramphenicol
0	1	0	0	S.pneumoniae	not conserved	Benzalkonium_Ciprofloxacin	antagonism	Benzalkonium	Ciprofloxacin
0	0	1	1	S.aureus Newman&S.aureus DSM20231	conserved	Benzalkonium_Clarithromycin	antagonism	Benzalkonium	Clarithromycin
0	0	1	1	S.aureus Newman&S.aureus DSM20231	conserved	Benzalkonium_Clindamycin	antagonism	Benzalkonium	Clindamycin
0	0	1	1	S.aureus Newman&S.aureus DSM20231	conserved	Benzalkonium_Clortetracycline	antagonism	Benzalkonium	Clortetracycline
1	1	0	0	B.subtilis&S.pneumoniae	conserved	Benzalkonium_Doxycycline	antagonism	Benzalkonium	Doxycycline
0	1	0	0	S.pneumoniae	not conserved	Benzalkonium_EGCG	antagonism	Benzalkonium	EGCG
0	0	1	1	S.aureus Newman&S.aureus DSM20231	conserved	Benzalkonium_Erythromycin	antagonism	Benzalkonium	Erythromycin
0	0	0	1	S.aureus Newman	not conserved	Benzalkonium_Fosfomycin	antagonism	Benzalkonium	Fosfomycin
0	1	0	0	S.pneumoniae	not conserved	Benzalkonium_Levofloxacin	antagonism	Benzalkonium	Levofloxacin
0	0	1	1	S.aureus Newman&S.aureus DSM20231	conserved	Benzalkonium_Lincomycin	antagonism	Benzalkonium	Lincomycin
0	0	1	1	S.aureus Newman&S.aureus DSM20231	conserved	Benzalkonium_Linezolid	antagonism	Benzalkonium	Linezolid
0	0	0	1	S.aureus Newman	not conserved	Benzalkonium_MitomycinC	antagonism	Benzalkonium	MitomycinC
0	0	0	1	S.aureus Newman	not conserved	Benzalkonium_Moxifloxacin	antagonism	Benzalkonium	Moxifloxacin
0	0	1	1	S.aureus Newman&S.aureus DSM20231	conserved	Benzalkonium_Phleomycin	antagonism	Benzalkonium	Phleomycin
0	0	1	1	S.aureus Newman&S.aureus DSM20231	conserved	Benzalkonium_Streptomycin	antagonism	Benzalkonium	Streptomycin
0	0	1	1	S.aureus Newman&S.aureus DSM20231	conserved	Benzalkonium_Streptozotocin	antagonism	Benzalkonium	Streptozotocin
0	0	1	1	S.aureus Newman&S.aureus DSM20231	conserved	Benzalkonium_Tedizolid	antagonism	Benzalkonium	Tedizolid
0	0	1	1	S.aureus Newman&S.aureus DSM20231	conserved	Benzalkonium_Telithromycin	antagonism	Benzalkonium	Telithromycin
0	1	1	0	S.aureus DSM20231&S.pneumoniae	conserved	Benzalkonium_Tigecycline	antagonism	Benzalkonium	Tigecycline
0	0	1	0	S.aureus DSM20231	not conserved	Benzalkonium_Triclosan	antagonism	Benzalkonium	Triclosan
1	1	1	0	S.aureus DSM20231&B.subtilis&S.pneumoniae	conserved	Benzalkonium_Trimethoprim	antagonism	Benzalkonium	Trimethoprim
0	0	1	0	S.aureus DSM20231	not conserved	Benzalkonium_Virginiamycin M1	antagonism	Benzalkonium	Virginiamycin M1
1	0	0	0	B.subtilis	not conserved	CCCP_Cefotaxime	antagonism	CCCP	Cefotaxime
0	1	0	0	S.pneumoniae	not conserved	CCCP_Fusidic acid	antagonism	CCCP	Fusidic acid
1	0	0	0	B.subtilis	not conserved	CCCP_Gentamicin	antagonism	CCCP	Gentamicin
0	0	0	1	S.aureus Newman	not conserved	CCCP_Lincomycin	antagonism	CCCP	Lincomycin
0	1	0	0	S.pneumoniae	not conserved	CCCP_Novobiocin	antagonism	CCCP	Novobiocin
0	1	0	0	S.pneumoniae	not conserved	CCCP_Oxacillin	antagonism	CCCP	Oxacillin
1	0	1	1	S.aureus Newman&S.aureus DSM20231&B.subtilis	conserved	CCCP_Phleomycin	antagonism	CCCP	Phleomycin
1	0	0	0	B.subtilis	not conserved	CCCP_Streptomycin	antagonism	CCCP	Streptomycin
1	0	0	0	B.subtilis	not conserved	CCCP_Teicoplanin	antagonism	CCCP	Teicoplanin
0	1	0	0	S.pneumoniae	not conserved	CCCP_Trimethoprim	antagonism	CCCP	Trimethoprim
0	1	1	0	S.aureus DSM20231&S.pneumoniae	conserved	Cefepime_Chloramphenicol	antagonism	Cefepime	Chloramphenicol
0	1	0	0	S.pneumoniae	not conserved	Cefepime_Ciprofloxacin	antagonism	Cefepime	Ciprofloxacin
0	1	0	0	S.pneumoniae	not conserved	Cefepime_Clindamycin	antagonism	Cefepime	Clindamycin
0	1	0	1	S.aureus Newman&S.pneumoniae	conserved	Cefepime_Clortetracycline	antagonism	Cefepime	Clortetracycline
0	1	0	0	S.pneumoniae	not conserved	Cefepime_Doxycycline	antagonism	Cefepime	Doxycycline
0	0	0	1	S.aureus Newman	not conserved	Cefepime_Fosfomycin	antagonism	Cefepime	Fosfomycin
0	1	0	0	S.pneumoniae	not conserved	Cefepime_Fusidic acid	antagonism	Cefepime	Fusidic acid
0	0	0	1	S.aureus Newman	not conserved	Cefepime_Imipenem	antagonism	Cefepime	Imipenem
0	1	0	0	S.pneumoniae	not conserved	Cefepime_Levofloxacin	antagonism	Cefepime	Levofloxacin
0	1	1	1	S.aureus Newman&S.aureus DSM20231&S.pneumoniae	conserved	Cefepime_Lincomycin	antagonism	Cefepime	Lincomycin
0	1	0	0	S.pneumoniae	not conserved	Cefepime_Linezolid	antagonism	Cefepime	Linezolid
0	1	0	0	S.pneumoniae	not conserved	Cefepime_MitomycinC	antagonism	Cefepime	MitomycinC
0	1	0	0	S.pneumoniae	not conserved	Cefepime_Nitrofurantoin	antagonism	Cefepime	Nitrofurantoin
0	0	0	1	S.aureus Newman	not conserved	Cefepime_Oxacillin	antagonism	Cefepime	Oxacillin
1	0	0	0	B.subtilis	not conserved	Cefepime_Rifampicin	antagonism	Cefepime	Rifampicin
0	1	0	0	S.pneumoniae	not conserved	Cefepime_Spectinomycin	antagonism	Cefepime	Spectinomycin
0	1	0	0	S.pneumoniae	not conserved	Cefepime_Tedizolid	antagonism	Cefepime	Tedizolid
1	0	0	0	B.subtilis	not conserved	Cefepime_Telithromycin	antagonism	Cefepime	Telithromycin
0	1	0	0	S.pneumoniae	not conserved	Cefepime_Trimethoprim	antagonism	Cefepime	Trimethoprim
0	1	0	0	S.pneumoniae	not conserved	Cefotaxime_Chloramphenicol	antagonism	Cefotaxime	Chloramphenicol
0	1	0	0	S.pneumoniae	not conserved	Cefotaxime_Ciprofloxacin	antagonism	Cefotaxime	Ciprofloxacin
0	0	1	1	S.aureus Newman&S.aureus DSM20231	conserved	Cefotaxime_Clavulanic	antagonism	Cefotaxime	Clavulanic
0	1	0	0	S.pneumoniae	not conserved	Cefotaxime_Clindamycin	antagonism	Cefotaxime	Clindamycin
0	0	1	0	S.aureus DSM20231	not conserved	Cefotaxime_Clortetracycline	antagonism	Cefotaxime	Clortetracycline
1	0	0	0	B.subtilis	not conserved	Cefotaxime_Cotrimoxazole	antagonism	Cefotaxime	Cotrimoxazole
0	0	1	0	S.aureus DSM20231	not conserved	Cefotaxime_Doxycycline	antagonism	Cefotaxime	Doxycycline
0	0	1	1	S.aureus Newman&S.aureus DSM20231	conserved	Cefotaxime_Fosfomycin	antagonism	Cefotaxime	Fosfomycin
0	1	0	0	S.pneumoniae	not conserved	Cefotaxime_Fusidic acid	antagonism	Cefotaxime	Fusidic acid
0	1	0	0	S.pneumoniae	not conserved	Cefotaxime_Lincomycin	antagonism	Cefotaxime	Lincomycin
0	1	0	0	S.pneumoniae	not conserved	Cefotaxime_Linezolid	antagonism	Cefotaxime	Linezolid
1	0	0	0	B.subtilis	not conserved	Cefotaxime_Miconazole	antagonism	Cefotaxime	Miconazole
0	1	0	0	S.pneumoniae	not conserved	Cefotaxime_MitomycinC	antagonism	Cefotaxime	MitomycinC
0	1	0	0	S.pneumoniae	not conserved	Cefotaxime_Nitrofurantoin	antagonism	Cefotaxime	Nitrofurantoin
0	0	1	0	S.aureus DSM20231	not conserved	Cefotaxime_Tedizolid	antagonism	Cefotaxime	Tedizolid
0	1	0	0	S.pneumoniae	not conserved	Cefotaxime_Trimethoprim	antagonism	Cefotaxime	Trimethoprim
0	1	0	0	S.pneumoniae	not conserved	Cefuroxime_Clortetracycline	antagonism	Cefuroxime	Clortetracycline
1	0	0	0	B.subtilis	not conserved	Cefuroxime_EGCG	antagonism	Cefuroxime	EGCG
1	0	0	0	B.subtilis	not conserved	Cefuroxime_Puromycin	antagonism	Cefuroxime	Puromycin
1	0	0	0	B.subtilis	not conserved	Cefuroxime_Tedizolid	antagonism	Cefuroxime	Tedizolid
0	0	1	0	S.aureus DSM20231	not conserved	Cefuroxime_Teicoplanin	antagonism	Cefuroxime	Teicoplanin
0	0	0	1	S.aureus Newman	not conserved	Cefuroxime_Telithromycin	antagonism	Cefuroxime	Telithromycin
0	1	0	1	S.aureus Newman&S.pneumoniae	conserved	Cephalexin_Clindamycin	antagonism	Cephalexin	Clindamycin
0	0	1	1	S.aureus Newman&S.aureus DSM20231	conserved	Cephalexin_Clortetracycline	antagonism	Cephalexin	Clortetracycline
0	0	0	1	S.aureus Newman	not conserved	Cephalexin_Fosfomycin	antagonism	Cephalexin	Fosfomycin
0	0	0	1	S.aureus Newman	not conserved	Cephalexin_Linezolid	antagonism	Cephalexin	Linezolid
0	0	1	0	S.aureus DSM20231	not conserved	Cephalexin_Nitrofurantoin	antagonism	Cephalexin	Nitrofurantoin
0	1	0	0	S.pneumoniae	not conserved	Cephalexin_Tedizolid	antagonism	Cephalexin	Tedizolid
1	0	0	0	B.subtilis	not conserved	Cephalexin_Trimethoprim	antagonism	Cephalexin	Trimethoprim
1	0	0	1	S.aureus Newman&B.subtilis	conserved	Chloramphenicol_Ciprofloxacin	antagonism	Chloramphenicol	Ciprofloxacin
1	1	0	0	B.subtilis&S.pneumoniae	conserved	Chloramphenicol_Clindamycin	antagonism	Chloramphenicol	Clindamycin
0	1	0	0	S.pneumoniae	not conserved	Chloramphenicol_CycloserineD	antagonism	Chloramphenicol	CycloserineD
0	0	1	1	S.aureus Newman&S.aureus DSM20231	conserved	Chloramphenicol_Doxorubicin	antagonism	Chloramphenicol	Doxorubicin
1	0	0	0	B.subtilis	not conserved	Chloramphenicol_Imipenem	antagonism	Chloramphenicol	Imipenem
0	0	1	1	S.aureus Newman&S.aureus DSM20231	conserved	Chloramphenicol_Levofloxacin	antagonism	Chloramphenicol	Levofloxacin
0	1	0	0	S.pneumoniae	not conserved	Chloramphenicol_Loperamide	antagonism	Chloramphenicol	Loperamide
0	0	1	1	S.aureus Newman&S.aureus DSM20231	conserved	Chloramphenicol_Moxifloxacin	antagonism	Chloramphenicol	Moxifloxacin
0	1	0	0	S.pneumoniae	not conserved	Chloramphenicol_Pseudomonic acid	antagonism	Chloramphenicol	Pseudomonic acid
1	0	0	0	B.subtilis	not conserved	Chloramphenicol_Streptomycin	antagonism	Chloramphenicol	Streptomycin
0	0	1	1	S.aureus Newman&S.aureus DSM20231	conserved	Chloramphenicol_Teicoplanin	antagonism	Chloramphenicol	Teicoplanin
0	0	1	1	S.aureus Newman&S.aureus DSM20231	conserved	Chloramphenicol_Trimethoprim	antagonism	Chloramphenicol	Trimethoprim
1	0	1	0	S.aureus DSM20231&B.subtilis	conserved	Ciprofloxacin_Clarithromycin	antagonism	Ciprofloxacin	Clarithromycin
1	0	1	1	S.aureus Newman&S.aureus DSM20231&B.subtilis	conserved	Ciprofloxacin_Clindamycin	antagonism	Ciprofloxacin	Clindamycin
1	0	1	1	S.aureus Newman&S.aureus DSM20231&B.subtilis	conserved	Ciprofloxacin_Clortetracycline	antagonism	Ciprofloxacin	Clortetracycline
0	0	1	1	S.aureus Newman&S.aureus DSM20231	conserved	Ciprofloxacin_Doxorubicin	antagonism	Ciprofloxacin	Doxorubicin
1	0	0	0	B.subtilis	not conserved	Ciprofloxacin_Doxycycline	antagonism	Ciprofloxacin	Doxycycline
1	0	0	0	B.subtilis	not conserved	Ciprofloxacin_EGCG	antagonism	Ciprofloxacin	EGCG
1	0	0	0	B.subtilis	not conserved	Ciprofloxacin_Fusidic acid	antagonism	Ciprofloxacin	Fusidic acid
0	0	1	1	S.aureus Newman&S.aureus DSM20231	conserved	Ciprofloxacin_Lincomycin	antagonism	Ciprofloxacin	Lincomycin
1	0	0	0	B.subtilis	not conserved	Ciprofloxacin_Linezolid	antagonism	Ciprofloxacin	Linezolid
1	0	0	0	B.subtilis	not conserved	Ciprofloxacin_Tedizolid	antagonism	Ciprofloxacin	Tedizolid
1	0	0	0	B.subtilis	not conserved	Ciprofloxacin_Telithromycin	antagonism	Ciprofloxacin	Telithromycin
1	0	0	0	B.subtilis	not conserved	Ciprofloxacin_Trimethoprim	antagonism	Ciprofloxacin	Trimethoprim
0	0	0	1	S.aureus Newman	not conserved	Clarithromycin_Clavulanic	antagonism	Clarithromycin	Clavulanic
0	1	0	0	S.pneumoniae	not conserved	Clarithromycin_CycloserineD	antagonism	Clarithromycin	CycloserineD
0	0	1	1	S.aureus Newman&S.aureus DSM20231	conserved	Clarithromycin_Doxorubicin	antagonism	Clarithromycin	Doxorubicin
0	0	1	1	S.aureus Newman&S.aureus DSM20231	conserved	Clarithromycin_Gentamicin	antagonism	Clarithromycin	Gentamicin
0	0	1	0	S.aureus DSM20231	not conserved	Clarithromycin_Loperamide	antagonism	Clarithromycin	Loperamide
0	1	1	0	S.aureus DSM20231&S.pneumoniae	conserved	Clarithromycin_Metronidazole	antagonism	Clarithromycin	Metronidazole
0	0	1	1	S.aureus Newman&S.aureus DSM20231	conserved	Clarithromycin_Moxifloxacin	antagonism	Clarithromycin	Moxifloxacin
0	0	1	1	S.aureus Newman&S.aureus DSM20231	conserved	Clarithromycin_Teicoplanin	antagonism	Clarithromycin	Teicoplanin
0	0	0	1	S.aureus Newman	not conserved	Clavulanic_Clindamycin	antagonism	Clavulanic	Clindamycin
0	0	0	1	S.aureus Newman	not conserved	Clavulanic_Doxycycline	antagonism	Clavulanic	Doxycycline
0	0	0	1	S.aureus Newman	not conserved	Clavulanic_Fosfomycin	antagonism	Clavulanic	Fosfomycin
0	0	0	1	S.aureus Newman	not conserved	Clavulanic_Linezolid	antagonism	Clavulanic	Linezolid
0	0	0	1	S.aureus Newman	not conserved	Clavulanic_MitomycinC	antagonism	Clavulanic	MitomycinC
0	0	0	1	S.aureus Newman	not conserved	Clavulanic_Moxifloxacin	antagonism	Clavulanic	Moxifloxacin
0	0	1	1	S.aureus Newman&S.aureus DSM20231	conserved	Clavulanic_Oritavancin	antagonism	Clavulanic	Oritavancin
0	0	1	1	S.aureus Newman&S.aureus DSM20231	conserved	Clavulanic_Streptomycin	antagonism	Clavulanic	Streptomycin
0	0	0	1	S.aureus Newman	not conserved	Clavulanic_Streptozotocin	antagonism	Clavulanic	Streptozotocin
1	0	0	1	S.aureus Newman&B.subtilis	conserved	Clavulanic_Trimethoprim	antagonism	Clavulanic	Trimethoprim
0	1	0	0	S.pneumoniae	not conserved	Clindamycin_CycloserineD	antagonism	Clindamycin	CycloserineD
0	0	1	1	S.aureus Newman&S.aureus DSM20231	conserved	Clindamycin_Doxorubicin	antagonism	Clindamycin	Doxorubicin
0	1	0	0	S.pneumoniae	not conserved	Clindamycin_Erythromycin	antagonism	Clindamycin	Erythromycin
0	0	0	1	S.aureus Newman	not conserved	Clindamycin_Gentamicin	antagonism	Clindamycin	Gentamicin
1	0	0	0	B.subtilis	not conserved	Clindamycin_Lincomycin	antagonism	Clindamycin	Lincomycin
1	1	0	0	B.subtilis&S.pneumoniae	conserved	Clindamycin_Linezolid	antagonism	Clindamycin	Linezolid
0	1	0	0	S.pneumoniae	not conserved	Clindamycin_Loperamide	antagonism	Clindamycin	Loperamide
0	0	0	1	S.aureus Newman	not conserved	Clindamycin_Novobiocin	antagonism	Clindamycin	Novobiocin
0	1	0	0	S.pneumoniae	not conserved	Clindamycin_Telithromycin	antagonism	Clindamycin	Telithromycin
0	0	0	1	S.aureus Newman	not conserved	Clindamycin_Trimethoprim	antagonism	Clindamycin	Trimethoprim
0	1	0	0	S.pneumoniae	not conserved	Clortetracycline_CycloserineD	antagonism	Clortetracycline	CycloserineD
1	0	0	0	B.subtilis	not conserved	Clortetracycline_Daptomycin	antagonism	Clortetracycline	Daptomycin
0	0	1	0	S.aureus DSM20231	not conserved	Clortetracycline_EGCG	antagonism	Clortetracycline	EGCG
0	0	1	1	S.aureus Newman&S.aureus DSM20231	conserved	Clortetracycline_Gentamicin	antagonism	Clortetracycline	Gentamicin
1	0	0	0	B.subtilis	not conserved	Clortetracycline_Imipenem	antagonism	Clortetracycline	Imipenem
0	0	1	1	S.aureus Newman&S.aureus DSM20231	conserved	Clortetracycline_Levofloxacin	antagonism	Clortetracycline	Levofloxacin
1	0	0	0	B.subtilis	not conserved	Clortetracycline_Metronidazole	antagonism	Clortetracycline	Metronidazole
0	0	1	1	S.aureus Newman&S.aureus DSM20231	conserved	Clortetracycline_Moxifloxacin	antagonism	Clortetracycline	Moxifloxacin
0	1	0	0	S.pneumoniae	not conserved	Clortetracycline_Novobiocin	antagonism	Clortetracycline	Novobiocin
1	0	0	0	B.subtilis	not conserved	Clortetracycline_Streptomycin	antagonism	Clortetracycline	Streptomycin
1	0	1	1	S.aureus Newman&S.aureus DSM20231&B.subtilis	conserved	Clortetracycline_Trimethoprim	antagonism	Clortetracycline	Trimethoprim
0	1	0	0	S.pneumoniae	not conserved	CycloserineD_Doxycycline	antagonism	CycloserineD	Doxycycline
0	1	0	0	S.pneumoniae	not conserved	CycloserineD_Fusidic acid	antagonism	CycloserineD	Fusidic acid
0	1	0	1	S.aureus Newman&S.pneumoniae	conserved	CycloserineD_Lincomycin	antagonism	CycloserineD	Lincomycin
0	1	0	0	S.pneumoniae	not conserved	CycloserineD_Linezolid	antagonism	CycloserineD	Linezolid
0	1	0	0	S.pneumoniae	not conserved	CycloserineD_Loperamide	antagonism	CycloserineD	Loperamide
0	0	1	0	S.aureus DSM20231	not conserved	CycloserineD_Nisin	antagonism	CycloserineD	Nisin
0	1	0	0	S.pneumoniae	not conserved	CycloserineD_Nitrofurantoin	antagonism	CycloserineD	Nitrofurantoin
0	1	0	0	S.pneumoniae	not conserved	CycloserineD_Novobiocin	antagonism	CycloserineD	Novobiocin
0	1	0	0	S.pneumoniae	not conserved	CycloserineD_Pseudomonic acid	antagonism	CycloserineD	Pseudomonic acid
0	1	0	0	S.pneumoniae	not conserved	CycloserineD_Pyocyanin	antagonism	CycloserineD	Pyocyanin
0	1	0	0	S.pneumoniae	not conserved	Daptomycin_PenicillinG	antagonism	Daptomycin	PenicillinG
0	0	0	1	S.aureus Newman	not conserved	Doxorubicin_Fosfomycin	antagonism	Doxorubicin	Fosfomycin
0	0	0	1	S.aureus Newman	not conserved	Doxorubicin_Levofloxacin	antagonism	Doxorubicin	Levofloxacin
0	0	1	1	S.aureus Newman&S.aureus DSM20231	conserved	Doxorubicin_Lincomycin	antagonism	Doxorubicin	Lincomycin
0	0	0	1	S.aureus Newman	not conserved	Doxorubicin_MitomycinC	antagonism	Doxorubicin	MitomycinC
0	0	0	1	S.aureus Newman	not conserved	Doxorubicin_Moxifloxacin	antagonism	Doxorubicin	Moxifloxacin
0	0	1	1	S.aureus Newman&S.aureus DSM20231	conserved	Doxorubicin_Oritavancin	antagonism	Doxorubicin	Oritavancin
1	0	0	0	B.subtilis	not conserved	Doxorubicin_Paraquat	antagonism	Doxorubicin	Paraquat
0	0	0	1	S.aureus Newman	not conserved	Doxorubicin_Phleomycin	antagonism	Doxorubicin	Phleomycin
0	0	0	1	S.aureus Newman	not conserved	Doxorubicin_Streptozotocin	antagonism	Doxorubicin	Streptozotocin
1	0	0	0	B.subtilis	not conserved	Doxycycline_Fosfomycin	antagonism	Doxycycline	Fosfomycin
1	0	0	0	B.subtilis	not conserved	Doxycycline_Gentamicin	antagonism	Doxycycline	Gentamicin
1	0	0	0	B.subtilis	not conserved	Doxycycline_Imipenem	antagonism	Doxycycline	Imipenem
0	1	0	0	S.pneumoniae	not conserved	Doxycycline_Loperamide	antagonism	Doxycycline	Loperamide
0	1	0	0	S.pneumoniae	not conserved	Doxycycline_Oxacillin	antagonism	Doxycycline	Oxacillin
1	0	0	0	B.subtilis	not conserved	Doxycycline_Phleomycin	antagonism	Doxycycline	Phleomycin
0	1	0	0	S.pneumoniae	not conserved	Doxycycline_Pyocyanin	antagonism	Doxycycline	Pyocyanin
1	0	0	0	B.subtilis	not conserved	Doxycycline_Streptomycin	antagonism	Doxycycline	Streptomycin
0	0	1	0	S.aureus DSM20231	not conserved	Doxycycline_Teicoplanin	antagonism	Doxycycline	Teicoplanin
0	0	1	0	S.aureus DSM20231	not conserved	Doxycycline_Trimethoprim	antagonism	Doxycycline	Trimethoprim
1	0	0	1	S.aureus Newman&B.subtilis	conserved	EGCG_Fosfomycin	antagonism	EGCG	Fosfomycin
1	0	0	0	B.subtilis	not conserved	EGCG_Gentamicin	antagonism	EGCG	Gentamicin
0	0	1	1	S.aureus Newman&S.aureus DSM20231	conserved	EGCG_Miconazole	antagonism	EGCG	Miconazole
0	0	0	1	S.aureus Newman	not conserved	EGCG_Moxifloxacin	antagonism	EGCG	Moxifloxacin
0	0	1	1	S.aureus Newman&S.aureus DSM20231	conserved	EGCG_Oritavancin	antagonism	EGCG	Oritavancin
0	1	0	0	S.pneumoniae	not conserved	EGCG_PenicillinG	antagonism	EGCG	PenicillinG
1	0	1	1	S.aureus Newman&S.aureus DSM20231&B.subtilis	conserved	EGCG_Phleomycin	antagonism	EGCG	Phleomycin
1	0	0	0	B.subtilis	not conserved	EGCG_Pyocyanin	antagonism	EGCG	Pyocyanin
1	0	0	0	B.subtilis	not conserved	EGCG_Streptomycin	antagonism	EGCG	Streptomycin
0	0	1	1	S.aureus Newman&S.aureus DSM20231	conserved	EGCG_Trimethoprim	antagonism	EGCG	Trimethoprim
0	0	1	0	S.aureus DSM20231	not conserved	EGCG_U1	antagonism	EGCG	U1
0	1	0	0	S.pneumoniae	not conserved	Erythromycin_Loperamide	antagonism	Erythromycin	Loperamide
0	0	0	1	S.aureus Newman	not conserved	Fosfomycin_Gentamicin	antagonism	Fosfomycin	Gentamicin
1	0	0	0	B.subtilis	not conserved	Fosfomycin_Linezolid	antagonism	Fosfomycin	Linezolid
0	1	0	0	S.pneumoniae	not conserved	Fosfomycin_Nitrofurantoin	antagonism	Fosfomycin	Nitrofurantoin
0	0	1	0	S.aureus DSM20231	not conserved	Fosfomycin_Novobiocin	antagonism	Fosfomycin	Novobiocin
0	0	1	1	S.aureus Newman&S.aureus DSM20231	conserved	Fosfomycin_Teicoplanin	antagonism	Fosfomycin	Teicoplanin
0	1	0	0	S.pneumoniae	not conserved	Fosfomycin_Trimethoprim	antagonism	Fosfomycin	Trimethoprim
0	1	0	0	S.pneumoniae	not conserved	Fusidic acid_Metronidazole	antagonism	Fusidic acid	Metronidazole
0	1	0	0	S.pneumoniae	not conserved	Fusidic acid_Oxacillin	antagonism	Fusidic acid	Oxacillin
0	1	0	0	S.pneumoniae	not conserved	Fusidic acid_Triclosan	antagonism	Fusidic acid	Triclosan
1	0	0	0	B.subtilis	not conserved	Fusidic acid_Trimethoprim	antagonism	Fusidic acid	Trimethoprim
0	1	0	0	S.pneumoniae	not conserved	Gentamicin_Oxacillin	antagonism	Gentamicin	Oxacillin
0	0	0	1	S.aureus Newman	not conserved	Gentamicin_Pyocyanin	antagonism	Gentamicin	Pyocyanin
1	0	0	0	B.subtilis	not conserved	Gentamicin_Rifampicin	antagonism	Gentamicin	Rifampicin
1	0	0	0	B.subtilis	not conserved	Gentamicin_Tedizolid	antagonism	Gentamicin	Tedizolid
1	0	0	0	B.subtilis	not conserved	Imipenem_Lincomycin	antagonism	Imipenem	Lincomycin
1	0	0	0	B.subtilis	not conserved	Imipenem_Pseudomonic acid	antagonism	Imipenem	Pseudomonic acid
1	0	0	0	B.subtilis	not conserved	Imipenem_Tedizolid	antagonism	Imipenem	Tedizolid
0	0	1	0	S.aureus DSM20231	not conserved	Levofloxacin_Lincomycin	antagonism	Levofloxacin	Lincomycin
0	1	0	0	S.pneumoniae	not conserved	Levofloxacin_Loperamide	antagonism	Levofloxacin	Loperamide
0	1	0	0	S.pneumoniae	not conserved	Levofloxacin_Miconazole	antagonism	Levofloxacin	Miconazole
1	0	0	0	B.subtilis	not conserved	Lincomycin_Linezolid	antagonism	Lincomycin	Linezolid
0	1	0	0	S.pneumoniae	not conserved	Lincomycin_Loperamide	antagonism	Lincomycin	Loperamide
0	1	0	0	S.pneumoniae	not conserved	Lincomycin_Metronidazole	antagonism	Lincomycin	Metronidazole
0	0	1	0	S.aureus DSM20231	not conserved	Lincomycin_Moxifloxacin	antagonism	Lincomycin	Moxifloxacin
0	0	1	0	S.aureus DSM20231	not conserved	Lincomycin_Nisin	antagonism	Lincomycin	Nisin
1	0	0	0	B.subtilis	not conserved	Lincomycin_Nitrofurantoin	antagonism	Lincomycin	Nitrofurantoin
0	0	1	1	S.aureus Newman&S.aureus DSM20231	conserved	Lincomycin_Novobiocin	antagonism	Lincomycin	Novobiocin
0	1	1	1	S.aureus Newman&S.aureus DSM20231&S.pneumoniae	conserved	Lincomycin_Oxacillin	antagonism	Lincomycin	Oxacillin
0	0	1	0	S.aureus DSM20231	not conserved	Lincomycin_Pristinamycin	antagonism	Lincomycin	Pristinamycin
0	0	0	1	S.aureus Newman	not conserved	Lincomycin_Streptozotocin	antagonism	Lincomycin	Streptozotocin
0	0	1	1	S.aureus Newman&S.aureus DSM20231	conserved	Lincomycin_Teicoplanin	antagonism	Lincomycin	Teicoplanin
0	0	1	1	S.aureus Newman&S.aureus DSM20231	conserved	Lincomycin_Trimethoprim	antagonism	Lincomycin	Trimethoprim
0	0	1	0	S.aureus DSM20231	not conserved	Linezolid_Loperamide	antagonism	Linezolid	Loperamide
0	1	0	0	S.pneumoniae	not conserved	Linezolid_Metronidazole	antagonism	Linezolid	Metronidazole
0	1	0	0	S.pneumoniae	not conserved	Linezolid_Miconazole	antagonism	Linezolid	Miconazole
0	1	0	0	S.pneumoniae	not conserved	Linezolid_Oxacillin	antagonism	Linezolid	Oxacillin
0	1	0	0	S.pneumoniae	not conserved	Linezolid_Paraquat	antagonism	Linezolid	Paraquat
0	1	0	0	S.pneumoniae	not conserved	Linezolid_Phleomycin	antagonism	Linezolid	Phleomycin
0	1	0	0	S.pneumoniae	not conserved	Linezolid_Pyocyanin	antagonism	Linezolid	Pyocyanin
0	0	1	1	S.aureus Newman&S.aureus DSM20231	conserved	Linezolid_Trimethoprim	antagonism	Linezolid	Trimethoprim
1	0	0	0	B.subtilis	not conserved	Loperamide_Metronidazole	antagonism	Loperamide	Metronidazole
0	0	1	0	S.aureus DSM20231	not conserved	Loperamide_MitomycinC	antagonism	Loperamide	MitomycinC
0	0	1	0	S.aureus DSM20231	not conserved	Loperamide_Moxifloxacin	antagonism	Loperamide	Moxifloxacin
0	0	1	0	S.aureus DSM20231	not conserved	Loperamide_Paraquat	antagonism	Loperamide	Paraquat
0	0	1	1	S.aureus Newman&S.aureus DSM20231	conserved	Loperamide_Phleomycin	antagonism	Loperamide	Phleomycin
0	1	1	0	S.aureus DSM20231&S.pneumoniae	conserved	Loperamide_Pristinamycin	antagonism	Loperamide	Pristinamycin
0	1	0	0	S.pneumoniae	not conserved	Loperamide_Spectinomycin	antagonism	Loperamide	Spectinomycin
0	1	1	1	S.aureus Newman&S.aureus DSM20231&S.pneumoniae	conserved	Loperamide_Tedizolid	antagonism	Loperamide	Tedizolid
0	1	0	0	S.pneumoniae	not conserved	Loperamide_Trimethoprim	antagonism	Loperamide	Trimethoprim
0	0	1	1	S.aureus Newman&S.aureus DSM20231	conserved	Metronidazole_Nisin	antagonism	Metronidazole	Nisin
0	1	0	0	S.pneumoniae	not conserved	Metronidazole_Oxacillin	antagonism	Metronidazole	Oxacillin
0	1	0	0	S.pneumoniae	not conserved	Metronidazole_PenicillinG	antagonism	Metronidazole	PenicillinG
0	0	1	1	S.aureus Newman&S.aureus DSM20231	conserved	Metronidazole_Tedizolid	antagonism	Metronidazole	Tedizolid
0	1	0	0	S.pneumoniae	not conserved	Metronidazole_Telithromycin	antagonism	Metronidazole	Telithromycin
1	1	0	0	B.subtilis&S.pneumoniae	conserved	Metronidazole_Trimethoprim	antagonism	Metronidazole	Trimethoprim
0	1	0	0	S.pneumoniae	not conserved	Miconazole_Rifampicin	antagonism	Miconazole	Rifampicin
1	0	0	0	B.subtilis	not conserved	MitomycinC_Rifampicin	antagonism	MitomycinC	Rifampicin
1	0	0	0	B.subtilis	not conserved	MitomycinC_Tigecycline	antagonism	MitomycinC	Tigecycline
0	1	0	0	S.pneumoniae	not conserved	Nisin_PenicillinG	antagonism	Nisin	PenicillinG
0	1	0	0	S.pneumoniae	not conserved	Nisin_Phleomycin	antagonism	Nisin	Phleomycin
0	0	1	1	S.aureus Newman&S.aureus DSM20231	conserved	Nisin_Spectinomycin	antagonism	Nisin	Spectinomycin
0	0	1	0	S.aureus DSM20231	not conserved	Nisin_U1	antagonism	Nisin	U1
0	0	1	1	S.aureus Newman&S.aureus DSM20231	conserved	Nisin_Vancomycin	antagonism	Nisin	Vancomycin
0	1	0	0	S.pneumoniae	not conserved	Nitrofurantoin_Oxacillin	antagonism	Nitrofurantoin	Oxacillin
0	1	0	0	S.pneumoniae	not conserved	Nitrofurantoin_PenicillinG	antagonism	Nitrofurantoin	PenicillinG
1	0	0	0	B.subtilis	not conserved	Nitrofurantoin_Pristinamycin	antagonism	Nitrofurantoin	Pristinamycin
0	1	0	0	S.pneumoniae	not conserved	Novobiocin_Pseudomonic acid	antagonism	Novobiocin	Pseudomonic acid
0	1	0	0	S.pneumoniae	not conserved	Novobiocin_Rifampicin	antagonism	Novobiocin	Rifampicin
0	0	1	0	S.aureus DSM20231	not conserved	Novobiocin_Streptozotocin	antagonism	Novobiocin	Streptozotocin
1	0	0	0	B.subtilis	not conserved	Novobiocin_Teicoplanin	antagonism	Novobiocin	Teicoplanin
0	1	0	0	S.pneumoniae	not conserved	Novobiocin_Triclosan	antagonism	Novobiocin	Triclosan
1	0	0	0	B.subtilis	not conserved	Novobiocin_Trimethoprim	antagonism	Novobiocin	Trimethoprim
0	1	0	0	S.pneumoniae	not conserved	Oritavancin_Rifampicin	antagonism	Oritavancin	Rifampicin
0	1	0	0	S.pneumoniae	not conserved	Oxacillin_Pseudomonic acid	antagonism	Oxacillin	Pseudomonic acid
0	1	0	0	S.pneumoniae	not conserved	Oxacillin_Puromycin	antagonism	Oxacillin	Puromycin
0	1	0	0	S.pneumoniae	not conserved	Oxacillin_Pyocyanin	antagonism	Oxacillin	Pyocyanin
0	1	0	0	S.pneumoniae	not conserved	Oxacillin_Trimethoprim	antagonism	Oxacillin	Trimethoprim
1	0	0	1	S.aureus Newman&B.subtilis	conserved	Paraquat_Phleomycin	antagonism	Paraquat	Phleomycin
0	1	0	0	S.pneumoniae	not conserved	Paraquat_Puromycin	antagonism	Paraquat	Puromycin
0	0	1	0	S.aureus DSM20231	not conserved	Paraquat_Streptomycin	antagonism	Paraquat	Streptomycin
0	1	0	0	S.pneumoniae	not conserved	PenicillinG_Phleomycin	antagonism	PenicillinG	Phleomycin
0	1	0	0	S.pneumoniae	not conserved	PenicillinG_Pyocyanin	antagonism	PenicillinG	Pyocyanin
1	0	1	1	S.aureus Newman&S.aureus DSM20231&B.subtilis	conserved	Phleomycin_Pyocyanin	antagonism	Phleomycin	Pyocyanin
0	1	0	0	S.pneumoniae	not conserved	Phleomycin_Trimethoprim	antagonism	Phleomycin	Trimethoprim
0	1	0	0	S.pneumoniae	not conserved	Pristinamycin_Pyocyanin	antagonism	Pristinamycin	Pyocyanin
0	0	1	0	S.aureus DSM20231	not conserved	Pristinamycin_Tedizolid	antagonism	Pristinamycin	Tedizolid
0	1	0	0	S.pneumoniae	not conserved	Pseudomonic acid_Tedizolid	antagonism	Pseudomonic acid	Tedizolid
0	0	0	1	S.aureus Newman	not conserved	Puromycin_Pyocyanin	antagonism	Puromycin	Pyocyanin
0	0	1	1	S.aureus Newman&S.aureus DSM20231	conserved	Puromycin_Trimethoprim	antagonism	Puromycin	Trimethoprim
1	0	0	0	B.subtilis	not conserved	Pyocyanin_Streptomycin	antagonism	Pyocyanin	Streptomycin
0	0	1	1	S.aureus Newman&S.aureus DSM20231	conserved	Pyocyanin_Trimethoprim	antagonism	Pyocyanin	Trimethoprim
1	0	0	0	B.subtilis	not conserved	Rifampicin_Streptomycin	antagonism	Rifampicin	Streptomycin
1	0	0	0	B.subtilis	not conserved	Rifampicin_Trimethoprim	antagonism	Rifampicin	Trimethoprim
1	0	0	0	B.subtilis	not conserved	Streptomycin_Tedizolid	antagonism	Streptomycin	Tedizolid
0	0	1	0	S.aureus DSM20231	not conserved	Streptomycin_Vancomycin	antagonism	Streptomycin	Vancomycin
1	0	0	0	B.subtilis	not conserved	Streptozotocin_Teicoplanin	antagonism	Streptozotocin	Teicoplanin
0	0	1	1	S.aureus Newman&S.aureus DSM20231	conserved	Tedizolid_Trimethoprim	antagonism	Tedizolid	Trimethoprim
1	0	0	0	B.subtilis	not conserved	Tigecycline_Trimethoprim	antagonism	Tigecycline	Trimethoprim
1	0	0	0	B.subtilis	not conserved	Triclosan_Trimethoprim	antagonism	Triclosan	Trimethoprim
0	1	0	0	S.pneumoniae	not conserved	Vancomycin_Virginiamycin M1	antagonism	Vancomycin	Virginiamycin M1
0	1	1	0	S.aureus DSM20231&S.pneumoniae	conserved	Acetylsalicylicacid_CCCP	synergy	Acetylsalicylicacid	CCCP
0	0	1	0	S.aureus DSM20231	not conserved	Acetylsalicylicacid_Cefotaxime	synergy	Acetylsalicylicacid	Cefotaxime
0	0	1	0	S.aureus DSM20231	not conserved	Acetylsalicylicacid_Cefuroxime	synergy	Acetylsalicylicacid	Cefuroxime
0	0	1	0	S.aureus DSM20231	not conserved	Acetylsalicylicacid_Clavulanic	synergy	Acetylsalicylicacid	Clavulanic
0	1	0	0	S.pneumoniae	not conserved	Acetylsalicylicacid_Clindamycin	synergy	Acetylsalicylicacid	Clindamycin
1	0	1	0	S.aureus DSM20231&B.subtilis	conserved	Acetylsalicylicacid_Clortetracycline	synergy	Acetylsalicylicacid	Clortetracycline
0	0	0	1	S.aureus Newman	not conserved	Acetylsalicylicacid_CycloserineD	synergy	Acetylsalicylicacid	CycloserineD
1	0	0	0	B.subtilis	not conserved	Acetylsalicylicacid_Doxycycline	synergy	Acetylsalicylicacid	Doxycycline
1	0	0	0	B.subtilis	not conserved	Acetylsalicylicacid_Fosfomycin	synergy	Acetylsalicylicacid	Fosfomycin
0	0	1	1	S.aureus Newman&S.aureus DSM20231	conserved	Acetylsalicylicacid_Nitrofurantoin	synergy	Acetylsalicylicacid	Nitrofurantoin
1	0	0	0	B.subtilis	not conserved	Acetylsalicylicacid_Pseudomonic acid	synergy	Acetylsalicylicacid	Pseudomonic acid
1	0	0	0	B.subtilis	not conserved	Acetylsalicylicacid_Tedizolid	synergy	Acetylsalicylicacid	Tedizolid
0	1	0	0	S.pneumoniae	not conserved	Acetylsalicylicacid_Trimethoprim	synergy	Acetylsalicylicacid	Trimethoprim
1	0	0	0	B.subtilis	not conserved	Acetylsalicylicacid_U1	synergy	Acetylsalicylicacid	U1
0	0	1	0	S.aureus DSM20231	not conserved	ADEP_Nisin	synergy	ADEP	Nisin
1	0	0	0	B.subtilis	not conserved	Amoxicillin_Amoxicillinclavulanic	synergy	Amoxicillin	Amoxicillinclavulanic
1	0	0	0	B.subtilis	not conserved	Amoxicillin_Clavulanic	synergy	Amoxicillin	Clavulanic
0	1	1	0	S.aureus DSM20231&S.pneumoniae	conserved	Amoxicillin_Fosfomycin	synergy	Amoxicillin	Fosfomycin
0	0	1	0	S.aureus DSM20231	not conserved	Amoxicillin_Loperamide	synergy	Amoxicillin	Loperamide
1	0	0	0	B.subtilis	not conserved	Amoxicillin_Nitrofurantoin	synergy	Amoxicillin	Nitrofurantoin
1	0	0	0	B.subtilis	not conserved	Amoxicillinclavulanic_Auranofin	synergy	Amoxicillinclavulanic	Auranofin
1	0	0	0	B.subtilis	not conserved	Amoxicillinclavulanic_Clavulanic	synergy	Amoxicillinclavulanic	Clavulanic
1	0	0	0	B.subtilis	not conserved	Amoxicillinclavulanic_EGCG	synergy	Amoxicillinclavulanic	EGCG
0	0	1	0	S.aureus DSM20231	not conserved	Amoxicillinclavulanic_Loperamide	synergy	Amoxicillinclavulanic	Loperamide
1	0	0	0	B.subtilis	not conserved	Amoxicillinclavulanic_Nitrofurantoin	synergy	Amoxicillinclavulanic	Nitrofurantoin
0	0	0	1	S.aureus Newman	not conserved	Amoxicillinclavulanic_Telithromycin	synergy	Amoxicillinclavulanic	Telithromycin
0	1	0	0	S.pneumoniae	not conserved	Auranofin_Ciprofloxacin	synergy	Auranofin	Ciprofloxacin
0	1	0	0	S.pneumoniae	not conserved	Auranofin_Daptomycin	synergy	Auranofin	Daptomycin
0	0	0	1	S.aureus Newman	not conserved	Auranofin_Metronidazole	synergy	Auranofin	Metronidazole
0	1	0	0	S.pneumoniae	not conserved	Auranofin_Nitrofurantoin	synergy	Auranofin	Nitrofurantoin
0	0	0	1	S.aureus Newman	not conserved	Auranofin_Pyocyanin	synergy	Auranofin	Pyocyanin
0	1	0	0	S.pneumoniae	not conserved	Auranofin_Spectinomycin	synergy	Auranofin	Spectinomycin
0	1	0	0	S.pneumoniae	not conserved	Auranofin_Streptomycin	synergy	Auranofin	Streptomycin
1	0	0	0	B.subtilis	not conserved	Azithromycin_CCCP	synergy	Azithromycin	CCCP
0	0	1	1	S.aureus Newman&S.aureus DSM20231	conserved	Azithromycin_Chloramphenicol	synergy	Azithromycin	Chloramphenicol
0	0	1	0	S.aureus DSM20231	not conserved	Azithromycin_Clarithromycin	synergy	Azithromycin	Clarithromycin
1	0	1	1	S.aureus Newman&S.aureus DSM20231&B.subtilis	conserved	Azithromycin_Clortetracycline	synergy	Azithromycin	Clortetracycline
1	0	0	0	B.subtilis	not conserved	Azithromycin_Cotrimoxazole	synergy	Azithromycin	Cotrimoxazole
1	1	1	1	S.aureus Newman&S.aureus DSM20231&B.subtilis&S.pneumoniae	conserved	Azithromycin_Doxycycline	synergy	Azithromycin	Doxycycline
0	0	1	0	S.aureus DSM20231	not conserved	Azithromycin_EGCG	synergy	Azithromycin	EGCG
1	0	0	0	B.subtilis	not conserved	Azithromycin_Fusidic acid	synergy	Azithromycin	Fusidic acid
0	1	1	1	S.aureus Newman&S.aureus DSM20231&S.pneumoniae	conserved	Azithromycin_Nitrofurantoin	synergy	Azithromycin	Nitrofurantoin
0	0	1	1	S.aureus Newman&S.aureus DSM20231	conserved	Azithromycin_Spectinomycin	synergy	Azithromycin	Spectinomycin
0	0	0	1	S.aureus Newman	not conserved	Azithromycin_Tedizolid	synergy	Azithromycin	Tedizolid
1	0	0	0	B.subtilis	not conserved	Azithromycin_Trimethoprim	synergy	Azithromycin	Trimethoprim
1	0	1	0	S.aureus DSM20231&B.subtilis	conserved	Bacitracin_Benzalkonium	synergy	Bacitracin	Benzalkonium
1	0	0	0	B.subtilis	not conserved	Bacitracin_Cefotaxime	synergy	Bacitracin	Cefotaxime
0	1	0	0	S.pneumoniae	not conserved	Bacitracin_Ciprofloxacin	synergy	Bacitracin	Ciprofloxacin
0	0	1	1	S.aureus Newman&S.aureus DSM20231	conserved	Bacitracin_Clarithromycin	synergy	Bacitracin	Clarithromycin
0	0	1	0	S.aureus DSM20231	not conserved	Bacitracin_CycloserineD	synergy	Bacitracin	CycloserineD
1	0	0	0	B.subtilis	not conserved	Bacitracin_Fusidic acid	synergy	Bacitracin	Fusidic acid
1	1	0	0	B.subtilis&S.pneumoniae	conserved	Bacitracin_Gentamicin	synergy	Bacitracin	Gentamicin
1	0	0	0	B.subtilis	not conserved	Bacitracin_Imipenem	synergy	Bacitracin	Imipenem
1	0	0	0	B.subtilis	not conserved	Bacitracin_Loperamide	synergy	Bacitracin	Loperamide
1	0	0	0	B.subtilis	not conserved	Bacitracin_Nisin	synergy	Bacitracin	Nisin
1	0	0	0	B.subtilis	not conserved	Bacitracin_Nitrofurantoin	synergy	Bacitracin	Nitrofurantoin
0	0	0	1	S.aureus Newman	not conserved	Bacitracin_Oxacillin	synergy	Bacitracin	Oxacillin
1	0	0	0	B.subtilis	not conserved	Bacitracin_PenicillinG	synergy	Bacitracin	PenicillinG
0	1	0	1	S.aureus Newman&S.pneumoniae	conserved	Bacitracin_Spectinomycin	synergy	Bacitracin	Spectinomycin
1	1	1	1	S.aureus Newman&S.aureus DSM20231&B.subtilis&S.pneumoniae	conserved	Bacitracin_Streptomycin	synergy	Bacitracin	Streptomycin
0	0	0	1	S.aureus Newman	not conserved	Bacitracin_Streptozotocin	synergy	Bacitracin	Streptozotocin
0	0	1	1	S.aureus Newman&S.aureus DSM20231	conserved	Bacitracin_Tedizolid	synergy	Bacitracin	Tedizolid
1	0	0	0	B.subtilis	not conserved	Bacitracin_Triclosan	synergy	Bacitracin	Triclosan
0	0	1	0	S.aureus DSM20231	not conserved	Benzalkonium_CCCP	synergy	Benzalkonium	CCCP
1	0	0	0	B.subtilis	not conserved	Benzalkonium_CycloserineD	synergy	Benzalkonium	CycloserineD
1	0	0	0	B.subtilis	not conserved	Benzalkonium_Daptomycin	synergy	Benzalkonium	Daptomycin
0	0	1	1	S.aureus Newman&S.aureus DSM20231	conserved	Benzalkonium_Loperamide	synergy	Benzalkonium	Loperamide
1	1	0	0	B.subtilis&S.pneumoniae	conserved	Benzalkonium_Miconazole	synergy	Benzalkonium	Miconazole
0	0	1	1	S.aureus Newman&S.aureus DSM20231	conserved	Benzalkonium_Nisin	synergy	Benzalkonium	Nisin
1	1	0	0	B.subtilis&S.pneumoniae	conserved	Benzalkonium_Novobiocin	synergy	Benzalkonium	Novobiocin
0	0	1	0	S.aureus DSM20231	not conserved	Benzalkonium_Oritavancin	synergy	Benzalkonium	Oritavancin
0	1	1	0	S.aureus DSM20231&S.pneumoniae	conserved	Benzalkonium_Oxacillin	synergy	Benzalkonium	Oxacillin
1	0	0	0	B.subtilis	not conserved	Benzalkonium_Phleomycin	synergy	Benzalkonium	Phleomycin
1	0	0	0	B.subtilis	not conserved	Benzalkonium_Pristinamycin	synergy	Benzalkonium	Pristinamycin
1	0	0	0	B.subtilis	not conserved	Benzalkonium_Procaine	synergy	Benzalkonium	Procaine
1	0	0	0	B.subtilis	not conserved	Benzalkonium_Puromycin	synergy	Benzalkonium	Puromycin
1	0	0	0	B.subtilis	not conserved	Benzalkonium_Teicoplanin	synergy	Benzalkonium	Teicoplanin
0	1	0	0	S.pneumoniae	not conserved	Benzalkonium_Vancomycin	synergy	Benzalkonium	Vancomycin
0	1	0	0	S.pneumoniae	not conserved	CCCP_Clindamycin	synergy	CCCP	Clindamycin
1	0	0	0	B.subtilis	not conserved	CCCP_Fusidic acid	synergy	CCCP	Fusidic acid
0	1	0	0	S.pneumoniae	not conserved	CCCP_Loperamide	synergy	CCCP	Loperamide
1	0	0	0	B.subtilis	not conserved	CCCP_Novobiocin	synergy	CCCP	Novobiocin
1	0	0	0	B.subtilis	not conserved	CCCP_Pseudomonic acid	synergy	CCCP	Pseudomonic acid
1	0	0	0	B.subtilis	not conserved	Cefepime_Ciprofloxacin	synergy	Cefepime	Ciprofloxacin
1	0	1	0	S.aureus DSM20231&B.subtilis	conserved	Cefepime_Doxorubicin	synergy	Cefepime	Doxorubicin
0	0	1	0	S.aureus DSM20231	not conserved	Cefepime_EGCG	synergy	Cefepime	EGCG
0	0	1	0	S.aureus DSM20231	not conserved	Cefepime_Moxifloxacin	synergy	Cefepime	Moxifloxacin
0	1	0	0	S.pneumoniae	not conserved	Cefepime_Oxacillin	synergy	Cefepime	Oxacillin
1	0	0	0	B.subtilis	not conserved	Cefepime_Paraquat	synergy	Cefepime	Paraquat
1	0	0	0	B.subtilis	not conserved	Cefepime_Phleomycin	synergy	Cefepime	Phleomycin
1	0	0	0	B.subtilis	not conserved	Cefepime_Teicoplanin	synergy	Cefepime	Teicoplanin
0	1	0	0	S.pneumoniae	not conserved	Cefepime_Vancomycin	synergy	Cefepime	Vancomycin
1	0	0	0	B.subtilis	not conserved	Cefotaxime_Ciprofloxacin	synergy	Cefotaxime	Ciprofloxacin
1	0	0	0	B.subtilis	not conserved	Cefotaxime_Doxorubicin	synergy	Cefotaxime	Doxorubicin
0	0	0	1	S.aureus Newman	not conserved	Cefotaxime_Lincomycin	synergy	Cefotaxime	Lincomycin
0	0	1	0	S.aureus DSM20231	not conserved	Cefotaxime_Nisin	synergy	Cefotaxime	Nisin
1	0	0	0	B.subtilis	not conserved	Cefotaxime_Nitrofurantoin	synergy	Cefotaxime	Nitrofurantoin
0	1	0	0	S.pneumoniae	not conserved	Cefotaxime_Oritavancin	synergy	Cefotaxime	Oritavancin
1	0	0	0	B.subtilis	not conserved	Cefotaxime_Phleomycin	synergy	Cefotaxime	Phleomycin
0	0	1	0	S.aureus DSM20231	not conserved	Cefotaxime_Procaine	synergy	Cefotaxime	Procaine
0	0	0	1	S.aureus Newman	not conserved	Cefotaxime_Tedizolid	synergy	Cefotaxime	Tedizolid
0	0	1	0	S.aureus DSM20231	not conserved	Cefuroxime_Chloramphenicol	synergy	Cefuroxime	Chloramphenicol
1	0	0	0	B.subtilis	not conserved	Cefuroxime_Ciprofloxacin	synergy	Cefuroxime	Ciprofloxacin
0	0	1	0	S.aureus DSM20231	not conserved	Cefuroxime_Clortetracycline	synergy	Cefuroxime	Clortetracycline
1	0	0	0	B.subtilis	not conserved	Cefuroxime_Doxorubicin	synergy	Cefuroxime	Doxorubicin
0	0	1	1	S.aureus Newman&S.aureus DSM20231	conserved	Cefuroxime_Levofloxacin	synergy	Cefuroxime	Levofloxacin
0	0	1	0	S.aureus DSM20231	not conserved	Cefuroxime_Lincomycin	synergy	Cefuroxime	Lincomycin
0	0	1	0	S.aureus DSM20231	not conserved	Cefuroxime_Linezolid	synergy	Cefuroxime	Linezolid
1	0	0	0	B.subtilis	not conserved	Cefuroxime_Loperamide	synergy	Cefuroxime	Loperamide
1	0	0	0	B.subtilis	not conserved	Cefuroxime_MitomycinC	synergy	Cefuroxime	MitomycinC
0	0	0	1	S.aureus Newman	not conserved	Cefuroxime_Moxifloxacin	synergy	Cefuroxime	Moxifloxacin
1	0	0	0	B.subtilis	not conserved	Cefuroxime_Phleomycin	synergy	Cefuroxime	Phleomycin
0	0	1	0	S.aureus DSM20231	not conserved	Cefuroxime_Tedizolid	synergy	Cefuroxime	Tedizolid
0	0	1	1	S.aureus Newman&S.aureus DSM20231	conserved	Cefuroxime_Trimethoprim	synergy	Cefuroxime	Trimethoprim
0	0	0	1	S.aureus Newman	not conserved	Cephalexin_EGCG	synergy	Cephalexin	EGCG
1	1	0	0	B.subtilis&S.pneumoniae	conserved	Cephalexin_Imipenem	synergy	Cephalexin	Imipenem
0	1	0	0	S.pneumoniae	not conserved	Cephalexin_Oxacillin	synergy	Cephalexin	Oxacillin
0	1	0	0	S.pneumoniae	not conserved	Cephalexin_PenicillinG	synergy	Cephalexin	PenicillinG
0	1	0	0	S.pneumoniae	not conserved	Cephalexin_Vancomycin	synergy	Cephalexin	Vancomycin
0	0	1	1	S.aureus Newman&S.aureus DSM20231	conserved	Chloramphenicol_Clarithromycin	synergy	Chloramphenicol	Clarithromycin
0	0	1	0	S.aureus DSM20231	not conserved	Chloramphenicol_Clavulanic	synergy	Chloramphenicol	Clavulanic
0	1	0	0	S.pneumoniae	not conserved	Chloramphenicol_Daptomycin	synergy	Chloramphenicol	Daptomycin
0	1	0	0	S.pneumoniae	not conserved	Chloramphenicol_Doxorubicin	synergy	Chloramphenicol	Doxorubicin
0	0	0	1	S.aureus Newman	not conserved	Chloramphenicol_Erythromycin	synergy	Chloramphenicol	Erythromycin
0	0	0	1	S.aureus Newman	not conserved	Chloramphenicol_Fosfomycin	synergy	Chloramphenicol	Fosfomycin
0	1	0	0	S.pneumoniae	not conserved	Chloramphenicol_Fusidic acid	synergy	Chloramphenicol	Fusidic acid
0	1	0	0	S.pneumoniae	not conserved	Chloramphenicol_Gentamicin	synergy	Chloramphenicol	Gentamicin
0	0	0	1	S.aureus Newman	not conserved	Chloramphenicol_Lincomycin	synergy	Chloramphenicol	Lincomycin
0	0	1	1	S.aureus Newman&S.aureus DSM20231	conserved	Chloramphenicol_Linezolid	synergy	Chloramphenicol	Linezolid
0	1	0	0	S.pneumoniae	not conserved	Chloramphenicol_Nitrofurantoin	synergy	Chloramphenicol	Nitrofurantoin
0	1	0	0	S.pneumoniae	not conserved	Chloramphenicol_Novobiocin	synergy	Chloramphenicol	Novobiocin
0	0	0	1	S.aureus Newman	not conserved	Chloramphenicol_Puromycin	synergy	Chloramphenicol	Puromycin
0	0	0	1	S.aureus Newman	not conserved	Chloramphenicol_Spectinomycin	synergy	Chloramphenicol	Spectinomycin
0	0	1	1	S.aureus Newman&S.aureus DSM20231	conserved	Chloramphenicol_Tedizolid	synergy	Chloramphenicol	Tedizolid
0	0	1	1	S.aureus Newman&S.aureus DSM20231	conserved	Chloramphenicol_Telithromycin	synergy	Chloramphenicol	Telithromycin
0	1	0	0	S.pneumoniae	not conserved	Chloramphenicol_Tigecycline	synergy	Chloramphenicol	Tigecycline
0	0	0	1	S.aureus Newman	not conserved	Chloramphenicol_U1	synergy	Chloramphenicol	U1
0	1	0	0	S.pneumoniae	not conserved	Ciprofloxacin_Daptomycin	synergy	Ciprofloxacin	Daptomycin
1	0	0	0	B.subtilis	not conserved	Ciprofloxacin_Fosfomycin	synergy	Ciprofloxacin	Fosfomycin
0	1	1	1	S.aureus Newman&S.aureus DSM20231&S.pneumoniae	conserved	Ciprofloxacin_Levofloxacin	synergy	Ciprofloxacin	Levofloxacin
0	0	1	1	S.aureus Newman&S.aureus DSM20231	conserved	Ciprofloxacin_Loperamide	synergy	Ciprofloxacin	Loperamide
0	0	1	1	S.aureus Newman&S.aureus DSM20231	conserved	Ciprofloxacin_Moxifloxacin	synergy	Ciprofloxacin	Moxifloxacin
1	1	0	1	S.aureus Newman&B.subtilis&S.pneumoniae	conserved	Ciprofloxacin_Novobiocin	synergy	Ciprofloxacin	Novobiocin
1	0	1	0	S.aureus DSM20231&B.subtilis	conserved	Ciprofloxacin_Phleomycin	synergy	Ciprofloxacin	Phleomycin
0	0	1	1	S.aureus Newman&S.aureus DSM20231	conserved	Ciprofloxacin_Puromycin	synergy	Ciprofloxacin	Puromycin
0	0	0	1	S.aureus Newman	not conserved	Ciprofloxacin_Streptozotocin	synergy	Ciprofloxacin	Streptozotocin
1	0	0	0	B.subtilis	not conserved	Ciprofloxacin_Teicoplanin	synergy	Ciprofloxacin	Teicoplanin
0	0	1	1	S.aureus Newman&S.aureus DSM20231	conserved	Ciprofloxacin_Trimethoprim	synergy	Ciprofloxacin	Trimethoprim
1	0	1	1	S.aureus Newman&S.aureus DSM20231&B.subtilis	conserved	Clarithromycin_Clortetracycline	synergy	Clarithromycin	Clortetracycline
1	0	0	0	B.subtilis	not conserved	Clarithromycin_Cotrimoxazole	synergy	Clarithromycin	Cotrimoxazole
1	1	1	1	S.aureus Newman&S.aureus DSM20231&B.subtilis&S.pneumoniae	conserved	Clarithromycin_Doxycycline	synergy	Clarithromycin	Doxycycline
0	0	1	1	S.aureus Newman&S.aureus DSM20231	conserved	Clarithromycin_Fosfomycin	synergy	Clarithromycin	Fosfomycin
0	0	1	1	S.aureus Newman&S.aureus DSM20231	conserved	Clarithromycin_Lincomycin	synergy	Clarithromycin	Lincomycin
0	0	1	1	S.aureus Newman&S.aureus DSM20231	conserved	Clarithromycin_Linezolid	synergy	Clarithromycin	Linezolid
0	0	0	1	S.aureus Newman	not conserved	Clarithromycin_Nitrofurantoin	synergy	Clarithromycin	Nitrofurantoin
0	0	1	1	S.aureus Newman&S.aureus DSM20231	conserved	Clarithromycin_Spectinomycin	synergy	Clarithromycin	Spectinomycin
0	0	1	1	S.aureus Newman&S.aureus DSM20231	conserved	Clarithromycin_Tedizolid	synergy	Clarithromycin	Tedizolid
1	0	0	0	B.subtilis	not conserved	Clarithromycin_Trimethoprim	synergy	Clarithromycin	Trimethoprim
0	0	1	0	S.aureus DSM20231	not conserved	Clavulanic_Clortetracycline	synergy	Clavulanic	Clortetracycline
0	0	1	0	S.aureus DSM20231	not conserved	Clavulanic_Fusidic acid	synergy	Clavulanic	Fusidic acid
0	1	1	0	S.aureus DSM20231&S.pneumoniae	conserved	Clavulanic_Levofloxacin	synergy	Clavulanic	Levofloxacin
0	0	1	0	S.aureus DSM20231	not conserved	Clavulanic_Linezolid	synergy	Clavulanic	Linezolid
1	0	0	0	B.subtilis	not conserved	Clavulanic_PenicillinG	synergy	Clavulanic	PenicillinG
1	0	0	0	B.subtilis	not conserved	Clavulanic_Teicoplanin	synergy	Clavulanic	Teicoplanin
1	0	1	1	S.aureus Newman&S.aureus DSM20231&B.subtilis	conserved	Clindamycin_Clortetracycline	synergy	Clindamycin	Clortetracycline
1	0	0	0	B.subtilis	not conserved	Clindamycin_Cotrimoxazole	synergy	Clindamycin	Cotrimoxazole
0	0	1	0	S.aureus DSM20231	not conserved	Clindamycin_CycloserineD	synergy	Clindamycin	CycloserineD
0	1	0	0	S.pneumoniae	not conserved	Clindamycin_Daptomycin	synergy	Clindamycin	Daptomycin
1	1	1	1	S.aureus Newman&S.aureus DSM20231&B.subtilis&S.pneumoniae	conserved	Clindamycin_Doxycycline	synergy	Clindamycin	Doxycycline
0	1	0	0	S.pneumoniae	not conserved	Clindamycin_EGCG	synergy	Clindamycin	EGCG
0	0	1	1	S.aureus Newman&S.aureus DSM20231	conserved	Clindamycin_Fosfomycin	synergy	Clindamycin	Fosfomycin
0	0	0	1	S.aureus Newman	not conserved	Clindamycin_Lincomycin	synergy	Clindamycin	Lincomycin
0	1	0	1	S.aureus Newman&S.pneumoniae	conserved	Clindamycin_Nitrofurantoin	synergy	Clindamycin	Nitrofurantoin
0	0	0	1	S.aureus Newman	not conserved	Clindamycin_Paraquat	synergy	Clindamycin	Paraquat
0	1	0	0	S.pneumoniae	not conserved	Clindamycin_Pseudomonic acid	synergy	Clindamycin	Pseudomonic acid
0	0	0	1	S.aureus Newman	not conserved	Clindamycin_Pyocyanin	synergy	Clindamycin	Pyocyanin
1	0	0	0	B.subtilis	not conserved	Clindamycin_Rifampicin	synergy	Clindamycin	Rifampicin
0	0	0	1	S.aureus Newman	not conserved	Clindamycin_Spectinomycin	synergy	Clindamycin	Spectinomycin
1	0	0	0	B.subtilis	not conserved	Clindamycin_Teicoplanin	synergy	Clindamycin	Teicoplanin
1	0	0	0	B.subtilis	not conserved	Clindamycin_Trimethoprim	synergy	Clindamycin	Trimethoprim
0	0	0	1	S.aureus Newman	not conserved	Clindamycin_U1	synergy	Clindamycin	U1
0	1	0	0	S.pneumoniae	not conserved	Clortetracycline_Daptomycin	synergy	Clortetracycline	Daptomycin
0	1	0	0	S.pneumoniae	not conserved	Clortetracycline_Doxorubicin	synergy	Clortetracycline	Doxorubicin
0	0	1	0	S.aureus DSM20231	not conserved	Clortetracycline_Erythromycin	synergy	Clortetracycline	Erythromycin
0	0	1	1	S.aureus Newman&S.aureus DSM20231	conserved	Clortetracycline_Fosfomycin	synergy	Clortetracycline	Fosfomycin
1	0	0	0	B.subtilis	not conserved	Clortetracycline_Fusidic acid	synergy	Clortetracycline	Fusidic acid
0	1	0	0	S.pneumoniae	not conserved	Clortetracycline_Gentamicin	synergy	Clortetracycline	Gentamicin
0	0	1	1	S.aureus Newman&S.aureus DSM20231	conserved	Clortetracycline_Lincomycin	synergy	Clortetracycline	Lincomycin
1	0	0	0	B.subtilis	not conserved	Clortetracycline_Linezolid	synergy	Clortetracycline	Linezolid
1	0	0	0	B.subtilis	not conserved	Clortetracycline_Loperamide	synergy	Clortetracycline	Loperamide
1	0	0	0	B.subtilis	not conserved	Clortetracycline_Rifampicin	synergy	Clortetracycline	Rifampicin
1	0	1	1	S.aureus Newman&S.aureus DSM20231&B.subtilis	conserved	Clortetracycline_Telithromycin	synergy	Clortetracycline	Telithromycin
0	0	1	0	S.aureus DSM20231	not conserved	Clortetracycline_Tigecycline	synergy	Clortetracycline	Tigecycline
1	0	0	0	B.subtilis	not conserved	Cotrimoxazole_Lincomycin	synergy	Cotrimoxazole	Lincomycin
1	0	0	0	B.subtilis	not conserved	Cotrimoxazole_Nitrofurantoin	synergy	Cotrimoxazole	Nitrofurantoin
1	0	0	0	B.subtilis	not conserved	Cotrimoxazole_Streptomycin	synergy	Cotrimoxazole	Streptomycin
1	0	0	0	B.subtilis	not conserved	CycloserineD_EGCG	synergy	CycloserineD	EGCG
0	1	0	0	S.pneumoniae	not conserved	CycloserineD_Imipenem	synergy	CycloserineD	Imipenem
0	0	1	1	S.aureus Newman&S.aureus DSM20231	conserved	CycloserineD_Levofloxacin	synergy	CycloserineD	Levofloxacin
1	0	0	0	B.subtilis	not conserved	CycloserineD_Loperamide	synergy	CycloserineD	Loperamide
0	1	0	0	S.pneumoniae	not conserved	CycloserineD_Oxacillin	synergy	CycloserineD	Oxacillin
0	1	0	0	S.pneumoniae	not conserved	CycloserineD_PenicillinG	synergy	CycloserineD	PenicillinG
0	0	0	1	S.aureus Newman	not conserved	CycloserineD_Phleomycin	synergy	CycloserineD	Phleomycin
0	1	0	0	S.pneumoniae	not conserved	CycloserineD_Streptozotocin	synergy	CycloserineD	Streptozotocin
0	1	0	0	S.pneumoniae	not conserved	CycloserineD_Sulfamethoxazol	synergy	CycloserineD	Sulfamethoxazol
0	1	0	0	S.pneumoniae	not conserved	CycloserineD_U1	synergy	CycloserineD	U1
0	1	0	0	S.pneumoniae	not conserved	Daptomycin_Doxycycline	synergy	Daptomycin	Doxycycline
0	1	0	0	S.pneumoniae	not conserved	Daptomycin_Levofloxacin	synergy	Daptomycin	Levofloxacin
0	1	0	0	S.pneumoniae	not conserved	Daptomycin_Tedizolid	synergy	Daptomycin	Tedizolid
0	1	0	0	S.pneumoniae	not conserved	Daptomycin_Trimethoprim	synergy	Daptomycin	Trimethoprim
0	1	0	0	S.pneumoniae	not conserved	Doxorubicin_Doxycycline	synergy	Doxorubicin	Doxycycline
1	0	0	0	B.subtilis	not conserved	Doxorubicin_Fosfomycin	synergy	Doxorubicin	Fosfomycin
1	0	0	0	B.subtilis	not conserved	Doxorubicin_Gentamicin	synergy	Doxorubicin	Gentamicin
1	0	0	0	B.subtilis	not conserved	Doxorubicin_Loperamide	synergy	Doxorubicin	Loperamide
1	0	0	0	B.subtilis	not conserved	Doxorubicin_MitomycinC	synergy	Doxorubicin	MitomycinC
1	0	0	0	B.subtilis	not conserved	Doxorubicin_Nitrofurantoin	synergy	Doxorubicin	Nitrofurantoin
1	0	0	0	B.subtilis	not conserved	Doxorubicin_Phleomycin	synergy	Doxorubicin	Phleomycin
1	0	0	0	B.subtilis	not conserved	Doxorubicin_Streptomycin	synergy	Doxorubicin	Streptomycin
1	1	0	0	B.subtilis&S.pneumoniae	conserved	Doxycycline_Erythromycin	synergy	Doxycycline	Erythromycin
0	0	1	1	S.aureus Newman&S.aureus DSM20231	conserved	Doxycycline_Fosfomycin	synergy	Doxycycline	Fosfomycin
0	1	0	0	S.pneumoniae	not conserved	Doxycycline_Gentamicin	synergy	Doxycycline	Gentamicin
0	1	1	1	S.aureus Newman&S.aureus DSM20231&S.pneumoniae	conserved	Doxycycline_Lincomycin	synergy	Doxycycline	Lincomycin
0	1	0	0	S.pneumoniae	not conserved	Doxycycline_Linezolid	synergy	Doxycycline	Linezolid
1	0	0	0	B.subtilis	not conserved	Doxycycline_Loperamide	synergy	Doxycycline	Loperamide
0	1	0	0	S.pneumoniae	not conserved	Doxycycline_Nisin	synergy	Doxycycline	Nisin
1	0	0	0	B.subtilis	not conserved	Doxycycline_Rifampicin	synergy	Doxycycline	Rifampicin
1	1	1	0	S.aureus DSM20231&B.subtilis&S.pneumoniae	conserved	Doxycycline_Telithromycin	synergy	Doxycycline	Telithromycin
0	0	1	0	S.aureus DSM20231	not conserved	EGCG_Fosfomycin	synergy	EGCG	Fosfomycin
0	1	0	0	S.pneumoniae	not conserved	EGCG_Fusidic acid	synergy	EGCG	Fusidic acid
0	0	0	1	S.aureus Newman	not conserved	EGCG_Gentamicin	synergy	EGCG	Gentamicin
0	0	1	0	S.aureus DSM20231	not conserved	EGCG_Lincomycin	synergy	EGCG	Lincomycin
0	0	1	1	S.aureus Newman&S.aureus DSM20231	conserved	EGCG_Pyocyanin	synergy	EGCG	Pyocyanin
0	0	0	1	S.aureus Newman	not conserved	Erythromycin_Lincomycin	synergy	Erythromycin	Lincomycin
0	1	0	0	S.pneumoniae	not conserved	Erythromycin_Nitrofurantoin	synergy	Erythromycin	Nitrofurantoin
0	1	0	0	S.pneumoniae	not conserved	Erythromycin_Novobiocin	synergy	Erythromycin	Novobiocin
0	0	0	1	S.aureus Newman	not conserved	Erythromycin_Spectinomycin	synergy	Erythromycin	Spectinomycin
1	0	0	0	B.subtilis	not conserved	Erythromycin_Trimethoprim	synergy	Erythromycin	Trimethoprim
0	0	1	1	S.aureus Newman&S.aureus DSM20231	conserved	Fosfomycin_Lincomycin	synergy	Fosfomycin	Lincomycin
0	0	0	1	S.aureus Newman	not conserved	Fosfomycin_Linezolid	synergy	Fosfomycin	Linezolid
0	1	0	0	S.pneumoniae	not conserved	Fosfomycin_Oxacillin	synergy	Fosfomycin	Oxacillin
0	0	1	0	S.aureus DSM20231	not conserved	Fosfomycin_PenicillinG	synergy	Fosfomycin	PenicillinG
1	0	0	1	S.aureus Newman&B.subtilis	conserved	Fosfomycin_Spectinomycin	synergy	Fosfomycin	Spectinomycin
1	0	1	1	S.aureus Newman&S.aureus DSM20231&B.subtilis	conserved	Fosfomycin_Streptomycin	synergy	Fosfomycin	Streptomycin
1	0	0	0	B.subtilis	not conserved	Fosfomycin_Streptozotocin	synergy	Fosfomycin	Streptozotocin
0	0	0	1	S.aureus Newman	not conserved	Fosfomycin_Tedizolid	synergy	Fosfomycin	Tedizolid
1	0	0	0	B.subtilis	not conserved	Fosfomycin_Trimethoprim	synergy	Fosfomycin	Trimethoprim
0	0	0	1	S.aureus Newman	not conserved	Fosfomycin_U1	synergy	Fosfomycin	U1
0	1	0	0	S.pneumoniae	not conserved	Fusidic acid_MitomycinC	synergy	Fusidic acid	MitomycinC
0	1	0	0	S.pneumoniae	not conserved	Fusidic acid_Nitrofurantoin	synergy	Fusidic acid	Nitrofurantoin
0	1	0	0	S.pneumoniae	not conserved	Fusidic acid_Puromycin	synergy	Fusidic acid	Puromycin
1	0	0	0	B.subtilis	not conserved	Fusidic acid_Tedizolid	synergy	Fusidic acid	Tedizolid
0	0	1	0	S.aureus DSM20231	not conserved	Gentamicin_Phleomycin	synergy	Gentamicin	Phleomycin
0	1	0	0	S.pneumoniae	not conserved	Gentamicin_Pristinamycin	synergy	Gentamicin	Pristinamycin
0	1	0	0	S.pneumoniae	not conserved	Gentamicin_Pseudomonic acid	synergy	Gentamicin	Pseudomonic acid
1	0	0	0	B.subtilis	not conserved	Gentamicin_Puromycin	synergy	Gentamicin	Puromycin
1	0	1	0	S.aureus DSM20231&B.subtilis	conserved	Gentamicin_Streptomycin	synergy	Gentamicin	Streptomycin
0	1	0	0	S.pneumoniae	not conserved	Gentamicin_Tedizolid	synergy	Gentamicin	Tedizolid
1	0	0	0	B.subtilis	not conserved	Gentamicin_Triclosan	synergy	Gentamicin	Triclosan
1	0	0	0	B.subtilis	not conserved	Gentamicin_Trimethoprim	synergy	Gentamicin	Trimethoprim
1	0	0	0	B.subtilis	not conserved	Imipenem_Loperamide	synergy	Imipenem	Loperamide
1	0	0	0	B.subtilis	not conserved	Imipenem_Streptozotocin	synergy	Imipenem	Streptozotocin
0	1	0	0	S.pneumoniae	not conserved	Imipenem_Tedizolid	synergy	Imipenem	Tedizolid
0	1	0	0	S.pneumoniae	not conserved	Imipenem_Teicoplanin	synergy	Imipenem	Teicoplanin
0	0	0	1	S.aureus Newman	not conserved	Levofloxacin_Moxifloxacin	synergy	Levofloxacin	Moxifloxacin
0	0	1	0	S.aureus DSM20231	not conserved	Levofloxacin_Procaine	synergy	Levofloxacin	Procaine
0	0	0	1	S.aureus Newman	not conserved	Levofloxacin_Streptozotocin	synergy	Levofloxacin	Streptozotocin
0	0	1	0	S.aureus DSM20231	not conserved	Levofloxacin_Sulfamethoxazol	synergy	Levofloxacin	Sulfamethoxazol
0	1	0	0	S.pneumoniae	not conserved	Levofloxacin_Tigecycline	synergy	Levofloxacin	Tigecycline
0	1	0	0	S.pneumoniae	not conserved	Lincomycin_Nitrofurantoin	synergy	Lincomycin	Nitrofurantoin
0	0	0	1	S.aureus Newman	not conserved	Lincomycin_Paraquat	synergy	Lincomycin	Paraquat
0	1	0	0	S.pneumoniae	not conserved	Lincomycin_Pseudomonic acid	synergy	Lincomycin	Pseudomonic acid
0	0	1	1	S.aureus Newman&S.aureus DSM20231	conserved	Lincomycin_Pyocyanin	synergy	Lincomycin	Pyocyanin
0	0	1	1	S.aureus Newman&S.aureus DSM20231	conserved	Lincomycin_Spectinomycin	synergy	Lincomycin	Spectinomycin
0	1	0	0	S.pneumoniae	not conserved	Lincomycin_Streptomycin	synergy	Lincomycin	Streptomycin
0	1	0	0	S.pneumoniae	not conserved	Lincomycin_Streptozotocin	synergy	Lincomycin	Streptozotocin
0	1	0	0	S.pneumoniae	not conserved	Lincomycin_Sulfamethoxazol	synergy	Lincomycin	Sulfamethoxazol
0	0	1	1	S.aureus Newman&S.aureus DSM20231	conserved	Lincomycin_Tedizolid	synergy	Lincomycin	Tedizolid
0	1	1	0	S.aureus DSM20231&S.pneumoniae	conserved	Lincomycin_Tigecycline	synergy	Lincomycin	Tigecycline
0	1	1	0	S.aureus DSM20231&S.pneumoniae	conserved	Lincomycin_Triclosan	synergy	Lincomycin	Triclosan
1	1	0	0	B.subtilis&S.pneumoniae	conserved	Lincomycin_Trimethoprim	synergy	Lincomycin	Trimethoprim
0	1	0	0	S.pneumoniae	not conserved	Lincomycin_U1	synergy	Lincomycin	U1
0	1	0	0	S.pneumoniae	not conserved	Linezolid_Nitrofurantoin	synergy	Linezolid	Nitrofurantoin
0	1	0	0	S.pneumoniae	not conserved	Linezolid_Novobiocin	synergy	Linezolid	Novobiocin
0	1	0	0	S.pneumoniae	not conserved	Linezolid_Puromycin	synergy	Linezolid	Puromycin
0	1	0	1	S.aureus Newman&S.pneumoniae	conserved	Linezolid_Spectinomycin	synergy	Linezolid	Spectinomycin
0	1	0	0	S.pneumoniae	not conserved	Linezolid_Streptomycin	synergy	Linezolid	Streptomycin
1	0	1	1	S.aureus Newman&S.aureus DSM20231&B.subtilis	conserved	Linezolid_Tedizolid	synergy	Linezolid	Tedizolid
0	0	1	0	S.aureus DSM20231	not conserved	Linezolid_Telithromycin	synergy	Linezolid	Telithromycin
0	1	0	0	S.pneumoniae	not conserved	Linezolid_Tigecycline	synergy	Linezolid	Tigecycline
0	1	0	0	S.pneumoniae	not conserved	Linezolid_Trimethoprim	synergy	Linezolid	Trimethoprim
0	1	0	0	S.pneumoniae	not conserved	Linezolid_U1	synergy	Linezolid	U1
0	1	0	0	S.pneumoniae	not conserved	Linezolid_Vancomycin	synergy	Linezolid	Vancomycin
0	0	0	1	S.aureus Newman	not conserved	Loperamide_Miconazole	synergy	Loperamide	Miconazole
0	1	1	0	S.aureus DSM20231&S.pneumoniae	conserved	Loperamide_Nisin	synergy	Loperamide	Nisin
0	0	1	0	S.aureus DSM20231	not conserved	Loperamide_Oritavancin	synergy	Loperamide	Oritavancin
0	1	0	0	S.pneumoniae	not conserved	Loperamide_Oxacillin	synergy	Loperamide	Oxacillin
0	1	0	0	S.pneumoniae	not conserved	Loperamide_PenicillinG	synergy	Loperamide	PenicillinG
1	0	0	0	B.subtilis	not conserved	Loperamide_Phleomycin	synergy	Loperamide	Phleomycin
1	0	0	0	B.subtilis	not conserved	Loperamide_Trimethoprim	synergy	Loperamide	Trimethoprim
0	0	0	1	S.aureus Newman	not conserved	Miconazole_MitomycinC	synergy	Miconazole	MitomycinC
0	0	1	0	S.aureus DSM20231	not conserved	MitomycinC_Nisin	synergy	MitomycinC	Nisin
0	1	0	0	S.pneumoniae	not conserved	MitomycinC_Nitrofurantoin	synergy	MitomycinC	Nitrofurantoin
1	0	0	1	S.aureus Newman&B.subtilis	conserved	MitomycinC_Novobiocin	synergy	MitomycinC	Novobiocin
1	0	0	0	B.subtilis	not conserved	MitomycinC_Streptomycin	synergy	MitomycinC	Streptomycin
0	0	0	1	S.aureus Newman	not conserved	MitomycinC_Teicoplanin	synergy	MitomycinC	Teicoplanin
0	1	0	0	S.pneumoniae	not conserved	MitomycinC_Telithromycin	synergy	MitomycinC	Telithromycin
1	0	0	0	B.subtilis	not conserved	MitomycinC_Trimethoprim	synergy	MitomycinC	Trimethoprim
0	0	0	1	S.aureus Newman	not conserved	MitomycinC_U1	synergy	MitomycinC	U1
0	0	0	1	S.aureus Newman	not conserved	Moxifloxacin_Novobiocin	synergy	Moxifloxacin	Novobiocin
0	0	0	1	S.aureus Newman	not conserved	Moxifloxacin_Phleomycin	synergy	Moxifloxacin	Phleomycin
0	0	0	1	S.aureus Newman	not conserved	Moxifloxacin_Streptozotocin	synergy	Moxifloxacin	Streptozotocin
0	0	1	1	S.aureus Newman&S.aureus DSM20231	conserved	Moxifloxacin_Trimethoprim	synergy	Moxifloxacin	Trimethoprim
0	0	1	0	S.aureus DSM20231	not conserved	Nisin_Novobiocin	synergy	Nisin	Novobiocin
0	0	1	1	S.aureus Newman&S.aureus DSM20231	conserved	Nisin_Teicoplanin	synergy	Nisin	Teicoplanin
0	0	1	0	S.aureus DSM20231	not conserved	Nisin_Trimethoprim	synergy	Nisin	Trimethoprim
0	0	0	1	S.aureus Newman	not conserved	Nitrofurantoin_Oritavancin	synergy	Nitrofurantoin	Oritavancin
0	1	0	0	S.pneumoniae	not conserved	Nitrofurantoin_Pyocyanin	synergy	Nitrofurantoin	Pyocyanin
0	1	0	0	S.pneumoniae	not conserved	Nitrofurantoin_Rifampicin	synergy	Nitrofurantoin	Rifampicin
0	1	0	0	S.pneumoniae	not conserved	Nitrofurantoin_Tedizolid	synergy	Nitrofurantoin	Tedizolid
1	0	0	0	B.subtilis	not conserved	Nitrofurantoin_Teicoplanin	synergy	Nitrofurantoin	Teicoplanin
0	1	0	0	S.pneumoniae	not conserved	Nitrofurantoin_Telithromycin	synergy	Nitrofurantoin	Telithromycin
1	1	0	0	B.subtilis&S.pneumoniae	conserved	Nitrofurantoin_Trimethoprim	synergy	Nitrofurantoin	Trimethoprim
0	0	1	1	S.aureus Newman&S.aureus DSM20231	conserved	Novobiocin_Phleomycin	synergy	Novobiocin	Phleomycin
1	0	0	0	B.subtilis	not conserved	Novobiocin_Pyocyanin	synergy	Novobiocin	Pyocyanin
0	0	1	1	S.aureus Newman&S.aureus DSM20231	conserved	Novobiocin_Streptomycin	synergy	Novobiocin	Streptomycin
0	0	1	1	S.aureus Newman&S.aureus DSM20231	conserved	Novobiocin_Teicoplanin	synergy	Novobiocin	Teicoplanin
0	0	0	1	S.aureus Newman	not conserved	Oritavancin_Pyocyanin	synergy	Oritavancin	Pyocyanin
0	0	0	1	S.aureus Newman	not conserved	Oritavancin_Spectinomycin	synergy	Oritavancin	Spectinomycin
0	0	1	1	S.aureus Newman&S.aureus DSM20231	conserved	Oritavancin_Streptomycin	synergy	Oritavancin	Streptomycin
0	0	0	1	S.aureus Newman	not conserved	Oritavancin_Teicoplanin	synergy	Oritavancin	Teicoplanin
0	1	0	0	S.pneumoniae	not conserved	Oxacillin_PenicillinG	synergy	Oxacillin	PenicillinG
0	0	0	1	S.aureus Newman	not conserved	Oxacillin_Phleomycin	synergy	Oxacillin	Phleomycin
0	1	0	0	S.pneumoniae	not conserved	Oxacillin_Vancomycin	synergy	Oxacillin	Vancomycin
1	0	0	0	B.subtilis	not conserved	Paraquat_Triclosan	synergy	Paraquat	Triclosan
0	0	0	1	S.aureus Newman	not conserved	PenicillinG_Phleomycin	synergy	PenicillinG	Phleomycin
0	0	1	1	S.aureus Newman&S.aureus DSM20231	conserved	Phleomycin_Puromycin	synergy	Phleomycin	Puromycin
1	0	1	1	S.aureus Newman&S.aureus DSM20231&B.subtilis	conserved	Phleomycin_Streptomycin	synergy	Phleomycin	Streptomycin
0	0	0	1	S.aureus Newman	not conserved	Phleomycin_Streptozotocin	synergy	Phleomycin	Streptozotocin
0	0	0	1	S.aureus Newman	not conserved	Phleomycin_Tedizolid	synergy	Phleomycin	Tedizolid
0	0	0	1	S.aureus Newman	not conserved	Phleomycin_Teicoplanin	synergy	Phleomycin	Teicoplanin
1	0	0	1	S.aureus Newman&B.subtilis	conserved	Phleomycin_Trimethoprim	synergy	Phleomycin	Trimethoprim
0	1	0	0	S.pneumoniae	not conserved	Pristinamycin_Pseudomonic acid	synergy	Pristinamycin	Pseudomonic acid
0	0	0	1	S.aureus Newman	not conserved	Pristinamycin_Trimethoprim	synergy	Pristinamycin	Trimethoprim
0	1	1	0	S.aureus DSM20231&S.pneumoniae	conserved	Pristinamycin_Virginiamycin M1	synergy	Pristinamycin	Virginiamycin M1
0	1	0	0	S.pneumoniae	not conserved	Procaine_Teicoplanin	synergy	Procaine	Teicoplanin
0	1	0	0	S.pneumoniae	not conserved	Pseudomonic acid_Puromycin	synergy	Pseudomonic acid	Puromycin
0	1	0	0	S.pneumoniae	not conserved	Pseudomonic acid_Streptomycin	synergy	Pseudomonic acid	Streptomycin
0	1	0	0	S.pneumoniae	not conserved	Pseudomonic acid_Trimethoprim	synergy	Pseudomonic acid	Trimethoprim
1	0	0	0	B.subtilis	not conserved	Puromycin_Streptomycin	synergy	Puromycin	Streptomycin
0	1	0	0	S.pneumoniae	not conserved	Puromycin_Trimethoprim	synergy	Puromycin	Trimethoprim
0	1	0	0	S.pneumoniae	not conserved	Rifampicin_Spectinomycin	synergy	Rifampicin	Spectinomycin
0	1	0	0	S.pneumoniae	not conserved	Rifampicin_Streptomycin	synergy	Rifampicin	Streptomycin
0	1	0	0	S.pneumoniae	not conserved	Rifampicin_Telithromycin	synergy	Rifampicin	Telithromycin
0	1	0	0	S.pneumoniae	not conserved	Spectinomycin_Telithromycin	synergy	Spectinomycin	Telithromycin
0	1	0	0	S.pneumoniae	not conserved	Spectinomycin_Trimethoprim	synergy	Spectinomycin	Trimethoprim
1	0	0	0	B.subtilis	not conserved	Streptomycin_Triclosan	synergy	Streptomycin	Triclosan
1	1	0	0	B.subtilis&S.pneumoniae	conserved	Streptomycin_Trimethoprim	synergy	Streptomycin	Trimethoprim
0	0	0	1	S.aureus Newman	not conserved	Streptozotocin_Teicoplanin	synergy	Streptozotocin	Teicoplanin
0	0	1	1	S.aureus Newman&S.aureus DSM20231	conserved	Streptozotocin_Trimethoprim	synergy	Streptozotocin	Trimethoprim
0	1	0	0	S.pneumoniae	not conserved	Sulfamethoxazol_Tedizolid	synergy	Sulfamethoxazol	Tedizolid
1	1	1	0	S.aureus DSM20231&B.subtilis&S.pneumoniae	conserved	Sulfamethoxazol_Trimethoprim	synergy	Sulfamethoxazol	Trimethoprim
0	0	1	0	S.aureus DSM20231	not conserved	Tedizolid_Tigecycline	synergy	Tedizolid	Tigecycline
0	0	1	0	S.aureus DSM20231	not conserved	Tedizolid_Triclosan	synergy	Tedizolid	Triclosan
0	1	0	0	S.pneumoniae	not conserved	Teicoplanin_Triclosan	synergy	Teicoplanin	Triclosan
0	0	1	1	S.aureus Newman&S.aureus DSM20231	conserved	Teicoplanin_Trimethoprim	synergy	Teicoplanin	Trimethoprim
0	1	0	0	S.pneumoniae	not conserved	Teicoplanin_U1	synergy	Teicoplanin	U1
0	1	0	0	S.pneumoniae	not conserved	Telithromycin_Tigecycline	synergy	Telithromycin	Tigecycline
1	0	0	0	B.subtilis	not conserved	Telithromycin_Trimethoprim	synergy	Telithromycin	Trimethoprim
0	1	0	0	S.pneumoniae	not conserved	Tigecycline_Trimethoprim	synergy	Tigecycline	Trimethoprim

## Sheet: Fig.1d
Type	Count	Cell_Process.x	Cell_Process.y	distinct_drugs.x	distinct_drugs.y
antagonism	1	DNA	DNA	8	8
synergy	6	DNA	DNA	8	8
antagonism	2	DNA	membrane	8	3
synergy	1	DNA	membrane	8	3
antagonism	1	DNA	non-antibiotic	8	5
synergy	1	DNA	non-antibiotic	8	5
antagonism	3	DNA	oxidative stress/PMF	8	3
antagonism	7	DNA	protein synthesis	8	17
synergy	5	DNA	protein synthesis	8	17
antagonism	1	cell wall	DNA	11	8
synergy	1	cell wall	DNA	11	8
synergy	2	cell wall	cell wall	11	11
antagonism	1	cell wall	membrane	11	3
synergy	2	cell wall	membrane	11	3
antagonism	2	cell wall	non-antibiotic	11	5
synergy	2	cell wall	non-antibiotic	11	5
antagonism	9	cell wall	protein synthesis	11	17
synergy	5	cell wall	protein synthesis	11	17
synergy	1	membrane	non-antibiotic	3	5
antagonism	2	membrane	protein synthesis	3	17
synergy	1	membrane	protein synthesis	3	17
antagonism	1	non-antibiotic	non-antibiotic	5	5
synergy	1	non-antibiotic	oxidative stress/PMF	5	3
antagonism	5	non-antibiotic	protein synthesis	5	17
synergy	1	non-antibiotic	protein synthesis	5	17
antagonism	2	protein synthesis	protein synthesis	17	17
synergy	15	protein synthesis	protein synthesis	17	17

## Sheet: Fig.1e
Species_pair	Interaction_conservation_rate	Marker_gene_identity_percentage	Gram_annotation
B. subtilis - S. aureus	0.0717054	67.5	Gram-positive/Gram-positive
B. subtilis - S. pneumoniae	0.0522876	62.6	Gram-positive/Gram-positive
S. aureus - S. pneumoniae	0.0647482	62.9	Gram-positive/Gram-positive
E. coli - S. Typhimurium	0.264609	91.5	Gram-negative/Gram-negative
S. Typhimurium - P. aeruginosa	0.104116	67.2	Gram-negative/Gram-negative
E. coli - P. aeruginosa	0.109529	66.9	Gram-negative/Gram-negative
E. coli - S. aureus	0.0181237	51.3	Gram-positive/Gram-negative
S. Typhimurium - S. aureus	0.0227545	51.1	Gram-positive/Gram-negative
P. aeruginosa - S. aureus	0.0169492	47.9	Gram-positive/Gram-negative
E. coli - B. subtilis	0.0229746	53.5	Gram-positive/Gram-negative
S. Typhimurium - B. subtilis	0.0205479	53.5	Gram-positive/Gram-negative
P. aeruginosa - B. subtilis	0.0166389	51.9	Gram-positive/Gram-negative
E. coli - S. pneumoniae	0.0231214	53.1	Gram-positive/Gram-negative
S. Typhimurium - S. pneumoniae	0.0142303	52.9	Gram-positive/Gram-negative
P. aeruginosa - S. pneumoniae	0.0108865	51	Gram-positive/Gram-negative

## Sheet: Fig.2a
type	interaction_count	Drug_class.x	Drug_class.y	distinct_drugs.x	distinct_drugs.y	possible_combinations	interaction_rate
synergy	2	DNA/oxidative stress	fluoroquinolones	3	3	9	0.222222
synergy	1	DNA/oxidative stress	folate biosynthesis	3	3	9	0.111111
synergy	2	DNA/oxidative stress	glycopeptides and lipopeptides	3	4	12	0.166667
synergy	1	DNA/oxidative stress	lincosamides	3	2	6	0.166667
antagonism	1	DNA/oxidative stress	macrolides and ketolides	3	4	12	0.0833333
synergy	2	DNA/oxidative stress	macrolides and ketolides	3	4	12	0.166667
antagonism	2	DNA/oxidative stress	membrane	3	3	9	0.222222
antagonism	3	DNA/oxidative stress	non-antibiotic	3	8	24	0.125
synergy	3	DNA/oxidative stress	non-antibiotic	3	8	24	0.125
synergy	1	DNA/oxidative stress	other DNA	3	2	6	0.166667
antagonism	1	DNA/oxidative stress	other cell wall	3	4	12	0.0833333
synergy	1	DNA/oxidative stress	other cell wall	3	4	12	0.0833333
synergy	1	DNA/oxidative stress	other protein synthesis	3	4	12	0.0833333
antagonism	1	DNA/oxidative stress	oxazolidinones	3	2	6	0.166667
synergy	1	DNA/oxidative stress	oxazolidinones	3	2	6	0.166667
antagonism	3	DNA/oxidative stress	oxidative stress/PMF	3	3	9	0.333333
synergy	2	aminoglycosides	DNA/oxidative stress	3	3	9	0.222222
synergy	1	aminoglycosides	aminoglycosides	3	3	3	0.333333
antagonism	1	aminoglycosides	beta-lactams	3	10	30	0.0333333
antagonism	1	aminoglycosides	glycopeptides and lipopeptides	3	4	12	0.0833333
synergy	2	aminoglycosides	glycopeptides and lipopeptides	3	4	12	0.166667
antagonism	1	aminoglycosides	lincosamides	3	2	6	0.166667
synergy	2	aminoglycosides	lincosamides	3	2	6	0.333333
antagonism	1	aminoglycosides	macrolides and ketolides	3	4	12	0.0833333
synergy	3	aminoglycosides	macrolides and ketolides	3	4	12	0.25
antagonism	1	aminoglycosides	membrane	3	3	9	0.111111
synergy	1	aminoglycosides	membrane	3	3	9	0.111111
synergy	1	aminoglycosides	other DNA	3	2	6	0.166667
antagonism	2	aminoglycosides	other cell wall	3	4	12	0.166667
synergy	4	aminoglycosides	other cell wall	3	4	12	0.333333
synergy	1	aminoglycosides	other protein synthesis	3	4	12	0.0833333
synergy	1	aminoglycosides	oxazolidinones	3	2	6	0.166667
antagonism	2	aminoglycosides	oxidative stress/PMF	3	3	9	0.222222
antagonism	1	aminoglycosides	tetracyclines	3	3	9	0.111111
antagonism	1	beta-lactams	DNA/oxidative stress	10	3	30	0.0333333
synergy	2	beta-lactams	DNA/oxidative stress	10	3	30	0.0666667
antagonism	3	beta-lactams	beta-lactams	10	10	45	0.0666667
antagonism	1	beta-lactams	fluoroquinolones	10	3	30	0.0333333
synergy	4	beta-lactams	fluoroquinolones	10	3	30	0.133333
antagonism	1	beta-lactams	folate biosynthesis	10	3	30	0.0333333
synergy	1	beta-lactams	folate biosynthesis	10	3	30	0.0333333
antagonism	2	beta-lactams	glycopeptides and lipopeptides	10	4	40	0.05
antagonism	5	beta-lactams	lincosamides	10	2	20	0.25
synergy	2	beta-lactams	lincosamides	10	2	20	0.1
antagonism	2	beta-lactams	macrolides and ketolides	10	4	40	0.05
synergy	1	beta-lactams	macrolides and ketolides	10	4	40	0.025
synergy	3	beta-lactams	membrane	10	3	30	0.1
antagonism	3	beta-lactams	non-antibiotic	10	8	80	0.0375
synergy	7	beta-lactams	non-antibiotic	10	8	80	0.0875
antagonism	5	beta-lactams	other cell wall	10	4	40	0.125
synergy	4	beta-lactams	other cell wall	10	4	40	0.1
antagonism	1	beta-lactams	other protein synthesis	10	4	40	0.025
synergy	3	beta-lactams	other protein synthesis	10	4	40	0.075
antagonism	3	beta-lactams	oxazolidinones	10	2	20	0.15
synergy	4	beta-lactams	oxazolidinones	10	2	20	0.2
antagonism	5	beta-lactams	tetracyclines	10	3	30	0.166667
synergy	2	beta-lactams	tetracyclines	10	3	30	0.0666667
synergy	3	fluoroquinolones	fluoroquinolones	3	3	3	1
synergy	3	fluoroquinolones	folate biosynthesis	3	3	9	0.333333
antagonism	4	fluoroquinolones	lincosamides	3	2	6	0.666667
antagonism	4	fluoroquinolones	macrolides and ketolides	3	4	12	0.333333
antagonism	2	fluoroquinolones	membrane	3	3	9	0.222222
antagonism	6	fluoroquinolones	non-antibiotic	3	8	24	0.25
synergy	5	fluoroquinolones	non-antibiotic	3	8	24	0.208333
synergy	2	fluoroquinolones	other DNA	3	2	6	0.333333
synergy	1	fluoroquinolones	other cell wall	3	4	12	0.0833333
antagonism	3	fluoroquinolones	other protein synthesis	3	4	12	0.25
synergy	1	fluoroquinolones	other protein synthesis	3	4	12	0.0833333
antagonism	3	fluoroquinolones	tetracyclines	3	3	9	0.333333
synergy	1	folate biosynthesis	folate biosynthesis	3	3	3	0.333333
synergy	1	folate biosynthesis	glycopeptides and lipopeptides	3	4	12	0.0833333
antagonism	2	folate biosynthesis	lincosamides	3	2	6	0.333333
antagonism	1	folate biosynthesis	macrolides and ketolides	3	4	12	0.0833333
antagonism	2	folate biosynthesis	membrane	3	3	9	0.222222
synergy	1	folate biosynthesis	non-antibiotic	3	8	24	0.0416667
synergy	1	folate biosynthesis	other cell wall	3	4	12	0.0833333
antagonism	2	folate biosynthesis	other protein synthesis	3	4	12	0.166667
antagonism	2	folate biosynthesis	oxazolidinones	3	2	6	0.333333
antagonism	1	folate biosynthesis	oxidative stress/PMF	3	3	9	0.111111
synergy	1	folate biosynthesis	streptogramins	3	2	6	0.166667
antagonism	2	folate biosynthesis	tetracyclines	3	3	9	0.222222
synergy	1	glycopeptides and lipopeptides	glycopeptides and lipopeptides	4	4	6	0.166667
antagonism	1	glycopeptides and lipopeptides	lincosamides	4	2	8	0.125
antagonism	2	glycopeptides and lipopeptides	macrolides and ketolides	4	4	16	0.125
antagonism	1	glycopeptides and lipopeptides	membrane	4	3	12	0.0833333
synergy	1	glycopeptides and lipopeptides	membrane	4	3	12	0.0833333
antagonism	1	glycopeptides and lipopeptides	non-antibiotic	4	8	32	0.03125
synergy	3	glycopeptides and lipopeptides	non-antibiotic	4	8	32	0.09375
synergy	1	glycopeptides and lipopeptides	other DNA	4	2	8	0.125
antagonism	2	glycopeptides and lipopeptides	other cell wall	4	4	16	0.125
synergy	1	glycopeptides and lipopeptides	other cell wall	4	4	16	0.0625
antagonism	1	glycopeptides and lipopeptides	other protein synthesis	4	4	16	0.0625
synergy	1	glycopeptides and lipopeptides	oxidative stress/PMF	4	3	12	0.0833333
antagonism	1	glycopeptides and lipopeptides	tetracyclines	4	3	12	0.0833333
synergy	1	lincosamides	lincosamides	2	2	1	1
synergy	2	lincosamides	macrolides and ketolides	2	4	8	0.25
antagonism	2	lincosamides	membrane	2	3	6	0.333333
synergy	2	lincosamides	membrane	2	3	6	0.333333
antagonism	4	lincosamides	non-antibiotic	2	8	16	0.25
antagonism	2	lincosamides	other DNA	2	2	4	0.5
antagonism	2	lincosamides	other cell wall	2	4	8	0.25
synergy	3	lincosamides	other cell wall	2	4	8	0.375
synergy	1	lincosamides	other protein synthesis	2	4	8	0.125
synergy	1	lincosamides	oxazolidinones	2	2	4	0.25
antagonism	1	lincosamides	oxidative stress/PMF	2	3	6	0.166667
synergy	4	lincosamides	oxidative stress/PMF	2	3	6	0.666667
antagonism	2	lincosamides	protein degradation	2	2	4	0.5
synergy	1	lincosamides	protein degradation	2	2	4	0.25
antagonism	1	lincosamides	streptogramins	2	2	4	0.25
synergy	5	lincosamides	tetracyclines	2	3	6	0.833333
synergy	1	macrolides and ketolides	macrolides and ketolides	4	4	6	0.166667
antagonism	4	macrolides and ketolides	membrane	4	3	12	0.333333
synergy	1	macrolides and ketolides	membrane	4	3	12	0.0833333
antagonism	6	macrolides and ketolides	non-antibiotic	4	8	32	0.1875
synergy	2	macrolides and ketolides	other cell wall	4	4	16	0.125
synergy	4	macrolides and ketolides	other protein synthesis	4	4	16	0.25
synergy	4	macrolides and ketolides	oxazolidinones	4	2	8	0.5
antagonism	1	macrolides and ketolides	protein degradation	4	2	8	0.125
synergy	7	macrolides and ketolides	tetracyclines	4	3	12	0.583333
antagonism	1	membrane	membrane	3	3	3	0.333333
antagonism	5	membrane	non-antibiotic	3	8	24	0.208333
synergy	1	membrane	non-antibiotic	3	8	24	0.0416667
antagonism	3	membrane	other cell wall	3	4	12	0.25
synergy	3	membrane	other cell wall	3	4	12	0.25
antagonism	1	membrane	other protein synthesis	3	4	12	0.0833333
antagonism	2	membrane	oxazolidinones	3	2	6	0.333333
synergy	1	membrane	oxazolidinones	3	2	6	0.166667
synergy	2	membrane	oxidative stress/PMF	3	3	9	0.222222
antagonism	1	membrane	protein degradation	3	2	6	0.166667
antagonism	1	membrane	streptogramins	3	2	6	0.166667
antagonism	3	membrane	tetracyclines	3	3	9	0.333333
antagonism	7	non-antibiotic	non-antibiotic	8	8	28	0.25
synergy	2	non-antibiotic	non-antibiotic	8	8	28	0.0714286
antagonism	1	non-antibiotic	other DNA	8	2	16	0.0625
synergy	1	non-antibiotic	other DNA	8	2	16	0.0625
antagonism	3	non-antibiotic	other cell wall	8	4	32	0.09375
synergy	4	non-antibiotic	other cell wall	8	4	32	0.125
antagonism	1	non-antibiotic	other protein synthesis	8	4	32	0.03125
antagonism	2	non-antibiotic	oxazolidinones	8	2	16	0.125
antagonism	1	non-antibiotic	oxidative stress/PMF	8	3	24	0.0416667
synergy	2	non-antibiotic	oxidative stress/PMF	8	3	24	0.0833333
synergy	1	non-antibiotic	protein degradation	8	2	16	0.0625
antagonism	1	non-antibiotic	streptogramins	8	2	16	0.0625
synergy	1	non-antibiotic	tetracyclines	8	3	24	0.0416667
antagonism	1	other DNA	protein degradation	2	2	4	0.25
antagonism	1	other cell wall	other DNA	4	2	8	0.125
synergy	1	other cell wall	other DNA	4	2	8	0.125
antagonism	1	other cell wall	other cell wall	4	4	6	0.166667
synergy	1	other cell wall	other cell wall	4	4	6	0.166667
synergy	1	other cell wall	other protein synthesis	4	4	16	0.0625
synergy	3	other cell wall	oxazolidinones	4	2	8	0.375
antagonism	1	other cell wall	oxidative stress/PMF	4	3	12	0.0833333
antagonism	1	other cell wall	protein degradation	4	2	8	0.125
synergy	2	other cell wall	protein degradation	4	2	8	0.25
synergy	2	other cell wall	tetracyclines	4	3	12	0.166667
synergy	1	other protein synthesis	other protein synthesis	4	4	6	0.166667
synergy	2	other protein synthesis	oxazolidinones	4	2	8	0.25
antagonism	1	other protein synthesis	oxidative stress/PMF	4	3	12	0.0833333
synergy	1	other protein synthesis	protein degradation	4	2	8	0.125
synergy	1	oxazolidinones	oxazolidinones	2	2	1	1
antagonism	1	oxazolidinones	streptogramins	2	2	4	0.25
synergy	1	oxazolidinones	tetracyclines	2	3	6	0.166667
antagonism	1	protein degradation	streptogramins	2	2	4	0.25
synergy	1	streptogramins	streptogramins	2	2	1	1
synergy	1	tetracyclines	tetracyclines	3	3	3	0.333333

## Sheet: Fig.2b
type	interaction_count	Cell_Process.x	Cell_Process.y	distinct_drugs.x	distinct_drugs.y	possible_combinations	interaction_rate
synergy	13	DNA	DNA	11	11	55	0.236364
antagonism	6	DNA	membrane	11	3	33	0.181818
antagonism	10	DNA	non-antibiotic	11	8	88	0.113636
synergy	10	DNA	non-antibiotic	11	8	88	0.113636
antagonism	4	DNA	oxidative stress/PMF	11	3	33	0.121212
antagonism	1	DNA	protein degradation	11	2	22	0.0454545
antagonism	27	DNA	protein synthesis	11	20	220	0.122727
synergy	10	DNA	protein synthesis	11	20	220	0.0454545
antagonism	5	cell wall	DNA	18	11	198	0.0252525
synergy	15	cell wall	DNA	18	11	198	0.0757576
antagonism	14	cell wall	cell wall	18	18	153	0.0915033
synergy	7	cell wall	cell wall	18	18	153	0.0457516
antagonism	5	cell wall	membrane	18	3	54	0.0925926
synergy	7	cell wall	membrane	18	3	54	0.12963
antagonism	8	cell wall	non-antibiotic	18	8	144	0.0555556
synergy	14	cell wall	non-antibiotic	18	8	144	0.0972222
antagonism	1	cell wall	oxidative stress/PMF	18	3	54	0.0185185
synergy	1	cell wall	oxidative stress/PMF	18	3	54	0.0185185
antagonism	3	cell wall	protein degradation	18	2	36	0.0833333
synergy	2	cell wall	protein degradation	18	2	36	0.0555556
antagonism	27	cell wall	protein synthesis	18	20	360	0.075
synergy	29	cell wall	protein synthesis	18	20	360	0.0805556
antagonism	1	membrane	membrane	3	3	3	0.333333
antagonism	5	membrane	non-antibiotic	3	8	24	0.208333
synergy	2	membrane	non-antibiotic	3	8	24	0.0833333
synergy	2	membrane	oxidative stress/PMF	3	3	9	0.222222
antagonism	1	membrane	protein degradation	3	2	6	0.166667
antagonism	14	membrane	protein synthesis	3	20	60	0.233333
synergy	6	membrane	protein synthesis	3	20	60	0.1
antagonism	7	non-antibiotic	non-antibiotic	8	8	28	0.25
synergy	2	non-antibiotic	non-antibiotic	8	8	28	0.0714286
antagonism	1	non-antibiotic	oxidative stress/PMF	8	3	24	0.0416667
synergy	2	non-antibiotic	oxidative stress/PMF	8	3	24	0.0833333
synergy	1	non-antibiotic	protein degradation	8	2	16	0.0625
antagonism	14	non-antibiotic	protein synthesis	8	20	160	0.0875
synergy	1	non-antibiotic	protein synthesis	8	20	160	0.00625
antagonism	4	oxidative stress/PMF	protein synthesis	3	20	60	0.0666667
synergy	4	oxidative stress/PMF	protein synthesis	3	20	60	0.0666667
antagonism	4	protein degradation	protein synthesis	2	20	40	0.1
synergy	2	protein degradation	protein synthesis	2	20	40	0.05
antagonism	5	protein synthesis	protein synthesis	20	20	190	0.0263158
synergy	41	protein synthesis	protein synthesis	20	20	190	0.215789

## Sheet: Fig.2c
known	interaction_type	count	percentage
known	antagonism	9	0.321429
known	synergy	19	0.678571
unknown	antagonism	153	0.50495
unknown	synergy	150	0.49505

## Sheet: Fig.2d
Combination	Strain	Concentration_horizontal_drug_ug_ml	Concentration_vertical_drug_ug_ml	Normalised_fitness	Drug_horizontal	Drug_vertical
Cefepime + Teicoplanin	5438	0	0	0.982171	Cefepime	Teicoplanin
Cefepime + Teicoplanin	5438	0	0.64	1	Cefepime	Teicoplanin
Cefepime + Teicoplanin	5438	0	1.2	1	Cefepime	Teicoplanin
Cefepime + Teicoplanin	5438	0	1.76	0.549424	Cefepime	Teicoplanin
Cefepime + Teicoplanin	5438	0	2.32	0.00671236	Cefepime	Teicoplanin
Cefepime + Teicoplanin	5438	0	2.88	0.00914314	Cefepime	Teicoplanin
Cefepime + Teicoplanin	5438	0	3.44	0.00643268	Cefepime	Teicoplanin
Cefepime + Teicoplanin	5438	0	4	0.0124956	Cefepime	Teicoplanin
Cefepime + Teicoplanin	5438	0.48	0	1	Cefepime	Teicoplanin
Cefepime + Teicoplanin	5438	0.48	0.64	1	Cefepime	Teicoplanin
Cefepime + Teicoplanin	5438	0.48	1.2	0.937957	Cefepime	Teicoplanin
Cefepime + Teicoplanin	5438	0.48	1.76	0.201182	Cefepime	Teicoplanin
Cefepime + Teicoplanin	5438	0.48	2.32	0.00259008	Cefepime	Teicoplanin
Cefepime + Teicoplanin	5438	0.48	2.88	0.000723519	Cefepime	Teicoplanin
Cefepime + Teicoplanin	5438	0.48	3.44	0.0139707	Cefepime	Teicoplanin
Cefepime + Teicoplanin	5438	0.48	4	0.0122974	Cefepime	Teicoplanin
Cefepime + Teicoplanin	5438	0.9	0	1	Cefepime	Teicoplanin
Cefepime + Teicoplanin	5438	0.9	0.64	1	Cefepime	Teicoplanin
Cefepime + Teicoplanin	5438	0.9	1.2	0.864884	Cefepime	Teicoplanin
Cefepime + Teicoplanin	5438	0.9	1.76	0.0632271	Cefepime	Teicoplanin
Cefepime + Teicoplanin	5438	0.9	2.32	0.012548	Cefepime	Teicoplanin
Cefepime + Teicoplanin	5438	0.9	2.88	0.00475945	Cefepime	Teicoplanin
Cefepime + Teicoplanin	5438	0.9	3.44	0.0128811	Cefepime	Teicoplanin
Cefepime + Teicoplanin	5438	0.9	4	0.013826	Cefepime	Teicoplanin
Cefepime + Teicoplanin	5438	1.32	0	1	Cefepime	Teicoplanin
Cefepime + Teicoplanin	5438	1.32	0.64	1	Cefepime	Teicoplanin
Cefepime + Teicoplanin	5438	1.32	1.2	0.574175	Cefepime	Teicoplanin
Cefepime + Teicoplanin	5438	1.32	1.76	0.0279437	Cefepime	Teicoplanin
Cefepime + Teicoplanin	5438	1.32	2.32	0.0119071	Cefepime	Teicoplanin
Cefepime + Teicoplanin	5438	1.32	2.88	0.0108796	Cefepime	Teicoplanin
Cefepime + Teicoplanin	5438	1.32	3.44	0.0109708	Cefepime	Teicoplanin
Cefepime + Teicoplanin	5438	1.32	4	0.0154858	Cefepime	Teicoplanin
Cefepime + Teicoplanin	5438	1.74	0	0.989678	Cefepime	Teicoplanin
Cefepime + Teicoplanin	5438	1.74	0.64	0.924839	Cefepime	Teicoplanin
Cefepime + Teicoplanin	5438	1.74	1.2	0.264546	Cefepime	Teicoplanin
Cefepime + Teicoplanin	5438	1.74	1.76	0.0230907	Cefepime	Teicoplanin
Cefepime + Teicoplanin	5438	1.74	2.32	0.00932189	Cefepime	Teicoplanin
Cefepime + Teicoplanin	5438	1.74	2.88	0.0098229	Cefepime	Teicoplanin
Cefepime + Teicoplanin	5438	1.74	3.44	0.00757085	Cefepime	Teicoplanin
Cefepime + Teicoplanin	5438	1.74	4	0.017187	Cefepime	Teicoplanin
Cefepime + Teicoplanin	5438	2.16	0	0.952442	Cefepime	Teicoplanin
Cefepime + Teicoplanin	5438	2.16	0.64	0.897833	Cefepime	Teicoplanin
Cefepime + Teicoplanin	5438	2.16	1.2	0.364297	Cefepime	Teicoplanin
Cefepime + Teicoplanin	5438	2.16	1.76	0.0174825	Cefepime	Teicoplanin
Cefepime + Teicoplanin	5438	2.16	2.32	0.0151952	Cefepime	Teicoplanin
Cefepime + Teicoplanin	5438	2.16	2.88	0.00868472	Cefepime	Teicoplanin
Cefepime + Teicoplanin	5438	2.16	3.44	0.00534313	Cefepime	Teicoplanin
Cefepime + Teicoplanin	5438	2.16	4	0.00280168	Cefepime	Teicoplanin
Cefepime + Teicoplanin	5438	2.58	0	0.935878	Cefepime	Teicoplanin
Cefepime + Teicoplanin	5438	2.58	0.64	0.982587	Cefepime	Teicoplanin
Cefepime + Teicoplanin	5438	2.58	1.2	0.244934	Cefepime	Teicoplanin
Cefepime + Teicoplanin	5438	2.58	1.76	0.0131657	Cefepime	Teicoplanin
Cefepime + Teicoplanin	5438	2.58	2.32	0.0117429	Cefepime	Teicoplanin
Cefepime + Teicoplanin	5438	2.58	2.88	0.00811076	Cefepime	Teicoplanin
Cefepime + Teicoplanin	5438	2.58	3.44	0.0125334	Cefepime	Teicoplanin
Cefepime + Teicoplanin	5438	2.58	4	0.00729117	Cefepime	Teicoplanin
Cefepime + Teicoplanin	5438	3	0	0.922033	Cefepime	Teicoplanin
Cefepime + Teicoplanin	5438	3	0.64	0.908285	Cefepime	Teicoplanin
Cefepime + Teicoplanin	5438	3	1.2	0.226756	Cefepime	Teicoplanin
Cefepime + Teicoplanin	5438	3	1.76	0.0115204	Cefepime	Teicoplanin
Cefepime + Teicoplanin	5438	3	2.32	0.0172794	Cefepime	Teicoplanin
Cefepime + Teicoplanin	5438	3	2.88	0.00773987	Cefepime	Teicoplanin
Cefepime + Teicoplanin	5438	3	3.44	0.014001	Cefepime	Teicoplanin
Cefepime + Teicoplanin	5438	3	4	0.0120226	Cefepime	Teicoplanin
Trimethoprim + Teicoplanin	5438	0	0	1	Trimethoprim	Teicoplanin
Trimethoprim + Teicoplanin	5438	0	0.64	1	Trimethoprim	Teicoplanin
Trimethoprim + Teicoplanin	5438	0	1.2	0.956968	Trimethoprim	Teicoplanin
Trimethoprim + Teicoplanin	5438	0	1.76	0.321786	Trimethoprim	Teicoplanin
Trimethoprim + Teicoplanin	5438	0	2.32	0.0185988	Trimethoprim	Teicoplanin
Trimethoprim + Teicoplanin	5438	0	2.88	0.00876371	Trimethoprim	Teicoplanin
Trimethoprim + Teicoplanin	5438	0	3.44	0.00529568	Trimethoprim	Teicoplanin
Trimethoprim + Teicoplanin	5438	0	4	0.0110389	Trimethoprim	Teicoplanin
Trimethoprim + Teicoplanin	5438	0.16	0	0.745827	Trimethoprim	Teicoplanin
Trimethoprim + Teicoplanin	5438	0.16	0.64	0.925457	Trimethoprim	Teicoplanin
Trimethoprim + Teicoplanin	5438	0.16	1.2	0.0139707	Trimethoprim	Teicoplanin
Trimethoprim + Teicoplanin	5438	0.16	1.76	0.0188943	Trimethoprim	Teicoplanin
Trimethoprim + Teicoplanin	5438	0.16	2.32	0.00749423	Trimethoprim	Teicoplanin
Trimethoprim + Teicoplanin	5438	0.16	2.88	0.00992869	Trimethoprim	Teicoplanin
Trimethoprim + Teicoplanin	5438	0.16	3.44	0.0110474	Trimethoprim	Teicoplanin
Trimethoprim + Teicoplanin	5438	0.16	4	0.0185428	Trimethoprim	Teicoplanin
Trimethoprim + Teicoplanin	5438	0.3	0	0.40117	Trimethoprim	Teicoplanin
Trimethoprim + Teicoplanin	5438	0.3	0.64	0.0860469	Trimethoprim	Teicoplanin
Trimethoprim + Teicoplanin	5438	0.3	1.2	0.011839	Trimethoprim	Teicoplanin
Trimethoprim + Teicoplanin	5438	0.3	1.76	0.00569089	Trimethoprim	Teicoplanin
Trimethoprim + Teicoplanin	5438	0.3	2.32	0.0177476	Trimethoprim	Teicoplanin
Trimethoprim + Teicoplanin	5438	0.3	2.88	0.0030765	Trimethoprim	Teicoplanin
Trimethoprim + Teicoplanin	5438	0.3	3.44	0.00374771	Trimethoprim	Teicoplanin
Trimethoprim + Teicoplanin	5438	0.3	4	0.00722428	Trimethoprim	Teicoplanin
Trimethoprim + Teicoplanin	5438	0.44	0	0.112758	Trimethoprim	Teicoplanin
Trimethoprim + Teicoplanin	5438	0.44	0.64	0.0553501	Trimethoprim	Teicoplanin
Trimethoprim + Teicoplanin	5438	0.44	1.2	0.0274926	Trimethoprim	Teicoplanin
Trimethoprim + Teicoplanin	5438	0.44	1.76	0.0176163	Trimethoprim	Teicoplanin
Trimethoprim + Teicoplanin	5438	0.44	2.32	0.00857524	Trimethoprim	Teicoplanin
Trimethoprim + Teicoplanin	5438	0.44	2.88	0.0109903	Trimethoprim	Teicoplanin
Trimethoprim + Teicoplanin	5438	0.44	3.44	0.0149252	Trimethoprim	Teicoplanin
Trimethoprim + Teicoplanin	5438	0.44	4	0.0112553	Trimethoprim	Teicoplanin
Trimethoprim + Teicoplanin	5438	0.58	0	0.0664972	Trimethoprim	Teicoplanin
Trimethoprim + Teicoplanin	5438	0.58	0.64	0.0266548	Trimethoprim	Teicoplanin
Trimethoprim + Teicoplanin	5438	0.58	1.2	0.0234956	Trimethoprim	Teicoplanin
Trimethoprim + Teicoplanin	5438	0.58	1.76	0.0166422	Trimethoprim	Teicoplanin
Trimethoprim + Teicoplanin	5438	0.58	2.32	0.0107677	Trimethoprim	Teicoplanin
Trimethoprim + Teicoplanin	5438	0.58	2.88	0.00713188	Trimethoprim	Teicoplanin
Trimethoprim + Teicoplanin	5438	0.58	3.44	0.00255604	Trimethoprim	Teicoplanin
Trimethoprim + Teicoplanin	5438	0.58	4	0.00443719	Trimethoprim	Teicoplanin
Trimethoprim + Teicoplanin	5438	0.72	0	0.16903	Trimethoprim	Teicoplanin
Trimethoprim + Teicoplanin	5438	0.72	0.64	0.0549622	Trimethoprim	Teicoplanin
Trimethoprim + Teicoplanin	5438	0.72	1.2	0.0164367	Trimethoprim	Teicoplanin
Trimethoprim + Teicoplanin	5438	0.72	1.76	0.016821	Trimethoprim	Teicoplanin
Trimethoprim + Teicoplanin	5438	0.72	2.32	0.0111873	Trimethoprim	Teicoplanin
Trimethoprim + Teicoplanin	5438	0.72	2.88	0.00259494	Trimethoprim	Teicoplanin
Trimethoprim + Teicoplanin	5438	0.72	3.44	0.0111896	Trimethoprim	Teicoplanin
Trimethoprim + Teicoplanin	5438	0.72	4	0.0104078	Trimethoprim	Teicoplanin
Trimethoprim + Teicoplanin	5438	0.86	0	0.164779	Trimethoprim	Teicoplanin
Trimethoprim + Teicoplanin	5438	0.86	0.64	0.061497	Trimethoprim	Teicoplanin
Trimethoprim + Teicoplanin	5438	0.86	1.2	0.0151635	Trimethoprim	Teicoplanin
Trimethoprim + Teicoplanin	5438	0.86	1.76	0.0197248	Trimethoprim	Teicoplanin
Trimethoprim + Teicoplanin	5438	0.86	2.32	0.0177913	Trimethoprim	Teicoplanin
Trimethoprim + Teicoplanin	5438	0.86	2.88	0.0155052	Trimethoprim	Teicoplanin
Trimethoprim + Teicoplanin	5438	0.86	3.44	0.0169085	Trimethoprim	Teicoplanin
Trimethoprim + Teicoplanin	5438	0.86	4	0.0111264	Trimethoprim	Teicoplanin
Trimethoprim + Teicoplanin	5438	1	0	0.136246	Trimethoprim	Teicoplanin
Trimethoprim + Teicoplanin	5438	1	0.64	0.0439062	Trimethoprim	Teicoplanin
Trimethoprim + Teicoplanin	5438	1	1.2	0.0241571	Trimethoprim	Teicoplanin
Trimethoprim + Teicoplanin	5438	1	1.76	0.0308707	Trimethoprim	Teicoplanin
Trimethoprim + Teicoplanin	5438	1	2.32	0.0219099	Trimethoprim	Teicoplanin
Trimethoprim + Teicoplanin	5438	1	2.88	0.015245	Trimethoprim	Teicoplanin
Trimethoprim + Teicoplanin	5438	1	3.44	0.0159588	Trimethoprim	Teicoplanin
Trimethoprim + Teicoplanin	5438	1	4	0.0113186	Trimethoprim	Teicoplanin

## Sheet: Fig.2e
Strain	Combination	Condition	Time Post Infection [h]	Mean_survival%	Sem
5438	Teicoplanin_Cefepime	No_drug	0	100	0
5438	Teicoplanin_Cefepime	No_drug	8	92.5	4.78714
5438	Teicoplanin_Cefepime	No_drug	20	25	9.57427
5438	Teicoplanin_Cefepime	No_drug	24	25	9.57427
5438	Teicoplanin_Cefepime	No_drug	48	10	5.7735
5438	Teicoplanin_Cefepime	No_drug	72	5	2.88675
5438	Teicoplanin_Cefepime	Teicoplanin	0	100	0
5438	Teicoplanin_Cefepime	Teicoplanin	8	100	0
5438	Teicoplanin_Cefepime	Teicoplanin	20	30	9.12871
5438	Teicoplanin_Cefepime	Teicoplanin	24	22.5	6.29153
5438	Teicoplanin_Cefepime	Teicoplanin	48	7.5	4.78714
5438	Teicoplanin_Cefepime	Teicoplanin	72	2.5	2.5
5438	Teicoplanin_Cefepime	Teicoplanin+Trimethoprim	0	100	0
5438	Teicoplanin_Cefepime	Teicoplanin+Trimethoprim	8	100	0
5438	Teicoplanin_Cefepime	Teicoplanin+Trimethoprim	20	72.5	2.5
5438	Teicoplanin_Cefepime	Teicoplanin+Trimethoprim	24	70	4.08248
5438	Teicoplanin_Cefepime	Teicoplanin+Trimethoprim	48	45	10.4083
5438	Teicoplanin_Cefepime	Teicoplanin+Trimethoprim	72	35	10.4083
5438	Teicoplanin_Cefepime	Trimethoprim	0	100	0
5438	Teicoplanin_Cefepime	Trimethoprim	8	95	2.88675
5438	Teicoplanin_Cefepime	Trimethoprim	20	30	7.07107
5438	Teicoplanin_Cefepime	Trimethoprim	24	25	6.45497
5438	Teicoplanin_Cefepime	Trimethoprim	48	2.5	2.5
5438	Teicoplanin_Cefepime	Trimethoprim	72	0	0
5438	Teicoplanin_Cefepime	solvent_control	0	100	0
5438	Teicoplanin_Cefepime	solvent_control	8	100	0
5438	Teicoplanin_Cefepime	solvent_control	20	97.5	2.5
5438	Teicoplanin_Cefepime	solvent_control	24	97.5	2.5
5438	Teicoplanin_Cefepime	solvent_control	48	97.5	2.5
5438	Teicoplanin_Cefepime	solvent_control	72	97.5	2.5
5438	Teicoplanin_Trimethoprim	No_drug	0	100	0
5438	Teicoplanin_Trimethoprim	No_drug	8	92.5	4.78714
5438	Teicoplanin_Trimethoprim	No_drug	20	25	10.4083
5438	Teicoplanin_Trimethoprim	No_drug	24	17.5	6.29153
5438	Teicoplanin_Trimethoprim	No_drug	48	7.5	4.78714
5438	Teicoplanin_Trimethoprim	No_drug	72	5	2.88675
5438	Teicoplanin_Trimethoprim	Teicoplanin	0	100	0
5438	Teicoplanin_Trimethoprim	Teicoplanin	8	100	0
5438	Teicoplanin_Trimethoprim	Teicoplanin	20	30	9.12871
5438	Teicoplanin_Trimethoprim	Teicoplanin	24	22.5	6.29153
5438	Teicoplanin_Trimethoprim	Teicoplanin	48	7.5	4.78714
5438	Teicoplanin_Trimethoprim	Teicoplanin	72	2.5	2.5
5438	Teicoplanin_Trimethoprim	Teicoplanin+Trimethoprim	0	100	0
5438	Teicoplanin_Trimethoprim	Teicoplanin+Trimethoprim	8	100	0
5438	Teicoplanin_Trimethoprim	Teicoplanin+Trimethoprim	20	72.5	4.78714
5438	Teicoplanin_Trimethoprim	Teicoplanin+Trimethoprim	24	57.5	8.53913
5438	Teicoplanin_Trimethoprim	Teicoplanin+Trimethoprim	48	30	4.08248
5438	Teicoplanin_Trimethoprim	Teicoplanin+Trimethoprim	72	27.5	2.5
5438	Teicoplanin_Trimethoprim	Trimethoprim	0	100	0
5438	Teicoplanin_Trimethoprim	Trimethoprim	8	100	0
5438	Teicoplanin_Trimethoprim	Trimethoprim	20	32.5	8.53913
5438	Teicoplanin_Trimethoprim	Trimethoprim	24	22.5	11.0868
5438	Teicoplanin_Trimethoprim	Trimethoprim	48	2.5	2.5
5438	Teicoplanin_Trimethoprim	Trimethoprim	72	2.5	2.5
5438	Teicoplanin_Trimethoprim	solvent_control	0	100	0
5438	Teicoplanin_Trimethoprim	solvent_control	8	100	0
5438	Teicoplanin_Trimethoprim	solvent_control	20	97.5	2.5
5438	Teicoplanin_Trimethoprim	solvent_control	24	97.5	2.5
5438	Teicoplanin_Trimethoprim	solvent_control	48	97.5	2.5
5438	Teicoplanin_Trimethoprim	solvent_control	72	97.5	2.5

[truncated: 67 more sheets: Fig.3a, Fig.3b, Fig.3c, Fig.3d, Fig.4a, Fig.4b, Fig.4c, Fig.4d, Fig.4e, Fig.4f, Fig.5a, Fig.5b, Fig.5c, Fig.5d, Fig.5e, Fig.5f, Fig.5g, EDFig.2a, EDFig.2b, EDFig.2c …]
